# Supplementary material for: Comparative analysis of the Spirulina platensis subcellular proteome in response to low- and high-temperature stresses: uncovering cross-talk of signaling components
Source: Proteome Sci. 2011 Jul 15;9:39. doi: 10.1186/1477-5956-9-39 (PMC3162491; doi:10.1186/1477-5956-9-39)
Supplement: Additional file 1 — Table S1a. A result file of soluble fraction obtained by using ProteinPilot™software. [file 1477-5956-9-39-S1.ZIP]

Archive with 1 entries (1 files):
- Additional file 1_rev.xls
