# Supplementary material for: Comparative analysis of the Spirulina platensis subcellular proteome in response to low- and high-temperature stresses: uncovering cross-talk of signaling components
Source: Proteome Sci. 2011 Jul 15;9:39. doi: 10.1186/1477-5956-9-39 (PMC3162491; doi:10.1186/1477-5956-9-39)
Supplement: Additional file 1 — Table S1a. A result file of soluble fraction obtained by using ProteinPilot™software. [file 1477-5956-9-39-S1.ZIP › Additional file 1_rev.xls]

## Sheet: Denominator114
N	Accessions	Names	%Cov	Sequence	115:114	%Err 115:114	116:114	%Err 116:114	117:114	%Err 117:114	Unused	Total	Used	Annotation	Contrib	Conf	Prec m/z	Prec MW	Theor MW	dMass (S-T)	Theor z	Theor m/z (T/V)	Sc	Spectrum	Time	Area 114	Err 114	Area 115	Err 115	Area 116	Err 116	Area 117	Err 117	Modifications	Cleavages
1	EFTU_SPIPL	P13552 Elongation factor Tu (EF-Tu).	82.439	ADMVDDEELLELVELEVR	1.69983	30.8858	1.81054	31.2534	1.53458	31.4609	43.99	43.99	1	auto	2	99	759.71	2276.11	2276.12	-0.0146625	3	759.714	21	4.1.1.1391.3	46.8678	16.66	4	26.25	5.1	25.49	5.1	23.61	4.8	iTRAQ4plex@N-term; Oxidation(M)@3
1	EFTU_SPIPL	P13552 Elongation factor Tu (EF-Tu).	82.439	ALDFLTENPK	1.05416	2.79303	0.919525	3.00789	1.0698	2.74979	43.99	43.99	1	auto	2	99	718.388	1434.76	1434.8	-0.0343689	2	718.405	18	29.1.1.1189.2	36.5193	2538.58	49.07	2480.54	50.01	1972.61	45.46	2507.99	49.05	iTRAQ4plex@N-term; iTRAQ4plex(K)@10
1	EFTU_SPIPL	P13552 Elongation factor Tu (EF-Tu).	82.439	ELLSSYDFPGDDIPIVSGSALK	1.21912	6.62491	1.00655	7.22163	1.03379	6.848	43.99	43.99	1	auto	2	99	689.635	2754.51	2754.47	0.0418431	4	689.625	22	5.1.1.1138.3	39.6995	418.25	19.95	472.64	21.73	355.76	19.29	399.3	19.62	iTRAQ4plex@N-term; iTRAQ4plex(Y)@6; iTRAQ4plex(K)@22
1	EFTU_SPIPL	P13552 Elongation factor Tu (EF-Tu).	82.439	FEAEVYILK	1.02855	3.36106	1.00689	3.48774	1.05639	3.2978	43.99	43.99	1	auto	2	99	700.379	1398.74	1398.8	-0.0565882	2	700.407	16	30.1.1.1282.2	38.8777	1779.42	41.07	1696.49	41.45	1514.07	39.59	1735.94	40.89	iTRAQ4plex@N-term; iTRAQ4plex(K)@9
1	EFTU_SPIPL	P13552 Elongation factor Tu (EF-Tu).	82.439	GENDWVDK	4.60492	33.8135			3.67809	34.5911	43.99	43.99	1	auto	2	99	625.82	1249.63	1249.62	0.00755759	2	625.816	14	2.1.1.1045.4	29.3052	10.84	3.32	46.27	6.63	20.47	4.8	36.82	5.92	iTRAQ4plex@N-term; iTRAQ4plex(K)@8
1	EFTU_SPIPL	P13552 Elongation factor Tu (EF-Tu).	82.439	GENDWVDKIHALMDEVDAYIPTPER	1.04959	16.3844	0.701993	19.3431	0.872441	17.0252	43.99	43.99	1	auto	2	99	801.142	3200.54	3200.57	-0.0314565	4	801.15	25	4.1.1.1423.4	49.2894	73.8	8.37	71.8	8.49	43.78	6.86	59.46	7.55	iTRAQ4plex@N-term; iTRAQ4plex(K)@8	missed K-I@8
1	EFTU_SPIPL	P13552 Elongation factor Tu (EF-Tu).	82.439	GITINTAHVEYETEQR	1.14142	25.3247	0.620385	32.1454	0.845481	27.1599	43.99	43.99	1	auto	2	99	669.014	2004.02	2004	0.0171739	3	669.008	20	2.1.1.1084.3	32.1752	29.47	5.29	31.18	5.57	15.45	4.12	23.01	4.69	iTRAQ4plex@N-term
1	EFTU_SPIPL	P13552 Elongation factor Tu (EF-Tu).	82.439	GTIGHVDHGK	0.91691	15.1279	1.06424	14.9018	1.1968	13.891	43.99	43.99	0	auto - shared MS/MS	2	99	582.809	1163.6	1163.62	-0.0141469	2	582.816	17	45.1.1.996.4	27.1362	94.08	9.43	79.96	9.06	84.61	9.33	103.98	10	No iTRAQ4plex@N-term; iTRAQ4plex(K)@10	cleaved I-G@N-term
1	EFTU_SPIPL	P13552 Elongation factor Tu (EF-Tu).	82.439	HYAHVDCPGHADYVK	0.79414	2.31744	0.672093	2.5288	0.703793	2.36017	43.99	43.99	0	auto - shared MS/MS	2	99	512.213	2044.82	2044.95	-0.127107	4	512.245	23	40.1.1.1022.2	28.927	4355.11	64.11	3205.86	57.38	2473.52	50.86	2830.59	52.22	iTRAQ4plex@N-term; Methylthio(C)@7; iTRAQ4plex(K)@15
1	EFTU_SPIPL	P13552 Elongation factor Tu (EF-Tu).	82.439	IHALMDEVDAYIPTPER	1.21838	9.43333	1.28235	9.58652	1.33423	9.15586	43.99	43.99	1	auto	2	99	565.3	2257.17	2257.17	0.00385451	4	565.299	24	8.1.1.1125.4	39.606	207.02	14.04	233.8	15.33	224.34	15.2	255.08	15.69	iTRAQ4plex@N-term; iTRAQ4plex(Y)@11
1	EFTU_SPIPL	P13552 Elongation factor Tu (EF-Tu).	82.439	INMTVQLICPIAIEQGMR							43.99	43.99	0	no quant - weak signal	2	99	740.742	2219.2	2219.14	0.0611581	3	740.721	20	14.1.1.1290.4	48.1978	20.08	4.36	16.96	4.12	4.73	2.45	15.98	3.87	iTRAQ4plex@N-term; Methylthio(C)@9
1	EFTU_SPIPL	P13552 Elongation factor Tu (EF-Tu).	82.439	KYDDIDAAPEEK	0.982556	4.65013	1.09438	4.63685	1.0743	4.4851	43.99	43.99	1	auto	2	99	493.279	1969.09	1969.05	0.0376325	4	493.27	16	7.1.1.936.3	26.523	955.44	30.08	870.18	29.78	883.61	30.08	947.9	30.28	iTRAQ4plex@N-term; iTRAQ4plex(K)@1; iTRAQ4plex(Y)@2; iTRAQ4plex(K)@12	missed K-Y@1
1	EFTU_SPIPL	P13552 Elongation factor Tu (EF-Tu).	82.439	NKPHVNIGTIGHVDHGK	1.00738	15.3432	1.02127	15.7353	1.03654	15.0478	43.99	43.99	0	auto - shared MS/MS	2	99	528.556	2110.2	2110.16	0.0324534	4	528.548	21	19.1.1.877.4	26.999	86.52	9.06	80.79	9.06	74.67	8.77	82.82	8.95	No iTRAQ4plex@N-term; iTRAQ4plex(K)@2; iTRAQ4plex(K)@17
1	EFTU_SPIPL	P13552 Elongation factor Tu (EF-Tu).	82.439	NMITGAAQMDGAILVVSAADGPMPQTR	1.29049	11.482	0.999164	12.7358	1.00981	12.126	43.99	43.99	0	auto - shared MS/MS	2	99	953.818	2858.43	2858.42	0.0119244	3	953.814	26	4.1.1.1337.2	42.7844	135.37	11.36	161.93	12.69	114.3	10.95	126.24	11.05	iTRAQ4plex@N-term
1	EFTU_SPIPL	P13552 Elongation factor Tu (EF-Tu).	82.439	QVGVPSIVVFLNK	1.08279	15.7216	1.0321	16.423	0.931288	16.2239	43.99	43.99	1	auto	2	99	844.519	1687.02	1687.03	-0.00383956	2	844.521	21	48.1.1.1253.2	44.0351	79.02	8.66	79.31	8.94	68.92	8.43	67.96	8.13	iTRAQ4plex@N-term; iTRAQ4plex(K)@13
1	EFTU_SPIPL	P13552 Elongation factor Tu (EF-Tu).	82.439	TLEEGMAGDNVGLLLR	1.25198	22.4793	0.686475	28.3526	1.11652	22.9202	43.99	43.99	1	auto	2	99	616.662	1846.96	1846.96	0.00539541	3	616.66	22	4.1.1.1278.4	38.3944	35.7	5.83	41.43	6.4	20.71	4.8	36.81	5.92	iTRAQ4plex@N-term; Oxidation(M)@6
1	EFTU_SPIPL	P13552 Elongation factor Tu (EF-Tu).	82.439	TTDVTGTIDEFTADDGSTPEMVIPGDR	1.02468	10.1209	1.25804	9.786	0.733335	11.0687	43.99	43.99	1	auto	2	99	1000.77	2999.29	2999.37	-0.0761265	3	1000.8	27	2.1.1.1179.2	39.2661	197.26	13.67	187.36	13.82	209.71	14.49	133.59	11.53	iTRAQ4plex@N-term; Oxidation(M)@21
1	EFTU_SPIPL	P13552 Elongation factor Tu (EF-Tu).	82.439	TTLTAAITMTLAASGGAK	1.07883	30.3739			0.919419	31.312	43.99	43.99	1	auto	2	99	992.056	1982.1	1982.1	0.0012211	2	992.055	25	48.1.1.1225.2	41.9584	21.07	4.47	21.07	4.58	9.81	3.32	17.89	4.12	iTRAQ4plex@N-term; Oxidation(M)@9; iTRAQ4plex(K)@18
1	EFTU_SPIPL	P13552 Elongation factor Tu (EF-Tu).	82.439	TTTVTGAEMFQK	1.08947	12.0394	0.680041	14.539	0.836459	12.7935	43.99	43.99	1	auto	2	99	801.436	1600.86	1600.84	0.019759	2	801.426	21	36.1.1.1215.2	33.1921	133.78	11.27	135.1	11.62	76.88	9.11	103.34	9.95	iTRAQ4plex@N-term; iTRAQ4plex(K)@12
1	EFTU_SPIPL	P13552 Elongation factor Tu (EF-Tu).	82.439	TVGAGVVAK	1.15505	4.8777	1.01144	5.23832	1.20479	4.77944	43.99	43.99	0	auto - shared MS/MS	2	99	545.342	1088.67	1088.68	-0.0104382	2	545.347	16	46.1.1.1031.2	27.3642	793.32	27.46	849.37	29.19	678.07	26.66	882.66	29.09	iTRAQ4plex@N-term; iTRAQ4plex(K)@9
1	EFTU_SPIPL	P13552 Elongation factor Tu (EF-Tu).	82.439	VGDTVELIGIK	1.83179	16.3971	0.730813	22.3175	1.36024	17.3508	43.99	43.99	1	auto	2	99	716.432	1430.85	1430.86	-0.00916156	2	716.437	18	26.1.1.1207.4	37.9694	57.11	7.42	96.97	9.7	35.27	6.4	71.74	8.25	iTRAQ4plex@N-term; iTRAQ4plex(K)@11
1	EFTU_SPIPL	P13552 Elongation factor Tu (EF-Tu).	82.439	GMVIAKPK	0.919019	18.2278	0.88251	19.052	0.99534	17.5804	43.99	43.99	1	auto	0.920819	88	431.299	1290.87	1290.81	0.0686666	3	431.276	12	1.1.1.1026.2	24.2785	64.47	7.81	54.92	7.48	48.08	7.07	59.26	7.55	iTRAQ4plex@N-term; Oxidation(M)@2; iTRAQ4plex(K)@6; iTRAQ4plex(K)@8
1	EFTU_SPIPL	P13552 Elongation factor Tu (EF-Tu).	82.439	GHVDHGK	1.05498	4.61349	0.896268	4.99767	0.858392	4.82942	43.99	43.99	0	auto - shared MS/MS	0.537602	71	447.237	892.459	892.464	-0.0049333	2	447.239	10	45.1.1.992.3	26.8212	929.84	29.7	909.29	30.27	704.26	27.07	737.1	26.7	No iTRAQ4plex@N-term; iTRAQ4plex(K)@7	cleaved I-G@N-term
1	EFTU_SPIPL	P13552 Elongation factor Tu (EF-Tu).	82.439	SITPHTK							43.99	43.99	0	no quant - weak signal	0.337242	54	357.9	1070.68	1070.63	0.0464171	3	357.885	9	46.1.1.923.2	18.9775	4.01	2	13.54	3.61	8.37	3	12.56	3.46	iTRAQ4plex@N-term; iTRAQ4plex(K)@7
1	EFTU_SPIPL	P13552 Elongation factor Tu (EF-Tu).	82.439	EHILLAK	0.958997	4.14553	0.931422	4.31499	1.02509	4.01851	43.99	43.99	0	auto - shared MS/MS	0.091515	19	371.221	1110.64	1110.7	-0.0577986	3	371.241	10	41.1.1.1260.2	29.5256	1216.76	33.94	1081.61	33.17	957.72	31.53	1151.86	33.32	iTRAQ4plex@N-term; iTRAQ4plex(K)@7
1	EFTU_SPIPL	P13552 Elongation factor Tu (EF-Tu).	82.439	CPGHADYVK							43.99	43.99	0	no quant - weak signal	0.0656876	14.0368	441.899	1322.68	1322.64	0.0397172	3	441.886	10	41.1.1.1244.4	28.3865	14.9	3.74	7.73	2.83	0	0.69	4.35	2	iTRAQ4plex@N-term; Methylthio(C)@1; iTRAQ4plex(K)@9	cleaved D-C@N-term
1	EFTU_SPIPL	P13552 Elongation factor Tu (EF-Tu).	82.439	HTPFFK	1.05827	4.86565	0.944979	5.19763	1.05111	4.81873	43.99	43.99	0	auto - shared MS/MS	0.0268721	6	355.538	1063.59	1063.61	-0.0139525	3	355.543	9	24.1.1.1030.2	29.0074	834.9	28.14	818.99	28.74	666.72	26.38	810.43	27.91	iTRAQ4plex@N-term; iTRAQ4plex(K)@6
1	EFTU_SPIPL	P13552 Elongation factor Tu (EF-Tu).	82.439	TIGHVDHGK	1.32196	23.638	0.652986	31.0873	1.49623	22.8075	43.99	43.99	0	auto - shared MS/MS	0.00811891	1.85208	313.686	1250.72	1250.7	0.0182647	4	313.682	8	43.1.1.837.2	17.4865	31.46	5.48	38.55	6.16	17.36	4.47	43.47	6.4	iTRAQ4plex@N-term; iTRAQ4plex(K)@9	cleaved G-T@N-term
1	EFTU_SPIPL	P13552 Elongation factor Tu (EF-Tu).	82.439	IGHVDHGK	1.20385	10.4527	1.06265	11.1652	1.06749	10.6819	43.99	43.99	0	auto - low confidence	0.00195433	0.44899	503.779	1005.54	1005.55	-0.00427135	2	503.781	8	13.1.1.1087.4	41.049	169.22	12.69	188.83	13.75	151.96	12.57	166.82	12.69	No iTRAQ4plex@N-term; iTRAQ4plex(K)@8	cleaved T-I@N-term
1	EFTU_SPIPL	P13552 Elongation factor Tu (EF-Tu).	82.439	AAPEEK							43.99	43.99	0	no quant - weak signal	0	0	466.782	931.549	931.522	0.0267352	2	466.768	6	29.1.1.985.4	21.4001	10.67	3.16	4.43	2.24	8.91	3	12.54	3.46	iTRAQ4plex@N-term; iTRAQ4plex(K)@6	cleaved D-A@N-term
1	EFTU_SPIPL	P13552 Elongation factor Tu (EF-Tu).	82.439	AAQM							43.99	43.99	0	no quant	0	0	580.373	579.365	579.281	0.0845459	1	580.288	4	5.1.1.1495.4	66.5788									iTRAQ4plex@N-term; Oxidation(M)@4	cleaved G-A@N-term; cleaved M-D@C-term
1	EFTU_SPIPL	P13552 Elongation factor Tu (EF-Tu).	82.439	AAQMD							43.99	43.99	0	no quant - weak signal	0	0	340.229	678.444	678.313	0.131571	2	340.164	3	25.1.1.1231.2	38.3493	0	0	0	0	0	0.14	3.25	1.73	iTRAQ4plex@N-term	cleaved G-A@N-term; cleaved D-G@C-term
1	EFTU_SPIPL	P13552 Elongation factor Tu (EF-Tu).	82.439	AASGGAK	1.02225	20.2245	1.31056	19.4167	1.38184	18.5422	43.99	43.99	0	auto - low confidence	0	0	425.274	848.534	848.496	0.0382196	2	425.255	7	24.1.1.947.3	22.9441	49.58	6.86	46.98	6.93	54.91	7.48	63.27	7.81	iTRAQ4plex@N-term; iTRAQ4plex(K)@7	cleaved L-A@N-term
1	EFTU_SPIPL	P13552 Elongation factor Tu (EF-Tu).	82.439	ADMVDDEELLELVELEVR							43.99	43.99	0	no quant - weak signal	0	99	1139.07	2276.12	2276.12	0.00238117	2	1139.07	20	26.1.1.1345.2	48.3519	3.14	1.73	4.14	2	0	0.4	3.26	1.73	iTRAQ4plex@N-term; Oxidation(M)@3
1	EFTU_SPIPL	P13552 Elongation factor Tu (EF-Tu).	82.439	ADMVDDEELLELVELEVR							43.99	43.99	0	no quant - weak signal	0	99	1139.08	2276.15	2276.12	0.0238656	2	1139.07	25	26.1.1.1346.2	48.4269	6.47	2.45	0	0.52	3.27	1.73	0	0.16	iTRAQ4plex@N-term; Oxidation(M)@3
1	EFTU_SPIPL	P13552 Elongation factor Tu (EF-Tu).	82.439	ADMVDDEELLELVELEVR							43.99	43.99	0	no quant - weak signal	0	99	1139.09	2276.17	2276.12	0.0473658	2	1139.07	26	27.1.1.1481.4	57.5104	0	0.28	12.87	3.46	4.45	2.24	4.1	2	iTRAQ4plex@N-term; Oxidation(M)@3
1	EFTU_SPIPL	P13552 Elongation factor Tu (EF-Tu).	82.439	ADMVDDEELLELVELEVR							43.99	43.99	0	no quant - weak signal	0	99	759.722	2276.14	2276.12	0.0214913	3	759.714	19	2.1.1.1298.3	48.2586	6.47	2.45	0	0.41	0	0.13	3.25	1.73	iTRAQ4plex@N-term; Oxidation(M)@3
1	EFTU_SPIPL	P13552 Elongation factor Tu (EF-Tu).	82.439	ADMVDDEELLELVELEVR							43.99	43.99	0	no quant - weak signal	0	99	759.717	2276.13	2276.12	0.00830865	3	759.714	20	2.1.1.1299.2	48.3152	0	0.14	6.42	2.45	2.54	1.73	7.44	2.65	iTRAQ4plex@N-term; Oxidation(M)@3
1	EFTU_SPIPL	P13552 Elongation factor Tu (EF-Tu).	82.439	ADMVDDEELLELVELEVR							43.99	43.99	0	no quant	0	99	759.744	2276.21	2276.12	0.0881376	3	759.714	17	3.1.1.1461.3	58.3586									iTRAQ4plex@N-term; Oxidation(M)@3
1	EFTU_SPIPL	P13552 Elongation factor Tu (EF-Tu).	82.439	ADMVDDEELLELVELEVR							43.99	43.99	0	no quant - weak signal	0	99	759.751	2276.23	2276.12	0.109928	3	759.714	19	3.1.1.1462.2	58.4153	0	0	0	0	0	0.14	3.25	1.73	iTRAQ4plex@N-term; Oxidation(M)@3
1	EFTU_SPIPL	P13552 Elongation factor Tu (EF-Tu).	82.439	ADMVDDEELLELVELEVR	1.05282	28.0216	1.07484	28.8057	1.43253	25.7114	43.99	43.99	1	auto	0	99	754.38	2260.12	2260.13	-0.00790231	3	754.383	20	4.1.1.1410.4	48.3128	25.3	4.9	24.69	5	22.98	4.9	33.47	5.66	iTRAQ4plex@N-term
1	EFTU_SPIPL	P13552 Elongation factor Tu (EF-Tu).	82.439	ADMVDDEELLELVELEVR							43.99	43.99	0	no quant - weak signal	0	50	1139.09	2276.17	2276.12	0.0502954	2	1139.07	24	27.1.1.1482.4	57.5862	5.28	2.24	4.91	2.24	5.11	2.24	0	0.25	iTRAQ4plex@N-term; Oxidation(M)@3
1	EFTU_SPIPL	P13552 Elongation factor Tu (EF-Tu).	82.439	AEVY							43.99	43.99	0	no quant - weak signal	0	0	625.391	624.384	624.324	0.0598827	1	625.331	3	6.1.1.1487.3	58.5562	3.16	1.73	3.05	1.73	0	0.19	0	0	iTRAQ4plex@N-term	cleaved E-A@N-term; cleaved Y-I@C-term
1	EFTU_SPIPL	P13552 Elongation factor Tu (EF-Tu).	82.439	AGDNVGLLLR							43.99	43.99	0	no quant - weak signal	0	0	391.241	1170.7	1170.68	0.0176265	3	391.235	7	43.1.1.849.3	18.504	0	0.11	5.12	2.24	9.12	3	7.12	2.65	iTRAQ4plex@N-term	cleaved M-A@N-term
1	EFTU_SPIPL	P13552 Elongation factor Tu (EF-Tu).	82.439	ALDFLTENPK	1.05465	2.31512	0.953313	2.46306	1.0311	2.30238	43.99	43.99	1	auto	0	99	718.36	1434.71	1434.8	-0.0904009	2	718.405	18	29.1.1.1190.2	36.5934	3695.12	59.2	3612.31	60.37	2976.81	55.69	3518.53	58.18	iTRAQ4plex@N-term; iTRAQ4plex(K)@10
1	EFTU_SPIPL	P13552 Elongation factor Tu (EF-Tu).	82.439	ALDFLTENPK	1.07829	3.59967	0.898832	3.93316	1.06669	3.56901	43.99	43.99	1	auto	0	97	479.264	1434.77	1434.8	-0.0276248	3	479.273	14	5.1.1.1092.2	36.242	1508.98	37.84	1508.23	38.95	1146.17	34.73	1486.46	37.75	iTRAQ4plex@N-term; iTRAQ4plex(K)@10
1	EFTU_SPIPL	P13552 Elongation factor Tu (EF-Tu).	82.439	ALDFLTENPK	1.12317	3.88493	0.989142	4.16057	1.03758	3.92549	43.99	43.99	1	auto	0	95	479.264	1434.77	1434.8	-0.0270755	3	479.273	14	5.1.1.1093.2	36.3162	1268.67	34.71	1320.82	36.43	1060.46	33.24	1215.64	34.22	iTRAQ4plex@N-term; iTRAQ4plex(K)@10
1	EFTU_SPIPL	P13552 Elongation factor Tu (EF-Tu).	82.439	ALDFLTENPK	0.933784	13.1075	0.900961	13.6838	1.05009	12.5129	43.99	43.99	1	auto	0	74	718.41	1434.81	1434.8	0.00962107	2	718.405	16	26.1.1.1206.3	37.8761	123.62	10.82	107	10.44	94.12	9.9	119.88	10.72	iTRAQ4plex@N-term; iTRAQ4plex(K)@10
1	EFTU_SPIPL	P13552 Elongation factor Tu (EF-Tu).	82.439	ALDFLTENPK	1.17558	17.2284	1.08116	18.206	1.17756	17.0525	43.99	43.99	1	auto	0	33	479.276	1434.81	1434.8	0.0105631	3	479.273	11	8.1.1.1093.4	37.2076	63.11	7.75	68.77	8.31	57.66	7.75	68.63	8.12	iTRAQ4plex@N-term; iTRAQ4plex(K)@10
1	EFTU_SPIPL	P13552 Elongation factor Tu (EF-Tu).	82.439	ASGG							43.99	43.99	0	no quant	0	0	435.273	434.266	434.225	0.0411285	1	435.232	3	25.1.1.1645.2	59.8711									iTRAQ4plex@N-term	cleaved A-A@N-term; cleaved G-A@C-term
1	EFTU_SPIPL	P13552 Elongation factor Tu (EF-Tu).	82.439	DAAP							43.99	43.99	0	no quant	0	0	517.306	516.299	516.267	0.0321103	1	517.274	3	14.1.1.925.4	20.9611									iTRAQ4plex@N-term	cleaved I-D@N-term; cleaved P-E@C-term
1	EFTU_SPIPL	P13552 Elongation factor Tu (EF-Tu).	82.439	DAAP							43.99	43.99	0	no quant - weak signal	0	0	517.299	516.291	516.267	0.0247183	1	517.274	3	15.1.1.854.3	20.9356	0	0.12	5.44	2.24	0	0.33	0	0	iTRAQ4plex@N-term	cleaved I-D@N-term; cleaved P-E@C-term
1	EFTU_SPIPL	P13552 Elongation factor Tu (EF-Tu).	82.439	DAAP							43.99	43.99	0	no quant - weak signal	0	0	517.284	516.276	516.267	0.00975548	1	517.274	3	16.1.1.853.3	20.9522	0	0	0	0.1	3.03	1.73	5.26	2.24	iTRAQ4plex@N-term	cleaved I-D@N-term; cleaved P-E@C-term
1	EFTU_SPIPL	P13552 Elongation factor Tu (EF-Tu).	82.439	DAAP							43.99	43.99	0	no quant - weak signal	0	0	517.335	516.328	516.267	0.0611838	1	517.274	3	47.1.1.1191.4	30.5695	7.41	2.65	5.87	2.45	4.77	2.24	6.25	2.45	iTRAQ4plex@N-term	cleaved I-D@N-term; cleaved P-E@C-term
1	EFTU_SPIPL	P13552 Elongation factor Tu (EF-Tu).	82.439	EHILLAK	0.99538	4.42843	0.888783	4.74027	1.0755	4.28231	43.99	43.99	0	auto - shared MS/MS	0	19	371.226	1110.66	1110.7	-0.0447728	3	371.241	10	17.1.1.1158.2	29.4425	1042.68	31.43	962.03	31.21	783.13	28.65	1035.61	31.5	iTRAQ4plex@N-term; iTRAQ4plex(K)@7
1	EFTU_SPIPL	P13552 Elongation factor Tu (EF-Tu).	82.439	EHILLAK	1.08353	3.96441	0.923396	4.2976	1.04382	3.95929	43.99	43.99	0	auto - shared MS/MS	0	19	371.216	1110.63	1110.7	-0.0745276	3	371.241	10	17.1.1.1159.2	29.5175	1241.1	34.32	1246.51	35.41	968.46	31.86	1196.37	33.9	iTRAQ4plex@N-term; iTRAQ4plex(K)@7
1	EFTU_SPIPL	P13552 Elongation factor Tu (EF-Tu).	82.439	EHILLAK	1.00849	7.33422	0.981488	7.62883	1.07238	7.12909	43.99	43.99	0	auto - shared MS/MS	0	14	371.241	1110.7	1110.7	0.00216781	3	371.241	10	41.1.1.1259.2	29.4523	377.76	18.92	353.13	18.92	313.32	18.03	374.11	18.98	iTRAQ4plex@N-term; iTRAQ4plex(K)@7
1	EFTU_SPIPL	P13552 Elongation factor Tu (EF-Tu).	82.439	ELLSSYDFPGDDIPIVSGSALK	0.793118	25.1292	0.664118	27.6193	0.854188	24.1243	43.99	43.99	1	auto	0	99	871.132	2610.37	2610.37	0.00698218	3	871.13	22	2.1.1.1242.4	44.0719	37.08	5.92	27.26	5.29	20.81	4.69	29.25	5.29	iTRAQ4plex@N-term; iTRAQ4plex(K)@22
1	EFTU_SPIPL	P13552 Elongation factor Tu (EF-Tu).	82.439	ELLSSYDFPGDDIPIVSGSALK	0.72495	17.0225	0.716839	17.5784	0.785109	16.2595	43.99	43.99	1	auto	0	99	871.141	2610.4	2610.37	0.0333474	3	871.13	25	2.1.1.1243.3	44.1286	85.94	9	57.75	7.75	52.06	7.35	62.31	7.75	iTRAQ4plex@N-term; iTRAQ4plex(K)@22
1	EFTU_SPIPL	P13552 Elongation factor Tu (EF-Tu).	82.439	ELLSSYDFPGDDIPIVSGSALK	1.04284	8.5714	0.869173	9.36813	0.985951	8.59593	43.99	43.99	1	auto	0	99	871.129	2610.36	2610.37	-0.00287693	3	871.13	27	4.1.1.1343.4	43.2728	271	16.03	261.96	16.25	199.05	14.46	246.75	15.39	iTRAQ4plex@N-term; iTRAQ4plex(K)@22
1	EFTU_SPIPL	P13552 Elongation factor Tu (EF-Tu).	82.439	ELLSSYDFPGDDIPIVSGSALK	1.20145	7.55969	1.06621	8.06985	1.13837	7.59962	43.99	43.99	1	auto	0	99	871.128	2610.36	2610.37	-0.0058066	3	871.13	25	4.1.1.1344.3	43.3303	323.77	17.55	360.57	19	291.72	17.44	340.37	18.13	iTRAQ4plex@N-term; iTRAQ4plex(K)@22
1	EFTU_SPIPL	P13552 Elongation factor Tu (EF-Tu).	82.439	ELLSSYDFPGDDIPIVSGSALK	1.10212	5.71605	0.954472	6.16249	1.08799	5.67381	43.99	43.99	1	auto	0	99	689.625	2754.47	2754.47	0.00180346	4	689.625	22	5.1.1.1139.2	39.7562	591.94	23.71	604.72	24.66	477.45	22.36	594.75	23.9	iTRAQ4plex@N-term; iTRAQ4plex(Y)@6; iTRAQ4plex(K)@22
1	EFTU_SPIPL	P13552 Elongation factor Tu (EF-Tu).	82.439	ELLSSYDFPGDDIPIVSGSALK							43.99	43.99	0	no quant - weak signal	0	99	1306.18	2610.35	2610.37	-0.0174927	2	1306.19	27	26.1.1.1289.4	44.1811	3.24	1.73	0	0.35	3.98	2	8.46	2.83	iTRAQ4plex@N-term; iTRAQ4plex(K)@22
1	EFTU_SPIPL	P13552 Elongation factor Tu (EF-Tu).	82.439	ELLSSYDFPGDDIPIVSGSALK							43.99	43.99	0	no quant - weak signal	0	99	1306.19	2610.36	2610.37	-0.00235593	2	1306.19	26	26.1.1.1290.4	44.2569	3.05	1.73	8.49	2.83	0	0.94	9.77	3	iTRAQ4plex@N-term; iTRAQ4plex(K)@22
1	EFTU_SPIPL	P13552 Elongation factor Tu (EF-Tu).	82.439	ELLSSYDFPGDDIPIVSGSALK	1.0462	13.6623	0.863396	14.9427	0.818542	14.4717	43.99	43.99	1	auto	0	99	653.607	2610.4	2610.37	0.0338014	4	653.599	17	28.1.1.1443.4	43.5215	106.48	10.05	103.26	10.2	77.69	9	80.49	8.83	iTRAQ4plex@N-term; iTRAQ4plex(K)@22
1	EFTU_SPIPL	P13552 Elongation factor Tu (EF-Tu).	82.439	ELLSSYDFPGDDIPIVSGSALK							43.99	43.99	0	no quant - weak signal	0	23	871.125	2610.35	2610.37	-0.0136651	3	871.13	11	26.1.1.1292.3	44.3902	3.01	1.73	10.35	3.16	8.66	3	10.39	3.16	iTRAQ4plex@N-term; iTRAQ4plex(K)@22
1	EFTU_SPIPL	P13552 Elongation factor Tu (EF-Tu).	82.439	ENPK							43.99	43.99	0	no quant - weak signal	0	0	613.388	612.381	612.335	0.0453246	1	613.343	4	10.1.1.1356.4	44.5689	20.19	4.36	12.43	3.61	11.13	3.32	0	0.56	Glu->pyro-Glu@N-term; iTRAQ4plex(K)@4	cleaved T-E@N-term
1	EFTU_SPIPL	P13552 Elongation factor Tu (EF-Tu).	82.439	ENPK							43.99	43.99	0	no quant - weak signal	0	0	613.382	612.375	612.335	0.0395844	1	613.343	3	24.1.1.1258.3	45.9408	3.23	1.73	0	0.21	0	0.14	3.25	1.73	Glu->pyro-Glu@N-term; iTRAQ4plex(K)@4	cleaved T-E@N-term
1	EFTU_SPIPL	P13552 Elongation factor Tu (EF-Tu).	82.439	ENPK							43.99	43.99	0	no quant - weak signal	0	0	388.263	774.512	774.448	0.0636971	2	388.231	3	44.1.1.809.4	15.7049	0	0	0	0.11	3.26	1.73	0	0.16	iTRAQ4plex@N-term; iTRAQ4plex(K)@4	cleaved T-E@N-term
1	EFTU_SPIPL	P13552 Elongation factor Tu (EF-Tu).	82.439	ENPK	0.79272	16.7911	1.03732	15.8765	1.158	14.8329	43.99	43.99	0	auto - low confidence	0	0	613.377	612.37	612.335	0.034607	1	613.343	5	46.1.1.1250.4	43.6801	83.71	8.89	61.51	8	73.38	8.66	89.52	9.27	Glu->pyro-Glu@N-term; iTRAQ4plex(K)@4	cleaved T-E@N-term
1	EFTU_SPIPL	P13552 Elongation factor Tu (EF-Tu).	82.439	ETEQR							43.99	43.99	0	no quant	0	0	331.677	661.339	661.303	0.0360699	2	331.659	4	7.1.1.673.2	12.5119									No iTRAQ4plex@N-term	cleaved Y-E@N-term
1	EFTU_SPIPL	P13552 Elongation factor Tu (EF-Tu).	82.439	FEAEVYILK	0.91159	5.43023	0.891781	5.63916	0.974993	5.2543	43.99	43.99	1	auto	0	99	515.305	1542.89	1542.9	-0.0102383	3	515.308	16	12.1.1.1247.2	35.5623	730.5	26.29	617.26	25.1	550.51	23.9	657.74	25.18	iTRAQ4plex@N-term; iTRAQ4plex(Y)@6; iTRAQ4plex(K)@9
1	EFTU_SPIPL	P13552 Elongation factor Tu (EF-Tu).	82.439	FEAEVYILK	1.09122	6.64354	1.10842	6.81365	1.10919	6.55547	43.99	43.99	1	auto	0	99	515.304	1542.89	1542.9	-0.0126186	3	515.308	14	12.1.1.1248.2	35.6365	441.41	20.47	446.48	21.24	413.46	20.64	452.15	20.95	iTRAQ4plex@N-term; iTRAQ4plex(Y)@6; iTRAQ4plex(K)@9
1	EFTU_SPIPL	P13552 Elongation factor Tu (EF-Tu).	82.439	FEAEVYILK	0.935429	3.98055	1.01221	4.00236	1.03679	3.8168	43.99	43.99	1	auto	0	99	515.314	1542.92	1542.9	0.0179692	3	515.308	16	13.1.1.1005.2	34.904	1340.96	35.62	1162.72	34.47	1147.03	34.34	1283.93	35.19	iTRAQ4plex@N-term; iTRAQ4plex(Y)@6; iTRAQ4plex(K)@9
1	EFTU_SPIPL	P13552 Elongation factor Tu (EF-Tu).	82.439	FEAEVYILK	0.940122	8.21724	0.845352	8.78305	1.01052	7.94626	43.99	43.99	1	auto	0	99	515.312	1542.91	1542.9	0.0103201	3	515.308	15	14.1.1.1124.3	35.7144	312.75	17.2	272.54	16.64	223.42	15.3	291.86	16.74	iTRAQ4plex@N-term; iTRAQ4plex(Y)@6; iTRAQ4plex(K)@9
1	EFTU_SPIPL	P13552 Elongation factor Tu (EF-Tu).	82.439	FEAEVYILK	0.936301	3.05387	0.955314	3.1297	1.05708	2.91388	43.99	43.99	1	auto	0	99	515.296	1542.87	1542.9	-0.0356655	3	515.308	16	37.1.1.1057.2	34.9561	2275.05	46.4	1974.49	44.88	1836.64	43.6	2220.91	46.22	iTRAQ4plex@N-term; iTRAQ4plex(Y)@6; iTRAQ4plex(K)@9
1	EFTU_SPIPL	P13552 Elongation factor Tu (EF-Tu).	82.439	FEAEVYILK	1.05217	6.51828	0.980378	6.85779	0.929132	6.66919	43.99	43.99	1	auto	0	72	515.311	1542.91	1542.9	0.00990046	3	515.308	13	39.1.1.1108.2	35.7297	467.05	21.05	455.51	21.45	386.94	20	400.75	19.7	iTRAQ4plex@N-term; iTRAQ4plex(Y)@6; iTRAQ4plex(K)@9
1	EFTU_SPIPL	P13552 Elongation factor Tu (EF-Tu).	82.439	FEAEVYILK	0.960432	7.38631	1.03262	7.43942	0.990452	7.22919	43.99	43.99	1	auto	0	47	467.262	1398.76	1398.8	-0.0368367	3	467.274	11	30.1.1.1283.2	38.9527	383.35	19.05	341.28	18.65	334.52	18.52	350.64	18.41	iTRAQ4plex@N-term; iTRAQ4plex(K)@9
1	EFTU_SPIPL	P13552 Elongation factor Tu (EF-Tu).	82.439	FEAEVYILK	1.01335	3.66318	0.956675	3.8467	1.05513	3.57949	43.99	43.99	1	auto	0	44	467.256	1398.75	1398.8	-0.0528699	3	467.274	11	6.1.1.1223.2	38.6668	1509.66	37.83	1418.04	37.89	1220.48	35.62	1471.02	37.6	iTRAQ4plex@N-term; iTRAQ4plex(K)@9
1	EFTU_SPIPL	P13552 Elongation factor Tu (EF-Tu).	82.439	FEAEVYILK	0.934877	4.12221	0.922047	4.26866	0.99014	4.00039	43.99	43.99	1	auto	0	44	467.253	1398.74	1398.8	-0.0615668	3	467.274	11	6.1.1.1224.2	38.7418	1248.96	34.38	1082.31	33.21	973.17	31.75	1142.03	33.15	iTRAQ4plex@N-term; iTRAQ4plex(K)@9
1	EFTU_SPIPL	P13552 Elongation factor Tu (EF-Tu).	82.439	GAGV							43.99	43.99	0	no quant - weak signal	0	0	447.278	446.271	446.261	0.00965101	1	447.268	3	17.1.1.1086.3	24.1158	6.05	2.45	19.16	4.24	0	1.6	9.79	3	iTRAQ4plex@N-term	cleaved V-G@N-term; cleaved V-V@C-term
1	EFTU_SPIPL	P13552 Elongation factor Tu (EF-Tu).	82.439	GAGV	1.23013	18.7991	0.568229	25.3543	0.929087	20.003	43.99	43.99	0	auto - low confidence	0	0	447.295	446.288	446.261	0.0267423	1	447.268	4	24.1.1.961.3	23.9649	51.48	7	58.7	7.62	24.72	5.29	44.17	6.48	iTRAQ4plex@N-term	cleaved V-G@N-term; cleaved V-V@C-term
1	EFTU_SPIPL	P13552 Elongation factor Tu (EF-Tu).	82.439	GENDWVDK	0.910462	30.4153			1.3226	27.2319	43.99	43.99	1	auto	0	98	625.815	1249.62	1249.62	-0.00232936	2	625.816	14	2.1.1.1046.3	29.3602	23.26	4.69	19.63	4.47	15.93	4.12	28.41	5.2	iTRAQ4plex@N-term; iTRAQ4plex(K)@8
1	EFTU_SPIPL	P13552 Elongation factor Tu (EF-Tu).	82.439	GENDWVDK	1.0651	11.9111	1.09192	12.201	1.24683	11.3273	43.99	43.99	1	auto	0	93	625.825	1249.63	1249.62	0.0164423	2	625.816	14	4.1.1.1163.2	29.8094	139.13	11.49	137.36	11.79	128.38	11.53	160.2	12.42	iTRAQ4plex@N-term; iTRAQ4plex(K)@8
1	EFTU_SPIPL	P13552 Elongation factor Tu (EF-Tu).	82.439	GENDWVDK	1.083	6.76151	0.927362	7.31675	1.02573	6.79009	43.99	43.99	1	auto	0	87	625.81	1249.6	1249.62	-0.013709	2	625.816	14	4.1.1.1164.2	29.8827	426.72	20.12	428.37	20.76	334.41	18.71	404.21	19.75	iTRAQ4plex@N-term; iTRAQ4plex(K)@8
1	EFTU_SPIPL	P13552 Elongation factor Tu (EF-Tu).	82.439	GENDWVDK	0.568969	20.6971	0.688249	19.7196	0.646233	19.2593	43.99	43.99	1	auto	0	85	626.329	1250.64	1250.6	0.0420367	2	626.308	14	27.1.1.1115.4	29.897	69.17	8.06	36.48	6.24	40.23	6.4	41.28	6.33	iTRAQ4plex@N-term; Deamidated(N)@3; iTRAQ4plex(K)@8
1	EFTU_SPIPL	P13552 Elongation factor Tu (EF-Tu).	82.439	GENDWVDK	0.686618	14.2528	0.786671	13.9714	0.837654	13.1043	43.99	43.99	0	auto - shared MS/MS	0	74	626.327	1250.64	1250.6	0.0378102	2	626.308	14	3.1.1.1080.4	29.6235	127.41	10.95	81.09	9.22	84.7	9.33	98.56	9.75	iTRAQ4plex@N-term; Deamidated(N)@3; iTRAQ4plex(K)@8
1	EFTU_SPIPL	P13552 Elongation factor Tu (EF-Tu).	82.439	GENDWVDK	0.863335	17.7171	0.76987	19.0746	1.17114	16.0572	43.99	43.99	1	auto	0	72	626.328	1250.64	1250.6	0.0401296	2	626.308	14	3.1.1.1081.4	29.6977	70.89	8.19	56.73	7.62	46.12	7	76.67	8.55	iTRAQ4plex@N-term; Deamidated(N)@3; iTRAQ4plex(K)@8
1	EFTU_SPIPL	P13552 Elongation factor Tu (EF-Tu).	82.439	GENDWVDK	0.958596	13.7914	0.835768	14.922	1.14565	12.9817	43.99	43.99	0	auto - low confidence	0	0	626.332	1250.65	1250.6	0.0480181	2	626.308	14	27.1.1.1114.3	29.8037	109.83	10.2	97.59	9.95	77.57	9.06	116.2	10.54	iTRAQ4plex@N-term; Deamidated(N)@3; iTRAQ4plex(K)@8
1	EFTU_SPIPL	P13552 Elongation factor Tu (EF-Tu).	82.439	GENDWVDKIHALMDEVDAYIPTPER	1.11927	15.5163	1.27385	15.3644	0.878917	16.4458	43.99	43.99	1	auto	0	99	805.147	3216.56	3216.56	-0.00495261	4	805.148	25	4.1.1.1383.3	46.2661	80.02	8.72	83.02	9.17	86.14	9.33	64.95	8	iTRAQ4plex@N-term; iTRAQ4plex(K)@8; Oxidation(M)@13	missed K-I@8
1	EFTU_SPIPL	P13552 Elongation factor Tu (EF-Tu).	82.439	GENDWVDKIHALMDEVDAYIPTPER	1.56275	26.0892			0.842465	30.2468	43.99	43.99	1	auto	0	99	801.146	3200.55	3200.57	-0.0153433	4	801.15	27	4.1.1.1420.4	49.0636	24.01	4.8	34.78	5.83	15.43	4.12	18.68	4.24	iTRAQ4plex@N-term; iTRAQ4plex(K)@8	missed K-I@8
1	EFTU_SPIPL	P13552 Elongation factor Tu (EF-Tu).	82.439	GENDWVDKIHALMDEVDAYIPTPER	1.17614	15.0667	0.747022	17.9195	0.650844	17.7019	43.99	43.99	1	auto	0	99	801.139	3200.53	3200.57	-0.0431752	4	801.15	24	4.1.1.1421.2	49.1028	82.04	8.83	89.44	9.43	51.79	7.42	49.31	6.93	iTRAQ4plex@N-term; iTRAQ4plex(K)@8	missed K-I@8
1	EFTU_SPIPL	P13552 Elongation factor Tu (EF-Tu).	82.439	GENDWVDKIHALMDEVDAYIPTPER	1.45709	22.0963	1.04379	24.9477	0.936314	24.5545	43.99	43.99	1	auto	0	99	801.141	3200.54	3200.57	-0.0338979	4	801.15	25	4.1.1.1422.3	49.1961	34.51	5.74	46.61	6.78	30.44	5.66	29.84	5.39	iTRAQ4plex@N-term; iTRAQ4plex(K)@8	missed K-I@8
1	EFTU_SPIPL	P13552 Elongation factor Tu (EF-Tu).	82.439	GENDWVDKIHALMDEVDAYIPTPER	1.30103	27.1805	1.1299	29.1205	1.16183	27.725	43.99	43.99	1	auto	0	99	801.141	3200.53	3200.57	-0.0346303	4	801.15	25	4.1.1.1422.4	49.2144	24.13	4.8	29.1	5.39	23.04	4.9	25.89	5	iTRAQ4plex@N-term; iTRAQ4plex(K)@8	missed K-I@8
1	EFTU_SPIPL	P13552 Elongation factor Tu (EF-Tu).	82.439	GENDWVDKIHALMDEVDAYIPTPER	1.01406	28.2557	0.809464	31.2058	0.656894	31.7697	43.99	43.99	1	auto	0	99	801.144	3200.55	3200.57	-0.0226675	4	801.15	21	4.1.1.1424.3	49.3461	25.32	4.9	23.8	4.9	17.32	4.24	15.36	3.87	iTRAQ4plex@N-term; iTRAQ4plex(K)@8	missed K-I@8
1	EFTU_SPIPL	P13552 Elongation factor Tu (EF-Tu).	82.439	GENDWVDKIHALMDEVDAYIPTPER	1.70052	29.8192			1.37038	30.9817	43.99	43.99	1	auto	0	99	801.159	3200.61	3200.57	0.0387897	4	801.15	23	28.1.1.1516.4	49.0082	17.7	4.12	27.9	5.2	5.96	2.83	22.4	4.58	iTRAQ4plex@N-term; iTRAQ4plex(K)@8	missed K-I@8
1	EFTU_SPIPL	P13552 Elongation factor Tu (EF-Tu).	82.439	GENDWVDKIHALMDEVDAYIPTPER	0.559831	28.5301	0.986389	23.9661	0.836046	24.3084	43.99	43.99	1	auto	0	99	801.158	3200.6	3200.57	0.0324424	4	801.15	24	28.1.1.1519.3	49.2165	37.25	5.92	19.33	4.58	31.05	5.57	28.76	5.29	iTRAQ4plex@N-term; iTRAQ4plex(K)@8	missed K-I@8
1	EFTU_SPIPL	P13552 Elongation factor Tu (EF-Tu).	82.439	GENDWVDKIHALMDEVDAYIPTPER	1.23579	22.2688	0.998944	24.3251	0.654951	26.5315	43.99	43.99	1	auto	0	99	805.151	3216.57	3216.56	0.00920749	4	805.148	20	4.1.1.1382.3	46.1911	36.77	5.92	42.12	6.48	31.04	5.66	22.24	4.69	iTRAQ4plex@N-term; iTRAQ4plex(K)@8; Oxidation(M)@13	missed K-I@8
1	EFTU_SPIPL	P13552 Elongation factor Tu (EF-Tu).	82.439	GENDWVDKIHALMDEVDAYIPTPER	1.53374	13.1735	1.06147	15.0312	1.27116	13.6606	43.99	43.99	1	auto	0	99	669.931	3344.62	3344.67	-0.0517027	5	669.942	15	30.1.1.1403.4	48.011	95.05	9.54	135.13	11.53	85.26	9.54	111.58	10.34	iTRAQ4plex@N-term; iTRAQ4plex(K)@8; iTRAQ4plex(Y)@19	missed K-I@8
1	EFTU_SPIPL	P13552 Elongation factor Tu (EF-Tu).	82.439	GHVDHGK	0.925248	13.7197	1.30972	12.7444	1.07981	12.984	43.99	43.99	0	auto - shared MS/MS	0	58	447.24	892.465	892.464	0.00102414	2	447.239	11	19.1.1.875.3	26.8323	114.15	10.39	97.9	10.05	126.34	11.27	113.83	10.54	No iTRAQ4plex@N-term; iTRAQ4plex(K)@7	cleaved I-G@N-term
1	EFTU_SPIPL	P13552 Elongation factor Tu (EF-Tu).	82.439	GHVDHGK	0.99229	13.6254	1.15452	13.4368	1.25979	12.6561	43.99	43.99	0	auto - shared MS/MS	0	56	447.245	892.476	892.464	0.0118274	2	447.239	11	19.1.1.874.3	26.7581	110.83	10.25	101.94	10.2	108.13	10.54	128.94	11.14	No iTRAQ4plex@N-term; iTRAQ4plex(K)@7	cleaved I-G@N-term
1	EFTU_SPIPL	P13552 Elongation factor Tu (EF-Tu).	82.439	GHVDHGK	0.973961	4.01715	0.777813	4.45237	0.756468	4.26596	43.99	43.99	0	auto - shared MS/MS	0	49	447.232	892.449	892.464	-0.014333	2	447.239	11	45.1.1.993.3	26.8953	1280.82	34.83	1156.32	34.19	841.88	29.68	894.77	29.41	No iTRAQ4plex@N-term; iTRAQ4plex(K)@7	cleaved I-G@N-term
1	EFTU_SPIPL	P13552 Elongation factor Tu (EF-Tu).	82.439	GITINTAHVEYETEQR	0.855467	9.20058	1.13248	8.68678	1.09691	8.45212	43.99	43.99	1	auto	0	99	669.335	2004.98	2004.99	-0.00475314	3	669.336	26	5.1.1.1046.4	32.8512	265.65	15.84	210.65	14.76	254.23	16.06	269.1	16.12	iTRAQ4plex@N-term; Deamidated(N)@5
1	EFTU_SPIPL	P13552 Elongation factor Tu (EF-Tu).	82.439	GITINTAHVEYETEQR	1.15302	3.08986	1.09313	3.22955	0.973769	3.20123	43.99	43.99	1	auto	0	99	668.979	2003.91	2004	-0.0887941	3	669.008	26	7.1.1.1005.3	31.6414	1980.28	43.38	2116.47	46.12	1829.31	43.41	1780.8	41.57	iTRAQ4plex@N-term
1	EFTU_SPIPL	P13552 Elongation factor Tu (EF-Tu).	82.439	GITINTAHVEYETEQR	1.25007	2.75912	1.17627	2.8876	1.04241	2.86752	43.99	43.99	1	auto	0	99	668.95	2003.83	2004	-0.175407	3	669.008	26	7.1.1.1006.2	31.698	2385.08	47.66	2763.66	52.58	2370.81	49.42	2296.01	47.22	iTRAQ4plex@N-term
1	EFTU_SPIPL	P13552 Elongation factor Tu (EF-Tu).	82.439	GITINTAHVEYETEQR	1.34028	6.15988	1.11698	6.67229	1.09313	6.42967	43.99	43.99	1	auto	0	99	668.986	2003.94	2004	-0.0657883	3	669.008	25	8.1.1.1024.2	31.9609	462.34	21	574.39	23.9	436.41	21.33	466.73	21.24	iTRAQ4plex@N-term
1	EFTU_SPIPL	P13552 Elongation factor Tu (EF-Tu).	82.439	GITINTAHVEYETEQR	1.03837	5.41705	0.985627	5.66539	0.898436	5.57455	43.99	43.99	1	auto	0	99	668.975	2003.9	2004	-0.101495	3	669.008	29	8.1.1.1025.2	32.0376	681.26	25.42	655.71	25.75	567.43	24.19	565.24	23.41	iTRAQ4plex@N-term
1	EFTU_SPIPL	P13552 Elongation factor Tu (EF-Tu).	82.439	GITINTAHVEYETEQR	1.14751	6.28692	1.30707	6.24262	1.2138	6.1425	43.99	43.99	1	auto	0	99	538.035	2148.11	2148.11	0.00468317	4	538.034	26	12.1.1.1176.3	30.3148	480.92	21.38	511.54	22.74	531.2	23.28	539.08	22.85	iTRAQ4plex@N-term; iTRAQ4plex(Y)@11
1	EFTU_SPIPL	P13552 Elongation factor Tu (EF-Tu).	82.439	GITINTAHVEYETEQR	1.1692	10.7622	1.03235	11.4997	1.04635	10.9698	43.99	43.99	1	auto	0	99	669.34	2005	2004.99	0.0117061	3	669.336	23	29.1.1.1144.4	33.1243	161.99	12.41	175.56	13.27	141.32	12.12	156.53	12.29	iTRAQ4plex@N-term; Deamidated(N)@5
1	EFTU_SPIPL	P13552 Elongation factor Tu (EF-Tu).	82.439	GITINTAHVEYETEQR	1.41132	13.2035	1.30829	13.8462	1.11861	13.8907	43.99	43.99	1	auto	0	99	1003.01	2004	2004	-0.00276121	2	1003.01	30	31.1.1.1055.2	31.7326	98.41	9.7	128.74	11.31	108.8	10.58	101.66	9.95	iTRAQ4plex@N-term
1	EFTU_SPIPL	P13552 Elongation factor Tu (EF-Tu).	82.439	GITINTAHVEYETEQR	1.08167	10.4623	0.783295	11.9962	1.02435	10.4904	43.99	43.99	1	auto	0	99	1003.01	2004	2004	-0.00495852	2	1003.01	28	31.1.1.1056.2	31.8067	178.07	13	178.54	13.38	117.87	11.22	168.45	12.69	iTRAQ4plex@N-term
1	EFTU_SPIPL	P13552 Elongation factor Tu (EF-Tu).	82.439	GITINTAHVEYETEQR	0.935877	16.9777	1.24959	16.0512	1.13321	15.9141	43.99	43.99	0	auto - shared MS/MS	0	99	717.065	2148.17	2148.11	0.0674276	3	717.042	20	36.1.1.1181.4	30.7096	73.96	8.37	64.16	8.12	78.1	8.89	77.4	8.66	iTRAQ4plex@N-term; iTRAQ4plex(Y)@11
1	EFTU_SPIPL	P13552 Elongation factor Tu (EF-Tu).	82.439	GMVIAKPK	1.11254	18.2368	0.963272	19.6132	0.9269	18.9636	43.99	43.99	1	auto	0	66	431.299	1290.88	1290.81	0.0701315	3	431.276	12	25.1.1.1045.2	24.5752	57.91	7.42	59.72	7.75	47.14	7	49.57	6.93	iTRAQ4plex@N-term; Oxidation(M)@2; iTRAQ4plex(K)@6; iTRAQ4plex(K)@8
1	EFTU_SPIPL	P13552 Elongation factor Tu (EF-Tu).	82.439	GMVIAKPK	1.62988	25.3429	0.948761	30.4986	1.40744	26.0175	43.99	43.99	1	auto	0	49	431.302	1290.88	1290.81	0.0785543	3	431.276	11	1.1.1.1025.2	24.206	25.02	4.9	37.8	6.08	20.06	4.69	32.52	5.57	iTRAQ4plex@N-term; Oxidation(M)@2; iTRAQ4plex(K)@6; iTRAQ4plex(K)@8
1	EFTU_SPIPL	P13552 Elongation factor Tu (EF-Tu).	82.439	GPMP	1.35329	22.4488	0.972611	25.6753	1.75028	21.0931	43.99	43.99	0	auto - low confidence	0	0	545.323	544.315	544.28	0.0353737	1	545.287	4	9.1.1.1110.4	39.8902	34.59	5.74	43.39	6.56	28.43	5.57	55.91	7.28	iTRAQ4plex@N-term	cleaved D-G@N-term; cleaved P-Q@C-term
1	EFTU_SPIPL	P13552 Elongation factor Tu (EF-Tu).	82.439	GRGT							43.99	43.99	0	no quant - weak signal	0	0	534.341	533.334	533.304	0.0298711	1	534.312	3	25.1.1.1222.2	37.6477	3.07	1.73	7.4	2.65	0	0.46	0	0	iTRAQ4plex@N-term	cleaved T-G@N-term; cleaved T-V@C-term; missed R-G@2
1	EFTU_SPIPL	P13552 Elongation factor Tu (EF-Tu).	82.439	GSALK							43.99	43.99	0	no quant	0	0	619.417	618.409	618.382	0.0270415	1	619.39	3	7.1.1.1343.4	56.9947									No iTRAQ4plex@N-term; iTRAQ4plex(K)@5	cleaved S-G@N-term
1	EFTU_SPIPL	P13552 Elongation factor Tu (EF-Tu).	82.439	GSTP	1.2935	22.4081	1.5286	21.9859	0.718358	26.3729	43.99	43.99	0	auto - low confidence	0	0	361.182	360.174	360.164	0.00990403	1	361.172	4	17.1.1.1182.2	31.235	35.68	5.83	42.78	6.56	46.09	6.78	23.67	4.9	No iTRAQ4plex@N-term	cleaved D-G@N-term; cleaved P-E@C-term
1	EFTU_SPIPL	P13552 Elongation factor Tu (EF-Tu).	82.439	GTIGHVDHGK	0.652967	15.1343	1.02192	13.3481	0.837727	13.6702	43.99	43.99	0	auto - shared MS/MS	0	99	582.804	1163.59	1163.62	-0.0235632	2	582.816	16	21.1.1.853.3	26.7493	117.95	10.54	71.39	8.72	101.86	10.1	91.25	9.44	No iTRAQ4plex@N-term; iTRAQ4plex(K)@10	cleaved I-G@N-term
1	EFTU_SPIPL	P13552 Elongation factor Tu (EF-Tu).	82.439	GTIGHVDHGK	1.09002	13.1169	0.743307	15.3552	0.952883	13.4437	43.99	43.99	0	auto - shared MS/MS	0	99	582.808	1163.6	1163.62	-0.0157339	2	582.816	17	45.1.1.997.2	27.1728	112.73	10.34	113.9	10.68	70.81	8.72	99.2	9.75	No iTRAQ4plex@N-term; iTRAQ4plex(K)@10	cleaved I-G@N-term
1	EFTU_SPIPL	P13552 Elongation factor Tu (EF-Tu).	82.439	GTVSTAGIERGK							43.99	43.99	0	no quant - weak signal	0	0	488.612	1462.81	1462.83	-0.0213533	3	488.619	8	10.1.1.1110.4	26.1921	6.4	2.45	2.85	1.73	0	0.8	14.1	3.61	iTRAQ4plex@N-term; iTRAQ4plex(K)@12	missed R-G@10
1	EFTU_SPIPL	P13552 Elongation factor Tu (EF-Tu).	82.439	HTPFFK	1.02364	5.74958	1.00086	5.96604	1.01618	5.69332	43.99	43.99	0	auto - shared MS/MS	0	5	355.538	1063.59	1063.61	-0.0123446	3	355.543	9	22.1.1.1085.3	29.0912	609.72	24.04	578.53	24.21	515.69	23.09	572.18	23.5	iTRAQ4plex@N-term; iTRAQ4plex(K)@6
1	EFTU_SPIPL	P13552 Elongation factor Tu (EF-Tu).	82.439	HTPFFK	1.05419	8.16227	0.930719	8.75723	1.10055	7.98104	43.99	43.99	0	auto - shared MS/MS	0	5	355.538	1063.59	1063.61	-0.0138094	3	355.543	9	22.1.1.1086.4	29.1829	297.3	16.79	290.51	17.12	233.83	15.65	302.16	17.04	iTRAQ4plex@N-term; iTRAQ4plex(K)@6
1	EFTU_SPIPL	P13552 Elongation factor Tu (EF-Tu).	82.439	HTPFFK	1.03581	4.19268	1.0171	4.34295	0.995944	4.18849	43.99	43.99	0	auto - shared MS/MS	0	5	355.538	1063.59	1063.61	-0.0136779	3	355.543	9	24.1.1.1029.3	28.9524	1139	32.86	1093.59	33.27	978.98	31.78	1047.59	31.81	iTRAQ4plex@N-term; iTRAQ4plex(K)@6
1	EFTU_SPIPL	P13552 Elongation factor Tu (EF-Tu).	82.439	HTPFFK	1.06103	9.71437	1.11932	9.86559	1.25103	9.21655	43.99	43.99	0	auto - low confidence	0	0	532.812	1063.61	1063.61	0.00317696	2	532.81	8	48.1.1.1057.2	29.5276	209.77	14.11	206.31	14.46	198.42	14.32	242.35	15.27	iTRAQ4plex@N-term; iTRAQ4plex(K)@6
1	EFTU_SPIPL	P13552 Elongation factor Tu (EF-Tu).	82.439	HYAHVDCPGHADYVK	1.05649	7.48658	0.747966	8.64693	0.871851	7.79647	43.99	43.99	0	auto - shared MS/MS	0	99	476.223	1900.86	1900.85	0.0169117	4	476.219	21	15.1.1.960.4	28.8148	352.11	18.28	344.82	18.6	222.56	15.39	283.5	16.49	No iTRAQ4plex@N-term; Methylthio(C)@7; iTRAQ4plex(K)@15
1	EFTU_SPIPL	P13552 Elongation factor Tu (EF-Tu).	82.439	HYAHVDCPGHADYVK	0.789046	2.61536	0.669641	2.85108	0.695036	2.66866	43.99	43.99	0	auto - shared MS/MS	0	99	512.25	2044.97	2044.95	0.0215827	4	512.245	24	16.1.1.961.4	28.9447	3433.57	56.92	2511.29	50.8	1943.01	45.07	2203.87	46.09	iTRAQ4plex@N-term; Methylthio(C)@7; iTRAQ4plex(K)@15
1	EFTU_SPIPL	P13552 Elongation factor Tu (EF-Tu).	82.439	HYAHVDCPGHADYVK	0.80105	2.28699	0.698492	2.4682	0.718338	2.3211	43.99	43.99	0	auto - shared MS/MS	0	99	512.222	2044.86	2044.95	-0.0899884	4	512.245	24	16.1.1.962.2	28.9822	4449.87	64.81	3304.12	58.26	2626.61	52.34	2951.95	53.35	iTRAQ4plex@N-term; Methylthio(C)@7; iTRAQ4plex(K)@15
1	EFTU_SPIPL	P13552 Elongation factor Tu (EF-Tu).	82.439	HYAHVDCPGHADYVK	0.756541	2.4941	0.655539	2.69815	0.664001	2.54641	43.99	43.99	0	auto - shared MS/MS	0	99	512.214	2044.83	2044.95	-0.123445	4	512.245	24	40.1.1.1023.2	29.002	3881.14	60.5	2721.7	52.99	2150.03	47.35	2379.91	47.92	iTRAQ4plex@N-term; Methylthio(C)@7; iTRAQ4plex(K)@15
1	EFTU_SPIPL	P13552 Elongation factor Tu (EF-Tu).	82.439	HYAHVDCPGHADYVK	0.981563	10.1114	0.897151	10.724	0.948062	10.0759	43.99	43.99	0	auto - shared MS/MS	0	99	476.228	1900.88	1900.85	0.0376629	4	476.219	18	15.1.1.961.3	28.8706	201.65	13.82	183.47	13.64	152.88	12.61	176.55	13.04	No iTRAQ4plex@N-term; Methylthio(C)@7; iTRAQ4plex(K)@15
1	EFTU_SPIPL	P13552 Elongation factor Tu (EF-Tu).	82.439	HYAHVDCPGHADYVK	1.40165	19.1189	1.3835	19.7638	1.47835	18.7838	43.99	43.99	0	auto - shared MS/MS	0	60	548.298	2189.16	2189.05	0.109719	4	548.27	12	18.1.1.1003.3	25.1475	47.12	6.71	61.22	7.81	55.09	7.55	64.33	7.88	iTRAQ4plex@N-term; Methylthio(C)@7; iTRAQ4plex(Y)@13; iTRAQ4plex(K)@15
1	EFTU_SPIPL	P13552 Elongation factor Tu (EF-Tu).	82.439	IDAA							43.99	43.99	0	no quant	0	0	533.273	532.266	532.298	-0.0322318	1	533.305	3	43.1.1.859.4	19.3354									iTRAQ4plex@N-term	cleaved D-I@N-term; cleaved A-P@C-term
1	EFTU_SPIPL	P13552 Elongation factor Tu (EF-Tu).	82.439	IHALMDEVDAYIPTPER	0.954628	9.99685	1.06491	9.97567	1.20668	9.27681	43.99	43.99	1	auto	0	99	710.696	2129.06	2129.06	0.00633439	3	710.693	23	5.1.1.1108.3	37.4529	210.21	14.11	186.01	13.78	189.17	13.96	234.25	15	iTRAQ4plex@N-term; Oxidation(M)@5
1	EFTU_SPIPL	P13552 Elongation factor Tu (EF-Tu).	82.439	IHALMDEVDAYIPTPER	0.813833	9.9289	1.04048	9.43718	0.86941	9.58572	43.99	43.99	1	auto	0	99	705.374	2113.1	2113.06	0.0375137	3	705.362	23	5.1.1.1148.3	40.4496	235.15	14.9	177.39	13.56	206.76	14.46	188.8	13.58	iTRAQ4plex@N-term
1	EFTU_SPIPL	P13552 Elongation factor Tu (EF-Tu).	82.439	IHALMDEVDAYIPTPER	1.11806	8.32105	1.19561	8.39949	1.05133	8.37601	43.99	43.99	1	auto	0	99	705.363	2113.07	2113.06	0.00363865	3	705.362	22	5.1.1.1149.2	40.5071	277.98	16.25	288.09	17.06	280.86	16.94	269.89	16.19	iTRAQ4plex@N-term
1	EFTU_SPIPL	P13552 Elongation factor Tu (EF-Tu).	82.439	IHALMDEVDAYIPTPER	0.919326	7.17391	1.08928	7.0172	1.10987	6.72588	43.99	43.99	1	auto	0	99	565.298	2257.16	2257.17	-0.00346985	4	565.299	22	8.1.1.1126.2	39.6443	417.53	19.87	355.8	19.1	384.34	19.82	427.95	20.34	iTRAQ4plex@N-term; iTRAQ4plex(Y)@11
1	EFTU_SPIPL	P13552 Elongation factor Tu (EF-Tu).	82.439	IHALMDEVDAYIPTPER	0.908544	4.62201	1.05034	4.55102	1.02944	4.40119	43.99	43.99	1	auto	0	99	565.289	2257.13	2257.17	-0.0386268	4	565.299	23	8.1.1.1127.2	39.7193	1012.86	30.95	852.99	29.58	899.01	30.32	962.9	30.5	iTRAQ4plex@N-term; iTRAQ4plex(Y)@11
1	EFTU_SPIPL	P13552 Elongation factor Tu (EF-Tu).	82.439	IHALMDEVDAYIPTPER	0.986926	8.51365	0.99441	8.77017	1.18108	8.02094	43.99	43.99	1	auto	0	99	1057.56	2113.1	2113.06	0.0377181	2	1057.54	28	29.1.1.1247.3	40.8809	283.97	16.4	259.78	16.25	238.63	15.75	309.73	17.24	iTRAQ4plex@N-term
1	EFTU_SPIPL	P13552 Elongation factor Tu (EF-Tu).	82.439	IHALMDEVDAYIPTPER	0.991317	8.69822	1.25713	8.35433	1.10567	8.34799	43.99	43.99	1	auto	0	99	565.302	2257.18	2257.17	0.0118881	4	565.299	23	32.1.1.1171.3	40.0293	272.33	16.06	250.24	16	289.31	17.12	278.07	16.43	iTRAQ4plex@N-term; iTRAQ4plex(Y)@11
1	EFTU_SPIPL	P13552 Elongation factor Tu (EF-Tu).	82.439	IHALMDEVDAYIPTPER	0.864744	5.89133	1.0024	5.78777	0.975441	5.60439	43.99	43.99	1	auto	0	99	565.294	2257.15	2257.17	-0.0196073	4	565.299	22	32.1.1.1172.2	40.0859	642.31	24.64	514.85	23.02	544.09	23.58	578.6	23.64	iTRAQ4plex@N-term; iTRAQ4plex(Y)@11
1	EFTU_SPIPL	P13552 Elongation factor Tu (EF-Tu).	82.439	IHALMDEVDAYIPTPER	1.12883	13.5542	1.18233	13.7486	0.902875	14.2745	43.99	43.99	1	auto	0	99	705.362	2113.06	2113.06	5.74942e-05	3	705.362	19	30.1.1.1310.4	41.0227	104.21	9.95	109.04	10.49	104.12	10.3	86.89	9.22	iTRAQ4plex@N-term
1	EFTU_SPIPL	P13552 Elongation factor Tu (EF-Tu).	82.439	IHALMDEVDAYIPTPER	1.00446	11.0794	0.873513	11.9781	1.14866	10.5628	43.99	43.99	1	auto	0	99	705.368	2113.08	2113.06	0.0190793	3	705.362	20	32.1.1.1194.2	41.7368	165.68	12.53	154.26	12.49	122.3	11.36	175.75	12.96	iTRAQ4plex@N-term
1	EFTU_SPIPL	P13552 Elongation factor Tu (EF-Tu).	82.439	IHALMDEVDAYIPTPER	0.87052	10.4166	0.906186	10.5885	0.910937	10.1274	43.99	43.99	1	auto	0	24	705.34	2113	2113.06	-0.0642495	3	705.362	12	6.1.1.1248.4	40.5835	204.21	13.89	164.78	13	156.38	12.69	171.79	12.89	iTRAQ4plex@N-term
1	EFTU_SPIPL	P13552 Elongation factor Tu (EF-Tu).	82.439	INMTVQLICPIAIEQGMR	1.30483	19.178	1.01269	21.2053	0.827281	21.4987	43.99	43.99	1	auto	0	99	746.055	2235.14	2235.14	0.00518108	3	746.053	20	11.1.1.1341.2	45.9019	48.26	6.78	58.37	7.62	41.3	6.56	36.87	6	iTRAQ4plex@N-term; Oxidation(M)@3; Methylthio(C)@9
1	EFTU_SPIPL	P13552 Elongation factor Tu (EF-Tu).	82.439	INMTVQLICPIAIEQGMR	0.827434	12.576	0.670965	13.9432	0.766309	12.6451	43.99	43.99	1	auto	0	99	746.054	2235.14	2235.14	0.00481488	3	746.053	21	11.1.1.1342.2	45.9785	144.02	11.66	110.46	10.63	81.66	9.27	101.92	9.9	iTRAQ4plex@N-term; Oxidation(M)@3; Methylthio(C)@9
1	EFTU_SPIPL	P13552 Elongation factor Tu (EF-Tu).	82.439	INMTVQLICPIAIEQGMR	0.799021	12.044	0.801562	12.3921	0.873741	11.5166	43.99	43.99	1	auto	0	99	740.721	2219.14	2219.14	-0.0024075	3	740.721	21	11.1.1.1369.2	48.0077	161.05	12.33	119.28	11.09	109.09	10.63	129.95	11.18	iTRAQ4plex@N-term; Methylthio(C)@9
1	EFTU_SPIPL	P13552 Elongation factor Tu (EF-Tu).	82.439	INMTVQLICPIAIEQGMR	0.578457	11.5951	0.720099	10.9895	0.913037	9.75378	43.99	43.99	1	auto	0	99	740.726	2219.16	2219.14	0.0133679	3	740.721	21	12.1.1.1410.2	47.7606	218.15	14.32	116.97	11.18	132.75	11.7	183.94	13.27	iTRAQ4plex@N-term; Methylthio(C)@9
1	EFTU_SPIPL	P13552 Elongation factor Tu (EF-Tu).	82.439	INMTVQLICPIAIEQGMR	0.685083	14.7534	0.723202	14.8681	0.766114	13.9109	43.99	43.99	1	auto	0	99	746.058	2235.15	2235.14	0.0139552	3	746.053	21	13.1.1.1153.2	45.9606	118.94	10.58	75.53	8.89	72.69	8.66	84.15	9	iTRAQ4plex@N-term; Oxidation(M)@3; Methylthio(C)@9
1	EFTU_SPIPL	P13552 Elongation factor Tu (EF-Tu).	82.439	INMTVQLICPIAIEQGMR	0.910406	13.5522	0.864193	14.2038	0.930317	13.2711	43.99	43.99	1	auto	0	99	740.724	2219.15	2219.14	0.00917598	3	740.721	21	13.1.1.1181.2	48.0756	117.35	10.54	99.03	10.05	85.7	9.43	100.82	9.85	iTRAQ4plex@N-term; Methylthio(C)@9
1	EFTU_SPIPL	P13552 Elongation factor Tu (EF-Tu).	82.439	INMTVQLICPIAIEQGMR	0.874175	14.4144	0.578141	17.2842	0.825851	14.413	43.99	43.99	1	auto	0	99	740.731	2219.17	2219.14	0.0278351	3	740.721	21	15.1.1.1220.3	48.2507	105.8	10	85.73	9.33	51.69	7.48	80.69	8.78	iTRAQ4plex@N-term; Methylthio(C)@9
1	EFTU_SPIPL	P13552 Elongation factor Tu (EF-Tu).	82.439	INMTVQLICPIAIEQGMR	1.0225	17.6431	0.532186	23.0175	0.721562	19.2371	43.99	43.99	1	auto	0	99	740.731	2219.17	2219.14	0.0292999	3	740.721	20	15.1.1.1221.3	48.3257	64.35	7.81	60.99	7.81	28.94	5.66	42.88	6.4	iTRAQ4plex@N-term; Methylthio(C)@9
1	EFTU_SPIPL	P13552 Elongation factor Tu (EF-Tu).	82.439	INMTVQLICPIAIEQGMR	0.79456	20.9861	0.615574	23.6763	0.635034	22.1171	43.99	43.99	1	auto	0	99	1118.58	2235.15	2235.14	0.0131674	2	1118.58	21	35.1.1.1563.2	47.0044	52.98	7.07	39.02	6.32	27.56	5.39	31.07	5.48	iTRAQ4plex@N-term; Oxidation(M)@3; Methylthio(C)@9
1	EFTU_SPIPL	P13552 Elongation factor Tu (EF-Tu).	82.439	INMTVQLICPIAIEQGMR	0.551881	17.8976	0.672792	16.9933	0.662966	16.2885	43.99	43.99	1	auto	0	99	1110.58	2219.15	2219.14	0.010163	2	1110.58	22	35.1.1.1585.2	48.7044	94.75	9.43	48.47	7.21	53.87	7.42	58.01	7.48	iTRAQ4plex@N-term; Methylthio(C)@9
1	EFTU_SPIPL	P13552 Elongation factor Tu (EF-Tu).	82.439	INMTVQLICPIAIEQGMR	0.553835	17.6434	0.540796	18.2083	0.592006	16.6958	43.99	43.99	1	auto	0	99	1118.56	2235.11	2235.14	-0.0269067	2	1118.58	23	36.1.1.1386.2	45.9555	96.87	9.54	49.73	7.28	44.27	6.78	52.96	7.14	iTRAQ4plex@N-term; Oxidation(M)@3; Methylthio(C)@9
1	EFTU_SPIPL	P13552 Elongation factor Tu (EF-Tu).	82.439	INMTVQLICPIAIEQGMR	0.673691	12.4756	0.840565	11.8253	0.627729	12.4883	43.99	43.99	1	auto	0	99	1110.57	2219.13	2219.14	-0.00773126	2	1110.58	27	36.1.1.1413.3	48.0038	168.88	12.61	105.46	10.54	119.96	11	97.9	9.8	iTRAQ4plex@N-term; Methylthio(C)@9
1	EFTU_SPIPL	P13552 Elongation factor Tu (EF-Tu).	82.439	INMTVQLICPIAIEQGMR	0.575318	21.397	0.480938	23.428	0.418215	23.2842	43.99	43.99	1	auto	0	99	1118.59	2235.16	2235.14	0.0203048	2	1118.58	24	37.1.1.1205.3	46.0378	63.85	7.75	34.05	6	25.95	5.2	24.66	4.9	iTRAQ4plex@N-term; Oxidation(M)@3; Methylthio(C)@9
1	EFTU_SPIPL	P13552 Elongation factor Tu (EF-Tu).	82.439	INMTVQLICPIAIEQGMR							43.99	43.99	0	no quant - weak signal	0	99	1118.59	2235.17	2235.14	0.0369072	2	1118.58	21	37.1.1.1206.4	46.1311	11.65	3.32	8.78	3	6.8	2.65	5.07	2.24	iTRAQ4plex@N-term; Oxidation(M)@3; Methylthio(C)@9
1	EFTU_SPIPL	P13552 Elongation factor Tu (EF-Tu).	82.439	INMTVQLICPIAIEQGMR	0.760348	16.1562	0.641965	17.6044	0.568425	17.4079	43.99	43.99	1	auto	0	99	1110.6	2219.19	2219.14	0.0497406	2	1110.58	24	37.1.1.1233.2	48.1344	92.24	9.33	65.01	8.19	50.04	7.21	48.42	6.86	iTRAQ4plex@N-term; Methylthio(C)@9
1	EFTU_SPIPL	P13552 Elongation factor Tu (EF-Tu).	82.439	INMTVQLICPIAIEQGMR	0.407591	28.8419	1.14123	20.1209	0.607017	23.8315	43.99	43.99	1	auto	0	99	1110.61	2219.2	2219.14	0.0577977	2	1110.58	22	37.1.1.1234.3	48.2278	48.04	6.71	18.15	4.58	46.33	6.71	26.93	5.2	iTRAQ4plex@N-term; Methylthio(C)@9
1	EFTU_SPIPL	P13552 Elongation factor Tu (EF-Tu).	82.439	INMTVQLICPIAIEQGMR	0.824137	19.289	0.663154	21.3959	0.637156	20.5486	43.99	43.99	1	auto	0	99	1118.57	2235.12	2235.14	-0.0155857	2	1118.58	20	38.1.1.1265.3	46.6939	61.42	7.62	46.92	6.93	34.42	6	36.14	5.92	iTRAQ4plex@N-term; Methylthio(C)@9; Oxidation(M)@17
1	EFTU_SPIPL	P13552 Elongation factor Tu (EF-Tu).	82.439	INMTVQLICPIAIEQGMR	0.778791	24.8257	0.32166	36.8864	0.568247	26.8634	43.99	43.99	1	auto	0	99	1118.61	2235.21	2235.14	0.0701866	2	1118.58	22	39.1.1.1249.4	46.3298	38.15	6	27.54	5.29	10.37	3.46	20.02	4.36	iTRAQ4plex@N-term; Oxidation(M)@3; Methylthio(C)@9
1	EFTU_SPIPL	P13552 Elongation factor Tu (EF-Tu).	82.439	INMTVQLICPIAIEQGMR	0.354418	34.2999	0.446959	31.6315	0.856495	23.8753	43.99	43.99	1	auto	0	99	1118.61	2235.2	2235.14	0.0635946	2	1118.58	20	39.1.1.1250.3	46.3864	37.41	5.92	12.29	3.74	14.13	3.87	29.59	5.29	iTRAQ4plex@N-term; Oxidation(M)@3; Methylthio(C)@9
1	EFTU_SPIPL	P13552 Elongation factor Tu (EF-Tu).	82.439	INMTVQLICPIAIEQGMR	0.449256	20.977	0.490739	20.6339	0.62791	17.8726	43.99	43.99	1	auto	0	99	1110.62	2219.22	2219.14	0.0756264	2	1110.58	22	39.1.1.1275.3	48.2748	81.07	8.72	33.76	6.08	33.62	5.92	47.01	6.71	iTRAQ4plex@N-term; Methylthio(C)@9
1	EFTU_SPIPL	P13552 Elongation factor Tu (EF-Tu).	82.439	INMTVQLICPIAIEQGMR							43.99	43.99	0	no quant - weak signal	0	99	1110.61	2219.21	2219.14	0.070011	2	1110.58	21	39.1.1.1276.4	48.3681	12.47	3.46	20.74	4.47	3.67	2.24	10.62	3.16	iTRAQ4plex@N-term; Methylthio(C)@9
1	EFTU_SPIPL	P13552 Elongation factor Tu (EF-Tu).	82.439	INMTVQLICPIAIEQGMR	0.855585	23.1713	0.308525	36.8098	0.751722	23.6383	43.99	43.99	1	auto	0	99	740.736	2219.19	2219.14	0.0442392	3	740.721	16	10.1.1.1401.4	47.9556	41.27	6.25	32.73	5.74	10.76	3.61	28.65	5.2	iTRAQ4plex@N-term; Methylthio(C)@9
1	EFTU_SPIPL	P13552 Elongation factor Tu (EF-Tu).	82.439	INMTVQLICPIAIEQGMR	0.623268	14.428	0.651421	14.5888	0.781215	13.0774	43.99	43.99	1	auto	0	99	746.056	2235.14	2235.14	0.0077445	3	746.053	18	11.1.1.1343.4	46.0902	132.9	11.18	76.78	9	73.16	8.72	95.88	9.6	iTRAQ4plex@N-term; Oxidation(M)@3; Methylthio(C)@9
1	EFTU_SPIPL	P13552 Elongation factor Tu (EF-Tu).	82.439	INMTVQLICPIAIEQGMR	0.645599	18.5494	0.275357	27.6594	0.545821	19.0527	43.99	43.99	1	auto	0	99	1119.07	2236.12	2236.12	0.00106065	2	1119.07	15	11.1.1.1350.4	46.6177	77.57	8.54	46.42	6.93	18.05	4.58	39.1	6.08	iTRAQ4plex@N-term; Deamidated(N)@2; Methylthio(C)@9; Oxidation(M)@17
1	EFTU_SPIPL	P13552 Elongation factor Tu (EF-Tu).	82.439	INMTVQLICPIAIEQGMR	0.714954	16.2922	0.664209	17.1905	0.664084	16.335	43.99	43.99	1	auto	0	99	740.731	2219.17	2219.14	0.0301845	3	740.721	20	11.1.1.1368.3	47.951	94.46	9.43	62.6	8.06	53.02	7.42	57.93	7.49	iTRAQ4plex@N-term; Methylthio(C)@9
1	EFTU_SPIPL	P13552 Elongation factor Tu (EF-Tu).	82.439	INMTVQLICPIAIEQGMR	0.766029	13.1471	0.765782	13.4836	0.614515	13.8581	43.99	43.99	1	auto	0	99	746.06	2235.16	2235.14	0.0200362	3	746.053	20	12.1.1.1383.2	45.7315	138.89	11.45	98.62	10.1	89.88	9.59	78.82	8.78	iTRAQ4plex@N-term; Oxidation(M)@3; Methylthio(C)@9
1	EFTU_SPIPL	P13552 Elongation factor Tu (EF-Tu).	82.439	INMTVQLICPIAIEQGMR	0.790672	11.8903	0.835343	11.9848	0.701983	12.1253	43.99	43.99	1	auto	0	99	746.065	2235.17	2235.14	0.035966	3	746.053	17	12.1.1.1384.3	45.8248	166.38	12.53	121.94	11.22	117.45	10.95	107.86	10.25	iTRAQ4plex@N-term; Oxidation(M)@3; Methylthio(C)@9
1	EFTU_SPIPL	P13552 Elongation factor Tu (EF-Tu).	82.439	INMTVQLICPIAIEQGMR	0.708339	10.9538	0.81607	10.7181	0.796026	10.3372	43.99	43.99	1	auto	0	99	740.721	2219.14	2219.14	-0.00128023	3	740.721	21	12.1.1.1411.2	47.8356	211.23	14.11	138.69	12.04	145.67	12.21	155.28	12.25	iTRAQ4plex@N-term; Methylthio(C)@9
1	EFTU_SPIPL	P13552 Elongation factor Tu (EF-Tu).	82.439	INMTVQLICPIAIEQGMR	0.751744	12.071	0.704679	12.7055	0.741734	11.8841	43.99	43.99	1	auto	0	99	746.051	2235.13	2235.14	-0.00691778	3	746.053	19	13.1.1.1154.2	46.0356	166.5	12.53	116.02	10.95	99.15	10.15	114.05	10.49	iTRAQ4plex@N-term; Oxidation(M)@3; Methylthio(C)@9
1	EFTU_SPIPL	P13552 Elongation factor Tu (EF-Tu).	82.439	INMTVQLICPIAIEQGMR	0.74892	13.5411	0.643938	14.6706	0.597906	14.274	43.99	43.99	1	auto	0	99	740.73	2219.17	2219.14	0.0265701	3	740.721	21	13.1.1.1180.4	48.0373	132.57	11.18	92.03	9.75	72.14	8.66	73.2	8.43	iTRAQ4plex@N-term; Methylthio(C)@9
1	EFTU_SPIPL	P13552 Elongation factor Tu (EF-Tu).	82.439	INMTVQLICPIAIEQGMR	0.7147	16.7533	0.514621	19.6255	0.817329	15.7209	43.99	43.99	1	auto	0	99	746.062	2235.16	2235.14	0.0258119	3	746.053	18	14.1.1.1270.4	46.6869	89.15	9.17	59.06	7.81	38.77	6.48	67.29	8	iTRAQ4plex@N-term; Methylthio(C)@9; Oxidation(M)@17
1	EFTU_SPIPL	P13552 Elongation factor Tu (EF-Tu).	82.439	INMTVQLICPIAIEQGMR	0.721051	13.8441	0.437506	17.3151	0.558865	14.7054	43.99	43.99	1	auto	0	99	746.062	2235.17	2235.14	0.0283752	3	746.053	16	14.1.1.1271.2	46.7261	129.45	11.05	86.52	9.43	47.86	7.21	66.81	8	iTRAQ4plex@N-term; Methylthio(C)@9; Oxidation(M)@17
1	EFTU_SPIPL	P13552 Elongation factor Tu (EF-Tu).	82.439	INMTVQLICPIAIEQGMR	0.822376	17.8004	0.561935	21.1488	0.819879	17.4941	43.99	43.99	1	auto	0	99	746.065	2235.17	2235.14	0.0361105	3	746.053	19	15.1.1.1194.4	46.3015	72.02	8.25	54.9	7.48	34.2	6.08	54.53	7.21	iTRAQ4plex@N-term; Oxidation(M)@3; Methylthio(C)@9
1	EFTU_SPIPL	P13552 Elongation factor Tu (EF-Tu).	82.439	INMTVQLICPIAIEQGMR	0.697579	16.8387	0.766738	16.7355	0.756938	16.0525	43.99	43.99	1	auto	0	99	746.065	2235.17	2235.14	0.0366598	3	746.053	18	15.1.1.1195.2	46.3398	90.24	9.22	58.35	7.81	58.47	7.75	63.08	7.81	iTRAQ4plex@N-term; Oxidation(M)@3; Methylthio(C)@9
1	EFTU_SPIPL	P13552 Elongation factor Tu (EF-Tu).	82.439	INMTVQLICPIAIEQGMR	0.856985	20.5465	0.785247	21.6931	0.561787	23.1821	43.99	43.99	1	auto	0	99	746.068	2235.18	2235.14	0.0446896	3	746.053	18	16.1.1.1199.4	46.8339	52.91	7.07	42.03	6.56	35.11	6	27.45	5.2	iTRAQ4plex@N-term; Methylthio(C)@9; Oxidation(M)@17
1	EFTU_SPIPL	P13552 Elongation factor Tu (EF-Tu).	82.439	INMTVQLICPIAIEQGMR	0.632948	24.2238	0.752466	23.2483	0.516766	25.3472	43.99	43.99	1	auto	0	99	1118.59	2235.16	2235.14	0.0258634	2	1118.58	21	35.1.1.1562.3	46.9469	46.77	6.63	27.44	5.39	29.74	5.48	22.32	4.69	iTRAQ4plex@N-term; Oxidation(M)@3; Methylthio(C)@9
1	EFTU_SPIPL	P13552 Elongation factor Tu (EF-Tu).	82.439	INMTVQLICPIAIEQGMR	1.01969	17.8238	0.612986	22.0165	0.952496	17.9122	43.99	43.99	1	auto	0	99	746.051	2235.13	2235.14	-0.00529703	3	746.053	17	35.1.1.1563.4	47.0428	63.3	7.75	59.83	7.75	32.79	6	55.68	7.28	iTRAQ4plex@N-term; Oxidation(M)@3; Methylthio(C)@9
1	EFTU_SPIPL	P13552 Elongation factor Tu (EF-Tu).	82.439	INMTVQLICPIAIEQGMR	0.659738	12.9439	0.876542	12.0206	0.70378	12.3784	43.99	43.99	1	auto	0	99	746.028	2235.06	2235.14	-0.0745419	3	746.053	19	36.1.1.1385.3	45.8988	159.37	12.25	97.46	10.15	118.05	10.91	103.58	10.05	iTRAQ4plex@N-term; Oxidation(M)@3; Methylthio(C)@9
1	EFTU_SPIPL	P13552 Elongation factor Tu (EF-Tu).	82.439	INMTVQLICPIAIEQGMR			0.782349	26.4429	0.511134	29.6925	43.99	43.99	1	auto	0	99	1118.57	2235.13	2235.14	-0.0089937	2	1118.58	19	38.1.1.1266.3	46.7689	34.32	5.66	5.72	2.83	22.69	4.69	16.2	4	iTRAQ4plex@N-term; Methylthio(C)@9; Oxidation(M)@17
1	EFTU_SPIPL	P13552 Elongation factor Tu (EF-Tu).	82.439	INMTVQLICPIAIEQGMR	0.698545	15.7099	0.508135	18.225	0.579489	16.3092	43.99	43.99	1	auto	0	99	746.073	2235.2	2235.14	0.0593094	3	746.053	17	39.1.1.1258.3	46.9914	102.98	9.85	66.68	8.31	44.22	6.86	55.11	7.28	iTRAQ4plex@N-term; Methylthio(C)@9; Oxidation(M)@17
1	EFTU_SPIPL	P13552 Elongation factor Tu (EF-Tu).	82.439	INMTVQLICPIAIEQGMR							43.99	43.99	0	no quant - weak signal	0	99	1118.6	2235.18	2235.14	0.0388615	2	1118.58	19	40.1.1.1254.4	46.2879	9.61	3	3.52	2	6.04	2.45	5.11	2.24	iTRAQ4plex@N-term; Oxidation(M)@3; Methylthio(C)@9
1	EFTU_SPIPL	P13552 Elongation factor Tu (EF-Tu).	82.439	INMTVQLICPIAIEQGMR							43.99	43.99	0	no quant	0	6	741.094	2220.26	2220.13	0.135467	3	741.049	9	12.1.1.2213.3	97.648									iTRAQ4plex@N-term; Deamidated(Q)@6; Methylthio(C)@9
1	EFTU_SPIPL	P13552 Elongation factor Tu (EF-Tu).	82.439	KYDDIDAAPEEK	1.30732	21.4054	1.28245	22.1062	0.998028	22.7889	43.99	43.99	1	auto	0	99	609.325	1824.95	1824.95	0.00706954	3	609.323	16	2.1.1.1031.2	28.2419	38.81	6.08	47.03	6.86	42.06	6.56	35.77	5.92	iTRAQ4plex@N-term; iTRAQ4plex(K)@1; iTRAQ4plex(K)@12	missed K-Y@1
1	EFTU_SPIPL	P13552 Elongation factor Tu (EF-Tu).	82.439	KYDDIDAAPEEK	0.864251	29.6559	1.08547	28.5498	1.38096	25.8526	43.99	43.99	1	auto	0	99	609.344	1825.01	1824.95	0.0628423	3	609.323	15	4.1.1.1149.2	28.7827	25.39	4.9	20.34	4.58	23.29	4.9	32.38	5.57	iTRAQ4plex@N-term; iTRAQ4plex(K)@1; iTRAQ4plex(K)@12	missed K-Y@1
1	EFTU_SPIPL	P13552 Elongation factor Tu (EF-Tu).	82.439	KYDDIDAAPEEK							43.99	43.99	1	auto	0	99	609.345	1825.01	1824.95	0.0654058	3	609.323	14	4.1.1.1150.2	28.8561	0	0.88	41.1	6.24	36.37	6.08	27.39	5.2	iTRAQ4plex@N-term; iTRAQ4plex(K)@1; iTRAQ4plex(K)@12	missed K-Y@1
1	EFTU_SPIPL	P13552 Elongation factor Tu (EF-Tu).	82.439	KYDDIDAAPEEK	1.0971	3.49572	0.91781	3.81128	1.04869	3.49846	43.99	43.99	1	auto	0	99	609.291	1824.85	1824.95	-0.0957651	3	609.323	19	5.1.1.981.2	27.992	1585.32	38.79	1612.18	40.25	1229.58	35.93	1535.32	38.39	iTRAQ4plex@N-term; iTRAQ4plex(K)@1; iTRAQ4plex(K)@12	missed K-Y@1
1	EFTU_SPIPL	P13552 Elongation factor Tu (EF-Tu).	82.439	KYDDIDAAPEEK	0.835103	5.82014	1.02989	5.60163	0.963764	5.49299	43.99	43.99	1	auto	0	98	493.287	1969.12	1969.05	0.0707145	4	493.27	14	6.1.1.1061.2	26.6468	673.35	25.22	521.23	23.22	586.03	24.41	599.3	24.08	iTRAQ4plex@N-term; iTRAQ4plex(K)@1; iTRAQ4plex(Y)@2; iTRAQ4plex(K)@12	missed K-Y@1
1	EFTU_SPIPL	P13552 Elongation factor Tu (EF-Tu).	82.439	KYDDIDAAPEEK	1.18336	6.39477	0.923207	7.11897	1.12221	6.41751	43.99	43.99	1	auto	0	98	457.25	1824.97	1824.95	0.0256048	4	457.244	14	29.1.1.1078.3	28.2093	455.34	20.81	499.46	22.34	355.24	19.39	471.89	21.26	iTRAQ4plex@N-term; iTRAQ4plex(K)@1; iTRAQ4plex(K)@12	missed K-Y@1
1	EFTU_SPIPL	P13552 Elongation factor Tu (EF-Tu).	82.439	KYDDIDAAPEEK	0.887844	6.42025	1.12015	6.14917	0.970314	6.17004	43.99	43.99	1	auto	0	98	493.276	1969.08	1969.05	0.0259882	4	493.27	14	30.1.1.1119.2	26.7993	533.08	22.45	438.71	21.26	504.61	22.61	477.68	21.54	iTRAQ4plex@N-term; iTRAQ4plex(K)@1; iTRAQ4plex(Y)@2; iTRAQ4plex(K)@12	missed K-Y@1
1	EFTU_SPIPL	P13552 Elongation factor Tu (EF-Tu).	82.439	KYDDIDAAPEEK	0.980506	6.30333	0.920613	6.62886	0.996877	6.19299	43.99	43.99	1	auto	0	94	457.251	1824.97	1824.95	0.0268255	4	457.244	13	29.1.1.1077.4	28.1534	519.44	22.18	472.1	21.89	404.11	20.49	478.2	21.45	iTRAQ4plex@N-term; iTRAQ4plex(K)@1; iTRAQ4plex(K)@12	missed K-Y@1
1	EFTU_SPIPL	P13552 Elongation factor Tu (EF-Tu).	82.439	KYDDIDAAPEEK	0.861821	14.3941	1.07612	13.8339	1.07071	13.3427	43.99	43.99	1	auto	0	89	493.301	1969.18	1969.05	0.127962	4	493.27	13	6.1.1.1060.2	26.5735	107.93	10.1	86.22	9.43	98.15	10	106.72	10.15	iTRAQ4plex@N-term; iTRAQ4plex(K)@1; iTRAQ4plex(Y)@2; iTRAQ4plex(K)@12	missed K-Y@1
1	EFTU_SPIPL	P13552 Elongation factor Tu (EF-Tu).	82.439	KYDDIDAAPEEK	1.04737	8.81622	1.08627	8.97578	0.97567	8.89217	43.99	43.99	1	auto	0	56	493.286	1969.12	1969.05	0.0667611	4	493.27	12	30.1.1.1118.2	26.726	256.22	15.59	248.75	15.87	235.2	15.52	230.86	14.97	iTRAQ4plex@N-term; iTRAQ4plex(K)@1; iTRAQ4plex(Y)@2; iTRAQ4plex(K)@12	missed K-Y@1
1	EFTU_SPIPL	P13552 Elongation factor Tu (EF-Tu).	82.439	KYDDIDAAPEEK	1.99348	21.2699	1.78253	22.3808	1.96985	21.2603	43.99	43.99	1	auto	0	11	457.276	1825.08	1824.95	0.129735	4	457.244	11	6.1.1.1051.3	25.9318	33.12	5.66	61.2	7.75	49.89	7.21	60.25	7.62	iTRAQ4plex@N-term; iTRAQ4plex(K)@1; iTRAQ4plex(K)@12	missed K-Y@1
1	EFTU_SPIPL	P13552 Elongation factor Tu (EF-Tu).	82.439	KYDDIDAAPEEK	0.829064	7.9448	0.92259	7.89446	0.883166	7.67623	43.99	43.99	1	auto	0	10	493.279	1969.09	1969.05	0.0395857	4	493.27	11	7.1.1.937.4	26.6155	362.14	18.49	278.3	16.94	282.34	17	295.36	16.93	iTRAQ4plex@N-term; iTRAQ4plex(K)@1; iTRAQ4plex(Y)@2; iTRAQ4plex(K)@12	missed K-Y@1
1	EFTU_SPIPL	P13552 Elongation factor Tu (EF-Tu).	82.439	KYDDIDAAPEEK							43.99	43.99	0	auto - low confidence	0	0	457.275	1825.07	1824.95	0.123754	4	457.244	8	6.1.1.1052.3	26.0051	14.61	3.74	21.3	4.58	15.18	4	18.71	4.24	iTRAQ4plex@N-term; iTRAQ4plex(K)@1; iTRAQ4plex(K)@12	missed K-Y@1
1	EFTU_SPIPL	P13552 Elongation factor Tu (EF-Tu).	82.439	KYDDIDAAPEEK	1.12568	22.8417	1.40402	22.0975	1.0173	23.2804	43.99	43.99	0	auto - low confidence	0	0	457.258	1825	1824.95	0.0542407	4	457.244	10	30.1.1.1109.2	26.066	36.84	5.92	38.44	6.24	43.71	6.63	34.61	5.83	iTRAQ4plex@N-term; iTRAQ4plex(K)@1; iTRAQ4plex(K)@12	missed K-Y@1
1	EFTU_SPIPL	P13552 Elongation factor Tu (EF-Tu).	82.439	NIGT					1.28643	27.2294	43.99	43.99	0	auto - low confidence	0	0	404.247	403.24	403.207	0.0334636	1	404.214	4	20.1.1.1030.4	38.8566	23.35	4.69	15.57	4	7.55	3	27.74	5.1	No iTRAQ4plex@N-term	cleaved V-N@N-term; cleaved T-I@C-term
1	EFTU_SPIPL	P13552 Elongation factor Tu (EF-Tu).	82.439	NKPHVNIGTIGHVDHGK	1.52714	8.63512	0.956255	10.159	1.05698	9.36604	43.99	43.99	0	auto - shared MS/MS	0	99	528.555	2110.19	2110.16	0.0285471	4	528.548	27	19.1.1.874.2	26.7398	221.46	14.56	313.49	17.55	178.96	13.86	216.17	14.42	No iTRAQ4plex@N-term; iTRAQ4plex(K)@2; iTRAQ4plex(K)@17
1	EFTU_SPIPL	P13552 Elongation factor Tu (EF-Tu).	82.439	NKPHVNIGTIGHVDHGK	1.14519	6.51583	0.980074	7.0341	0.97755	6.72746	43.99	43.99	0	auto - shared MS/MS	0	99	528.542	2110.14	2110.16	-0.0246758	4	528.548	24	19.1.1.875.2	26.814	446.21	20.59	473.66	21.79	369.56	19.62	402.82	19.72	No iTRAQ4plex@N-term; iTRAQ4plex(K)@2; iTRAQ4plex(K)@17
1	EFTU_SPIPL	P13552 Elongation factor Tu (EF-Tu).	82.439	NKPHVNIGTIGHVDHGK	1.248	8.36832	1.13053	8.86302	1.11382	8.54331	43.99	43.99	0	auto - shared MS/MS	0	99	528.55	2110.17	2110.16	0.00803923	4	528.548	24	19.1.1.876.2	26.8881	259.42	15.72	300.1	17.32	247.84	16.03	266.84	16.07	No iTRAQ4plex@N-term; iTRAQ4plex(K)@2; iTRAQ4plex(K)@17
1	EFTU_SPIPL	P13552 Elongation factor Tu (EF-Tu).	82.439	NKPHVNIGTIGHVDHGK	1.04512	3.77452	1.01318	3.92835	1.06886	3.70948	43.99	43.99	0	auto - shared MS/MS	0	99	564.55	2254.17	2254.27	-0.0966325	4	564.574	29	21.1.1.849.3	26.4517	1398.19	36.41	1354.51	37.01	1197.13	35.21	1380.13	36.46	iTRAQ4plex@N-term; iTRAQ4plex(K)@2; iTRAQ4plex(K)@17
1	EFTU_SPIPL	P13552 Elongation factor Tu (EF-Tu).	82.439	NKPHVNIGTIGHVDHGK	1.01367	3.45463	1.02053	3.55273	1.04534	3.38481	43.99	43.99	0	auto - shared MS/MS	0	99	564.541	2254.13	2254.27	-0.132275	4	564.574	26	21.1.1.850.2	26.5076	1698.69	40.12	1596.09	40.24	1464.96	38.88	1639.85	39.76	iTRAQ4plex@N-term; iTRAQ4plex(K)@2; iTRAQ4plex(K)@17
1	EFTU_SPIPL	P13552 Elongation factor Tu (EF-Tu).	82.439	NKPHVNIGTIGHVDHGK	1.25997	5.97221	1.01805	6.54609	1.04656	6.20976	43.99	43.99	0	auto - shared MS/MS	0	99	451.857	2254.25	2254.27	-0.0195301	5	451.86	22	21.1.1.858.2	27.1001	506.12	21.95	591.1	24.27	435.42	21.35	489.16	21.74	iTRAQ4plex@N-term; iTRAQ4plex(K)@2; iTRAQ4plex(K)@17
1	EFTU_SPIPL	P13552 Elongation factor Tu (EF-Tu).	82.439	NKPHVNIGTIGHVDHGK	1.18463	6.61061	1.164	6.85182	1.25894	6.45935	43.99	43.99	0	auto - shared MS/MS	0	99	451.857	2254.25	2254.27	-0.0195301	5	451.86	22	21.1.1.858.3	27.1184	426.94	20.15	468.81	21.7	419.96	20.86	496.37	21.89	iTRAQ4plex@N-term; iTRAQ4plex(K)@2; iTRAQ4plex(K)@17
1	EFTU_SPIPL	P13552 Elongation factor Tu (EF-Tu).	82.439	NKPHVNIGTIGHVDHGK	1.33887	9.82617	0.946784	11.2112	1.03568	10.3978	43.99	43.99	0	auto - shared MS/MS	0	99	528.555	2110.19	2110.16	0.0270002	4	528.548	21	43.1.1.963.3	27.034	181.38	13.15	225.1	14.93	145.12	12.41	173.48	12.93	No iTRAQ4plex@N-term; iTRAQ4plex(K)@2; iTRAQ4plex(K)@17
1	EFTU_SPIPL	P13552 Elongation factor Tu (EF-Tu).	82.439	NKPHVNIGTIGHVDHGK	0.95824	2.67317	0.987579	2.72813	0.988374	2.61526	43.99	43.99	0	auto - shared MS/MS	0	99	452.036	2255.14	2255.25	-0.107595	5	452.057	17	21.1.1.852.3	26.6751	2929.99	52.67	2602.49	51.49	2445.26	50.18	2674.36	50.8	iTRAQ4plex@N-term; iTRAQ4plex(K)@2; Deamidated(N)@6; iTRAQ4plex(K)@17
1	EFTU_SPIPL	P13552 Elongation factor Tu (EF-Tu).	82.439	NKPHVNIGTIGHVDHGK	1.20346	6.34508	0.916559	7.10184	0.971095	6.64803	43.99	43.99	0	auto - shared MS/MS	0	99	423.05	2110.21	2110.16	0.0477569	5	423.04	16	43.1.1.961.2	26.8673	458.32	20.88	511.27	22.58	354.99	19.34	411.02	19.9	No iTRAQ4plex@N-term; iTRAQ4plex(K)@2; iTRAQ4plex(K)@17
1	EFTU_SPIPL	P13552 Elongation factor Tu (EF-Tu).	82.439	NKPHVNIGTIGHVDHGK	1.22384	5.38309	1.0445	5.80356	1.01215	5.60632	43.99	43.99	0	auto - shared MS/MS	0	99	423.05	2110.21	2110.16	0.0477569	5	423.04	18	43.1.1.961.3	26.8857	632.56	24.54	717.59	26.78	558.34	24.1	591.26	23.93	No iTRAQ4plex@N-term; iTRAQ4plex(K)@2; iTRAQ4plex(K)@17
1	EFTU_SPIPL	P13552 Elongation factor Tu (EF-Tu).	82.439	NKPHVNIGTIGHVDHGK	1.34417	16.8461	1.37739	17.2332	1.33903	16.7633	43.99	43.99	0	auto - shared MS/MS	0	99	528.566	2110.23	2110.16	0.0707013	4	528.548	19	43.1.1.964.4	27.1265	61.84	7.68	77.05	8.77	71.98	8.6	76.47	8.61	No iTRAQ4plex@N-term; iTRAQ4plex(K)@2; iTRAQ4plex(K)@17
1	EFTU_SPIPL	P13552 Elongation factor Tu (EF-Tu).	82.439	NKPHVNIGTIGHVDHGK	0.992024	2.60677	1.00527	2.67454	0.994883	2.57245	43.99	43.99	0	auto - shared MS/MS	0	99	452.036	2255.14	2255.25	-0.107657	5	452.057	19	45.1.1.995.2	27.0253	3019.89	53.49	2776.91	53.11	2565.44	51.41	2774.57	51.76	iTRAQ4plex@N-term; iTRAQ4plex(K)@2; Deamidated(N)@6; iTRAQ4plex(K)@17
1	EFTU_SPIPL	P13552 Elongation factor Tu (EF-Tu).	82.439	NKPHVNIGTIGHVDHGK	1.18786	4.26977	1.08249	4.52313	1.16666	4.25146	43.99	43.99	0	auto - shared MS/MS	0	99	451.874	2254.33	2254.27	0.067767	5	451.86	16	45.1.1.1002.2	27.542	1021.01	31.16	1124.2	33.57	933.99	31.18	1100.04	32.56	iTRAQ4plex@N-term; iTRAQ4plex(K)@2; iTRAQ4plex(K)@17
1	EFTU_SPIPL	P13552 Elongation factor Tu (EF-Tu).	82.439	NKPHVNIGTIGHVDHGK	1.34114	20.7638	1.59005	20.4013	0.873324	23.1927	43.99	43.99	0	auto - shared MS/MS	0	65	452.076	2255.34	2255.25	0.0925018	5	452.057	19	42.1.1.1022.4	28.1679	40.88	6.25	50.82	7.14	54.93	7.42	32.97	5.75	iTRAQ4plex@N-term; Deamidated(N)@1; iTRAQ4plex(K)@2; iTRAQ4plex(K)@17
1	EFTU_SPIPL	P13552 Elongation factor Tu (EF-Tu).	82.439	NKPHVNIGTIGHVDHGK	1.35888	13.0898	1.05216	14.4993	1.09382	13.7027	43.99	43.99	0	auto - shared MS/MS	0	17	423.051	2110.22	2110.16	0.0532694	5	423.04	11	19.1.1.878.4	27.0731	101.66	9.85	128.05	11.27	90.39	9.75	102.69	9.95	No iTRAQ4plex@N-term; iTRAQ4plex(K)@2; iTRAQ4plex(K)@17
1	EFTU_SPIPL	P13552 Elongation factor Tu (EF-Tu).	82.439	NKPHVNIGTIGHVDHGK							43.99	43.99	0	no quant - weak signal	0	1	564.615	2254.43	2254.27	0.16605	4	564.574	7	21.1.1.2353.3	98.1994	0	0	0	0.14	4.21	2	3.04	1.73	iTRAQ4plex@N-term; iTRAQ4plex(K)@2; iTRAQ4plex(K)@17
1	EFTU_SPIPL	P13552 Elongation factor Tu (EF-Tu).	82.439	NMITGAAQMDGAILVVSAADGPMPQTR			0.804031	26.307	0.987182	23.9942	43.99	43.99	0	auto - low confidence	0	0	959.484	2875.43	2875.4	0.0285725	3	959.474	12	28.1.1.1419.4	41.7173	34.41	5.66	1.34	2	23.38	4.8	31.37	5.48	iTRAQ4plex@N-term; Deamidated(N)@1; Oxidation(M)@23
1	EFTU_SPIPL	P13552 Elongation factor Tu (EF-Tu).	82.439	QLIC							43.99	43.99	0	no quant	0	0	667.428	666.421	666.32	0.100491	1	667.328	3	27.1.1.1721.4	75.7487									iTRAQ4plex@N-term; Deamidated(Q)@1; Methylthio(C)@4	cleaved V-Q@N-term; cleaved C-P@C-term
1	EFTU_SPIPL	P13552 Elongation factor Tu (EF-Tu).	82.439	QVGVPSIVVFLNK	1.05081	17.5543	0.825824	19.5223	0.79997	18.7386	43.99	43.99	1	auto	0	99	844.515	1687.02	1687.03	-0.0117363	2	844.521	21	24.1.1.1230.4	43.8666	64.31	7.81	62.64	7.94	44.88	6.86	47.51	6.78	iTRAQ4plex@N-term; iTRAQ4plex(K)@13
1	EFTU_SPIPL	P13552 Elongation factor Tu (EF-Tu).	82.439	QVGVPSIVVFLNK	1.19319	22.3646			0.782923	24.7438	43.99	43.99	1	auto	0	99	844.526	1687.04	1687.03	0.0105636	2	844.521	20	48.1.1.1252.3	43.9793	36.79	5.92	40.69	6.32	8.21	3.32	26.6	5	iTRAQ4plex@N-term; iTRAQ4plex(K)@13
1	EFTU_SPIPL	P13552 Elongation factor Tu (EF-Tu).	82.439	QVGVPSIVVFLNK							43.99	43.99	0	no quant - weak signal	0	99	563.37	1687.09	1687.03	0.0605447	3	563.35	14	1.1.1.1282.3	43.7585	4.25	2	2.63	1.73	10.49	3.16	3.81	2	iTRAQ4plex@N-term; iTRAQ4plex(K)@13
1	EFTU_SPIPL	P13552 Elongation factor Tu (EF-Tu).	82.439	QVGVPSIVVFLNK							43.99	43.99	0	no quant - weak signal	0	99	563.377	1687.11	1687.03	0.0821511	3	563.35	12	1.1.1.1285.2	43.9652	4.31	2	0	0.28	0	0	0	0	iTRAQ4plex@N-term; iTRAQ4plex(K)@13
1	EFTU_SPIPL	P13552 Elongation factor Tu (EF-Tu).	82.439	QVGVPSIVVFLNK							43.99	43.99	0	no quant - weak signal	0	99	763.957	1525.9	1525.9	0.000367428	2	763.957	15	2.1.1.1296.2	48.0894	0	0.07	3.26	1.73	0	0.53	7.6	2.65	Gln->pyro-Glu@N-term; iTRAQ4plex(K)@13
1	EFTU_SPIPL	P13552 Elongation factor Tu (EF-Tu).	82.439	QVGVPSIVVFLNK	0.762777	26.6957	0.965025	25.3727	0.819237	25.6449	43.99	43.99	1	auto	0	99	763.966	1525.92	1525.9	0.0179882	2	763.957	17	7.1.1.1221.2	47.8147	33.93	5.66	23.99	5	27.67	5.29	25.67	5	Gln->pyro-Glu@N-term; iTRAQ4plex(K)@13
1	EFTU_SPIPL	P13552 Elongation factor Tu (EF-Tu).	82.439	QVGVPSIVVFLNK	1.37933	18.0152	1.2899	18.8622	1.14711	18.7234	43.99	43.99	1	auto	0	99	763.96	1525.91	1525.9	0.00639097	2	763.957	19	7.1.1.1222.2	47.8897	53.42	7.14	68.3	8.25	58.23	7.75	56.59	7.42	Gln->pyro-Glu@N-term; iTRAQ4plex(K)@13
1	EFTU_SPIPL	P13552 Elongation factor Tu (EF-Tu).	82.439	QVGVPSIVVFLNK	0.901349	23.1655	0.595798	27.794	0.905517	22.7772	43.99	43.99	1	auto	0	99	763.969	1525.92	1525.9	0.0241949	2	763.957	17	8.1.1.1231.4	47.6968	40.18	6.16	33.57	5.83	20.23	4.69	33.6	5.66	Gln->pyro-Glu@N-term; iTRAQ4plex(K)@13
1	EFTU_SPIPL	P13552 Elongation factor Tu (EF-Tu).	82.439	QVGVPSIVVFLNK	1.21079	17.8655	1.12582	18.7964	1.1443	17.9693	43.99	43.99	1	auto	0	99	763.96	1525.9	1525.9	0.00539572	2	763.957	18	8.1.1.1232.2	47.736	57.8	7.42	64.87	8.06	54.99	7.55	61.08	7.68	Gln->pyro-Glu@N-term; iTRAQ4plex(K)@13
1	EFTU_SPIPL	P13552 Elongation factor Tu (EF-Tu).	82.439	QVGVPSIVVFLNK	1.09336	10.7358	1.00058	11.3438	0.872549	11.3106	43.99	43.99	1	auto	0	99	763.93	1525.84	1525.9	-0.0544199	2	763.957	18	8.1.1.1234.4	47.9276	168.53	12.65	170.8	13.11	142.5	12.12	135.8	11.49	Gln->pyro-Glu@N-term; iTRAQ4plex(K)@13
1	EFTU_SPIPL	P13552 Elongation factor Tu (EF-Tu).	82.439	QVGVPSIVVFLNK							43.99	43.99	0	no quant - weak signal	0	99	763.962	1525.91	1525.9	0.0108317	2	763.957	17	9.1.1.1217.2	47.9228	20.14	4.36	14.44	3.87	15.82	4	13.28	3.61	Gln->pyro-Glu@N-term; iTRAQ4plex(K)@13
1	EFTU_SPIPL	P13552 Elongation factor Tu (EF-Tu).	82.439	QVGVPSIVVFLNK	1.1386	15.949	0.906992	17.6991	1.2753	15.3581	43.99	43.99	1	auto	0	99	763.949	1525.88	1525.9	-0.0145596	2	763.957	17	9.1.1.1218.2	47.9986	74.72	8.43	78.86	8.89	57.27	7.81	88	9.17	Gln->pyro-Glu@N-term; iTRAQ4plex(K)@13
1	EFTU_SPIPL	P13552 Elongation factor Tu (EF-Tu).	82.439	QVGVPSIVVFLNK	0.900965	26.9909	0.540903	33.7273	0.96432	26.0612	43.99	43.99	1	auto	0	99	763.966	1525.92	1525.9	0.0177254	2	763.957	17	10.1.1.1399.4	47.8056	29.6	5.29	24.72	5	13.53	3.87	26.36	5	Gln->pyro-Glu@N-term; iTRAQ4plex(K)@13
1	EFTU_SPIPL	P13552 Elongation factor Tu (EF-Tu).	82.439	QVGVPSIVVFLNK	1.45507	25.4425	1.31368	26.8688	1.19424	26.4961	43.99	43.99	1	auto	0	99	763.954	1525.89	1525.9	-0.00522455	2	763.957	17	10.1.1.1400.2	47.8439	26.15	5	35.27	5.92	29.03	5.48	28.84	5.29	Gln->pyro-Glu@N-term; iTRAQ4plex(K)@13
1	EFTU_SPIPL	P13552 Elongation factor Tu (EF-Tu).	82.439	QVGVPSIVVFLNK	1.23573	24.5158	1.24551	25.1729	1.21225	24.4429	43.99	43.99	1	auto	0	99	763.963	1525.91	1525.9	0.0130561	2	763.957	17	11.1.1.1369.3	48.026	30.46	5.39	34.89	5.92	32.06	5.74	34.1	5.75	Gln->pyro-Glu@N-term; iTRAQ4plex(K)@13
1	EFTU_SPIPL	P13552 Elongation factor Tu (EF-Tu).	82.439	QVGVPSIVVFLNK	0.931591	18.7898	0.911236	19.5036	0.950346	18.4278	43.99	43.99	1	auto	0	99	763.954	1525.89	1525.9	-0.00488782	2	763.957	19	11.1.1.1370.2	48.0827	60.23	7.55	52.01	7.28	46.38	6.93	52.86	7.14	Gln->pyro-Glu@N-term; iTRAQ4plex(K)@13
1	EFTU_SPIPL	P13552 Elongation factor Tu (EF-Tu).	82.439	QVGVPSIVVFLNK	1.27029	16.605	0.831327	19.5102	0.969538	17.6482	43.99	43.99	1	auto	0	99	763.965	1525.92	1525.9	0.0166015	2	763.957	17	12.1.1.1412.2	47.9106	65.08	7.87	76.63	8.72	45.72	7	58.27	7.49	Gln->pyro-Glu@N-term; iTRAQ4plex(K)@13
1	EFTU_SPIPL	P13552 Elongation factor Tu (EF-Tu).	82.439	QVGVPSIVVFLNK	1.06049	13.026	0.634951	16.054	0.911744	13.3932	43.99	43.99	1	auto	0	99	763.958	1525.9	1525.9	0.00183131	2	763.957	17	12.1.1.1413.3	48.004	115.94	10.49	113.97	10.68	62.21	8.25	97.62	9.64	Gln->pyro-Glu@N-term; iTRAQ4plex(K)@13
1	EFTU_SPIPL	P13552 Elongation factor Tu (EF-Tu).	82.439	QVGVPSIVVFLNK	0.989311	14.0125	0.875423	14.9811	0.778378	14.841	43.99	43.99	1	auto	0	99	763.95	1525.89	1525.9	-0.012693	2	763.957	17	13.1.1.1181.3	48.094	104.49	9.95	95.82	9.85	77.3	8.94	75.11	8.55	Gln->pyro-Glu@N-term; iTRAQ4plex(K)@13
1	EFTU_SPIPL	P13552 Elongation factor Tu (EF-Tu).	82.439	QVGVPSIVVFLNK	1.29266	12.0099	1.15831	12.7536	1.19593	12.1519	43.99	43.99	1	auto	0	99	763.931	1525.85	1525.9	-0.0513874	2	763.957	18	13.1.1.1182.2	48.1506	123.81	10.86	148.35	12.17	121.19	11.22	136.74	11.5	Gln->pyro-Glu@N-term; iTRAQ4plex(K)@13
1	EFTU_SPIPL	P13552 Elongation factor Tu (EF-Tu).	82.439	QVGVPSIVVFLNK	1.13285	19.4032	0.771801	22.798	1.33255	18.4599	43.99	43.99	1	auto	0	99	763.967	1525.92	1525.9	0.0201733	2	763.957	16	14.1.1.1289.2	48.0861	50.52	6.93	53.05	7.28	32.95	6	62.17	7.68	Gln->pyro-Glu@N-term; iTRAQ4plex(K)@13
1	EFTU_SPIPL	P13552 Elongation factor Tu (EF-Tu).	82.439	QVGVPSIVVFLNK	1.30291	14.0179	0.878921	16.3124	1.14106	14.3621	43.99	43.99	1	auto	0	99	763.947	1525.88	1525.9	-0.0190092	2	763.957	18	14.1.1.1290.2	48.1611	90.22	9.27	108.96	10.39	67.01	8.49	95.07	9.54	Gln->pyro-Glu@N-term; iTRAQ4plex(K)@13
1	EFTU_SPIPL	P13552 Elongation factor Tu (EF-Tu).	82.439	QVGVPSIVVFLNK	1.30798	17.2228	0.987609	19.295	1.2281	17.3417	43.99	43.99	1	auto	0	99	763.965	1525.92	1525.9	0.0161968	2	763.957	17	15.1.1.1220.4	48.269	59.79	7.55	72.49	8.49	49.9	7.28	67.81	8.06	Gln->pyro-Glu@N-term; iTRAQ4plex(K)@13
1	EFTU_SPIPL	P13552 Elongation factor Tu (EF-Tu).	82.439	QVGVPSIVVFLNK	1.10464	13.3926	0.754603	15.6152	0.8389	14.2761	43.99	43.99	1	auto	0	99	763.947	1525.88	1525.9	-0.0201788	2	763.957	16	15.1.1.1221.2	48.3073	107.42	10.1	109.99	10.49	68.5	8.54	83.22	8.94	Gln->pyro-Glu@N-term; iTRAQ4plex(K)@13
1	EFTU_SPIPL	P13552 Elongation factor Tu (EF-Tu).	82.439	QVGVPSIVVFLNK	1.47518	27.0087	1.00585	31.0586	1.32861	27.4836	43.99	43.99	1	auto	0	99	763.971	1525.93	1525.9	0.0283836	2	763.957	17	16.1.1.1217.4	48.1998	23	4.69	31.45	5.57	19.55	4.58	28.22	5.2	Gln->pyro-Glu@N-term; iTRAQ4plex(K)@13
1	EFTU_SPIPL	P13552 Elongation factor Tu (EF-Tu).	82.439	QVGVPSIVVFLNK	1.10593	19.5328	0.901968	21.3774	0.746533	21.6286	43.99	43.99	1	auto	0	99	763.964	1525.91	1525.9	0.0137353	2	763.957	17	16.1.1.1218.2	48.2389	50.55	6.93	51.82	7.21	38.53	6.32	34.85	5.83	Gln->pyro-Glu@N-term; iTRAQ4plex(K)@13
1	EFTU_SPIPL	P13552 Elongation factor Tu (EF-Tu).	82.439	QVGVPSIVVFLNK							43.99	43.99	0	no quant - weak signal	0	99	763.967	1525.92	1525.9	0.0200028	2	763.957	15	17.1.1.1405.4	48.1333	11.61	3.32	10.67	3.32	15.17	3.87	8.99	3	Gln->pyro-Glu@N-term; iTRAQ4plex(K)@13
1	EFTU_SPIPL	P13552 Elongation factor Tu (EF-Tu).	82.439	QVGVPSIVVFLNK							43.99	43.99	0	no quant - weak signal	0	99	763.965	1525.91	1525.9	0.0157303	2	763.957	15	17.1.1.1406.2	48.1725	11.61	3.32	10.88	3.32	8.89	3	3.88	2	Gln->pyro-Glu@N-term; iTRAQ4plex(K)@13
1	EFTU_SPIPL	P13552 Elongation factor Tu (EF-Tu).	82.439	QVGVPSIVVFLNK							43.99	43.99	0	no quant - weak signal	0	99	763.973	1525.93	1525.9	0.0320973	2	763.957	15	19.1.1.1160.2	48.1532	5.25	2.24	6.18	2.45	0	0.57	4.35	2	Gln->pyro-Glu@N-term; iTRAQ4plex(K)@13
1	EFTU_SPIPL	P13552 Elongation factor Tu (EF-Tu).	82.439	QVGVPSIVVFLNK							43.99	43.99	0	no quant - weak signal	0	99	763.977	1525.94	1525.9	0.040154	2	763.957	14	19.1.1.1161.2	48.2282	6.4	2.45	2.85	1.73	0	0.19	0	0	Gln->pyro-Glu@N-term; iTRAQ4plex(K)@13
1	EFTU_SPIPL	P13552 Elongation factor Tu (EF-Tu).	82.439	QVGVPSIVVFLNK	1.19066	21.2666	0.740604	25.6395	1.10873	21.4416	43.99	43.99	1	auto	0	99	515.325	1542.95	1542.93	0.0273687	3	515.316	15	20.1.1.1086.3	43.039	41	6.25	45.25	6.71	25.66	5.29	41.98	6.33	No iTRAQ4plex@N-term; iTRAQ4plex(K)@13
1	EFTU_SPIPL	P13552 Elongation factor Tu (EF-Tu).	82.439	QVGVPSIVVFLNK							43.99	43.99	0	no quant - weak signal	0	99	763.976	1525.94	1525.9	0.0390872	2	763.957	16	20.1.1.1153.2	48.0499	6.35	2.45	5.02	2.24	0	0.51	4.35	2	Gln->pyro-Glu@N-term; iTRAQ4plex(K)@13
1	EFTU_SPIPL	P13552 Elongation factor Tu (EF-Tu).	82.439	QVGVPSIVVFLNK							43.99	43.99	0	no quant - weak signal	0	99	763.971	1525.93	1525.9	0.0283456	2	763.957	15	20.1.1.1154.2	48.1249	7.39	2.65	6.88	2.65	7.16	2.65	0	0.36	Gln->pyro-Glu@N-term; iTRAQ4plex(K)@13
1	EFTU_SPIPL	P13552 Elongation factor Tu (EF-Tu).	82.439	QVGVPSIVVFLNK	1.31234	20.5607	1.30295	21.1552	0.890026	22.6465	43.99	43.99	1	auto	0	99	563.365	1687.07	1687.03	0.046982	3	563.35	16	21.1.1.1074.4	43.2359	41.95	6.32	51.03	7.14	46.19	6.86	34.48	5.83	iTRAQ4plex@N-term; iTRAQ4plex(K)@13
1	EFTU_SPIPL	P13552 Elongation factor Tu (EF-Tu).	82.439	QVGVPSIVVFLNK	0.753983	23.9837	1.03156	22.1932	0.699089	24.1406	43.99	43.99	1	auto	0	99	563.368	1687.08	1687.03	0.0555875	3	563.35	15	21.1.1.1075.2	43.2743	42.41	6.32	29.64	5.57	36.97	6.08	27.38	5.2	iTRAQ4plex@N-term; iTRAQ4plex(K)@13
1	EFTU_SPIPL	P13552 Elongation factor Tu (EF-Tu).	82.439	QVGVPSIVVFLNK	1.09507	25.1776	0.699164	30.4067	1.34798	23.6685	43.99	43.99	1	auto	0	99	563.37	1687.09	1687.03	0.0592495	3	563.35	15	21.1.1.1076.2	43.3493	30.55	5.39	31.01	5.57	18.05	4.47	38.03	6	iTRAQ4plex@N-term; iTRAQ4plex(K)@13
1	EFTU_SPIPL	P13552 Elongation factor Tu (EF-Tu).	82.439	QVGVPSIVVFLNK							43.99	43.99	0	no quant - weak signal	0	99	763.981	1525.95	1525.9	0.049117	2	763.957	16	21.1.1.1139.2	48.0785	4.31	2	0	0.28	0	0	0	0	Gln->pyro-Glu@N-term; iTRAQ4plex(K)@13
1	EFTU_SPIPL	P13552 Elongation factor Tu (EF-Tu).	82.439	QVGVPSIVVFLNK							43.99	43.99	0	no quant - weak signal	0	99	763.977	1525.94	1525.9	0.0411828	2	763.957	17	21.1.1.1140.2	48.1526	6.17	2.45	13.47	3.61	6.62	2.65	2.91	1.73	Gln->pyro-Glu@N-term; iTRAQ4plex(K)@13
1	EFTU_SPIPL	P13552 Elongation factor Tu (EF-Tu).	82.439	QVGVPSIVVFLNK	1.13081	4.99675	0.873514	5.58809	1.03398	5.06121	43.99	43.99	1	auto	0	99	563.333	1686.98	1687.03	-0.0491537	3	563.35	18	22.1.1.1270.3	42.8379	763.17	26.93	799.94	28.3	563.35	24.41	728.73	26.44	iTRAQ4plex@N-term; iTRAQ4plex(K)@13
1	EFTU_SPIPL	P13552 Elongation factor Tu (EF-Tu).	82.439	QVGVPSIVVFLNK	1.05999	3.52601	0.851231	3.90046	0.99107	3.54751	43.99	43.99	1	auto	0	99	563.312	1686.92	1687.03	-0.111956	3	563.35	19	22.1.1.1271.2	42.8946	1586.44	38.79	1558.74	39.6	1141.19	34.68	1451.98	37.32	iTRAQ4plex@N-term; iTRAQ4plex(K)@13
1	EFTU_SPIPL	P13552 Elongation factor Tu (EF-Tu).	82.439	QVGVPSIVVFLNK	1.14855	15.4786	0.863781	17.4438	0.999414	15.8908	43.99	43.99	1	auto	0	99	563.361	1687.06	1687.03	0.0328363	3	563.35	16	24.1.1.1225.2	43.4591	78.91	8.66	84.01	9.17	57.6	7.81	72.83	8.37	iTRAQ4plex@N-term; iTRAQ4plex(K)@13
1	EFTU_SPIPL	P13552 Elongation factor Tu (EF-Tu).	82.439	QVGVPSIVVFLNK	1.1523	9.1145	0.924791	10.0401	0.933056	9.54606	43.99	43.99	1	auto	0	99	563.351	1687.03	1687.03	0.00427416	3	563.35	17	24.1.1.1226.2	43.5333	227.28	14.7	242.76	15.59	177.62	13.64	195.84	13.75	iTRAQ4plex@N-term; iTRAQ4plex(K)@13
1	EFTU_SPIPL	P13552 Elongation factor Tu (EF-Tu).	82.439	QVGVPSIVVFLNK							43.99	43.99	0	no quant - weak signal	0	99	844.571	1687.13	1687.03	0.0994374	2	844.521	12	25.1.1.1308.3	44.361	3.24	1.73	0	0.31	3.27	1.73	0	0.16	iTRAQ4plex@N-term; iTRAQ4plex(K)@13
1	EFTU_SPIPL	P13552 Elongation factor Tu (EF-Tu).	82.439	QVGVPSIVVFLNK							43.99	43.99	0	no quant	0	99	844.563	1687.11	1687.03	0.0846669	2	844.521	10	25.1.1.1309.3	44.4352									iTRAQ4plex@N-term; iTRAQ4plex(K)@13
1	EFTU_SPIPL	P13552 Elongation factor Tu (EF-Tu).	82.439	QVGVPSIVVFLNK							43.99	43.99	0	no quant - weak signal	0	99	563.348	1687.02	1687.03	-0.00573706	3	563.35	15	26.1.1.1279.4	43.4227	10.71	3.16	2.57	1.73	0	0.37	4.34	2	iTRAQ4plex@N-term; iTRAQ4plex(K)@13
1	EFTU_SPIPL	P13552 Elongation factor Tu (EF-Tu).	82.439	QVGVPSIVVFLNK							43.99	43.99	0	no quant - weak signal	0	99	763.963	1525.91	1525.9	0.0125559	2	763.957	16	26.1.1.1342.2	48.1269	7.54	2.65	0	0.48	0	0	0	0	Gln->pyro-Glu@N-term; iTRAQ4plex(K)@13
1	EFTU_SPIPL	P13552 Elongation factor Tu (EF-Tu).	82.439	QVGVPSIVVFLNK							43.99	43.99	0	no quant - weak signal	0	99	763.962	1525.91	1525.9	0.00938211	2	763.957	16	26.1.1.1343.3	48.2202	3.12	1.73	5.23	2.24	0	0.32	0	0	Gln->pyro-Glu@N-term; iTRAQ4plex(K)@13
1	EFTU_SPIPL	P13552 Elongation factor Tu (EF-Tu).	82.439	QVGVPSIVVFLNK	0.890231	22.5081	1.25622	20.8524	0.861583	22.4371	43.99	43.99	1	auto	0	99	763.963	1525.91	1525.9	0.0122562	2	763.957	17	31.1.1.1274.2	48.1309	43.36	6.4	35.78	6.08	46.03	6.78	34.5	5.83	Gln->pyro-Glu@N-term; iTRAQ4plex(K)@13
1	EFTU_SPIPL	P13552 Elongation factor Tu (EF-Tu).	82.439	QVGVPSIVVFLNK	1.08252	17.4319	0.996098	18.4074	0.95699	17.8415	43.99	43.99	1	auto	0	99	763.961	1525.91	1525.9	0.00920434	2	763.957	18	31.1.1.1274.3	48.1493	64.27	7.81	64.49	8.06	54.1	7.48	56.8	7.42	Gln->pyro-Glu@N-term; iTRAQ4plex(K)@13
1	EFTU_SPIPL	P13552 Elongation factor Tu (EF-Tu).	82.439	QVGVPSIVVFLNK	1.15061	22.9426	0.73674	27.0223			43.99	43.99	1	auto	0	99	763.952	1525.89	1525.9	-0.0088462	2	763.957	17	32.1.1.1278.4	48.1035	35.77	5.83	38.15	6.16	22.27	4.8	5.36	2.45	Gln->pyro-Glu@N-term; iTRAQ4plex(K)@13
1	EFTU_SPIPL	P13552 Elongation factor Tu (EF-Tu).	82.439	QVGVPSIVVFLNK	1.84926	19.955	0.940888	24.7988	1.42002	20.9726	43.99	43.99	1	auto	0	99	763.96	1525.91	1525.9	0.00629115	2	763.957	17	32.1.1.1279.2	48.1426	38.41	6.08	65.84	8	30.54	5.83	50.37	6.93	Gln->pyro-Glu@N-term; iTRAQ4plex(K)@13
1	EFTU_SPIPL	P13552 Elongation factor Tu (EF-Tu).	82.439	QVGVPSIVVFLNK	1.17541	10.4115	0.97175	11.3312	0.826184	11.3595	43.99	43.99	1	auto	0	99	763.941	1525.87	1525.9	-0.0319185	2	763.957	18	32.1.1.1280.3	48.2368	172.47	12.81	187.91	13.71	141.63	12.12	131.59	11.31	Gln->pyro-Glu@N-term; iTRAQ4plex(K)@13
1	EFTU_SPIPL	P13552 Elongation factor Tu (EF-Tu).	82.439	QVGVPSIVVFLNK	1.19134	10.2955	1.23929	10.4762	1.06441	10.5183	43.99	43.99	1	auto	0	99	763.927	1525.84	1525.9	-0.0604841	2	763.957	19	32.1.1.1281.2	48.2943	175.57	12.92	193.88	13.96	183.87	13.71	172.58	12.97	Gln->pyro-Glu@N-term; iTRAQ4plex(K)@13
1	EFTU_SPIPL	P13552 Elongation factor Tu (EF-Tu).	82.439	QVGVPSIVVFLNK	1.34795	14.8974	0.80581	18.0887	1.33589	14.8036	43.99	43.99	1	auto	0	99	763.939	1525.86	1525.9	-0.0354587	2	763.957	18	32.1.1.1282.3	48.3884	78.61	8.66	98.22	9.85	53.53	7.68	96.98	9.59	Gln->pyro-Glu@N-term; iTRAQ4plex(K)@13
1	EFTU_SPIPL	P13552 Elongation factor Tu (EF-Tu).	82.439	QVGVPSIVVFLNK							43.99	43.99	1	auto	0	99	763.963	1525.91	1525.9	0.0130234	2	763.957	17	33.1.1.1403.3	48.2772	12.32	3.46	27.68	5.2	23.62	4.9	15.05	3.87	Gln->pyro-Glu@N-term; iTRAQ4plex(K)@13
1	EFTU_SPIPL	P13552 Elongation factor Tu (EF-Tu).	82.439	QVGVPSIVVFLNK	1.89924	18.2194	0.967063	22.4873	1.1614	20.1891	43.99	43.99	1	auto	0	99	763.953	1525.89	1525.9	-0.00833987	2	763.957	18	33.1.1.1404.2	48.3347	45.63	6.63	80.33	8.83	37.29	6.4	48.94	6.86	Gln->pyro-Glu@N-term; iTRAQ4plex(K)@13
1	EFTU_SPIPL	P13552 Elongation factor Tu (EF-Tu).	82.439	QVGVPSIVVFLNK	1.95855	29.1704					43.99	43.99	1	auto	0	99	764.466	1526.92	1526.88	0.0333272	2	764.449	16	33.1.1.1407.4	48.5988	17.61	4.12	31.97	5.57	14.81	4	12.23	3.46	Gln->pyro-Glu@N-term; Deamidated(N)@12; iTRAQ4plex(K)@13
1	EFTU_SPIPL	P13552 Elongation factor Tu (EF-Tu).	82.439	QVGVPSIVVFLNK							43.99	43.99	1	auto	0	99	763.953	1525.89	1525.9	-0.00828907	2	763.957	17	34.1.1.1512.3	48.3187	11.28	3.32	25.93	5	12.6	3.74	22.08	4.58	Gln->pyro-Glu@N-term; iTRAQ4plex(K)@13
1	EFTU_SPIPL	P13552 Elongation factor Tu (EF-Tu).	82.439	QVGVPSIVVFLNK	1.38317	23.0351	0.754763	28.8349	1.22758	23.5142	43.99	43.99	1	auto	0	99	763.951	1525.89	1525.9	-0.0120735	2	763.957	17	34.1.1.1513.2	48.3753	32.47	5.57	41.63	6.4	20.71	4.8	36.81	5.92	Gln->pyro-Glu@N-term; iTRAQ4plex(K)@13
1	EFTU_SPIPL	P13552 Elongation factor Tu (EF-Tu).	82.439	QVGVPSIVVFLNK	1.34764	25.3694	1.37225	25.9054	0.840051	28.6295	43.99	43.99	1	auto	0	99	763.959	1525.9	1525.9	0.00451613	2	763.957	16	35.1.1.1586.2	48.7803	27.25	5.1	34.04	5.83	31.6	5.66	21.14	4.58	Gln->pyro-Glu@N-term; iTRAQ4plex(K)@13
1	EFTU_SPIPL	P13552 Elongation factor Tu (EF-Tu).	82.439	QVGVPSIVVFLNK	0.965768	17.9352	0.570087	22.3612	0.82983	18.4439	43.99	43.99	1	auto	0	99	763.953	1525.89	1525.9	-0.0079357	2	763.957	17	35.1.1.1587.2	48.8561	64.41	7.81	57.66	7.62	31.03	5.83	49.36	6.86	Gln->pyro-Glu@N-term; iTRAQ4plex(K)@13
1	EFTU_SPIPL	P13552 Elongation factor Tu (EF-Tu).	82.439	QVGVPSIVVFLNK	0.993575	19.6712	0.731044	22.567	1.05412	19.1098	43.99	43.99	1	auto	0	99	763.952	1525.89	1525.9	-0.0102502	2	763.957	17	36.1.1.1415.2	48.1355	52.77	7.07	48.6	7	32.6	5.92	51.37	7	Gln->pyro-Glu@N-term; iTRAQ4plex(K)@13
1	EFTU_SPIPL	P13552 Elongation factor Tu (EF-Tu).	82.439	QVGVPSIVVFLNK	1.41941	15.3822	1.07144	17.1436	1.16726	16.0044	43.99	43.99	1	auto	0	99	763.942	1525.87	1525.9	-0.0289282	2	763.957	17	36.1.1.1416.2	48.2105	72.22	8.31	95.02	9.7	65.39	8.31	77.85	8.66	Gln->pyro-Glu@N-term; iTRAQ4plex(K)@13
1	EFTU_SPIPL	P13552 Elongation factor Tu (EF-Tu).	82.439	QVGVPSIVVFLNK	0.771702	18.1759	0.607271	20.4081	0.670921	18.6215	43.99	43.99	1	auto	0	99	763.976	1525.94	1525.9	0.0382983	2	763.957	19	37.1.1.1233.3	48.1528	72.08	8.25	51.56	7.28	36.99	6.25	44.66	6.56	Gln->pyro-Glu@N-term; iTRAQ4plex(K)@13
1	EFTU_SPIPL	P13552 Elongation factor Tu (EF-Tu).	82.439	QVGVPSIVVFLNK	1.62583	14.1671	1.23952	15.615	1.13978	15.3087	43.99	43.99	1	auto	0	99	763.961	1525.91	1525.9	0.00863354	2	763.957	17	37.1.1.1234.2	48.2094	80.27	8.77	120.97	10.91	84.08	9.38	84.49	9.06	Gln->pyro-Glu@N-term; iTRAQ4plex(K)@13
1	EFTU_SPIPL	P13552 Elongation factor Tu (EF-Tu).	82.439	QVGVPSIVVFLNK	1.27107	15.8895	1.16147	16.7462	0.915217	17.1941	43.99	43.99	1	auto	0	99	763.941	1525.87	1525.9	-0.0312661	2	763.957	18	38.1.1.1285.2	48.1764	71.38	8.25	84.1	9.17	70.06	8.49	60.33	7.68	Gln->pyro-Glu@N-term; iTRAQ4plex(K)@13
1	EFTU_SPIPL	P13552 Elongation factor Tu (EF-Tu).	82.439	QVGVPSIVVFLNK	0.942464	14.2062	0.908076	14.8101	0.91057	14.1563	43.99	43.99	1	auto	0	99	763.935	1525.85	1525.9	-0.0442059	2	763.957	17	38.1.1.1286.2	48.2514	104.59	9.95	91.37	9.64	80.26	9.11	87.95	9.22	Gln->pyro-Glu@N-term; iTRAQ4plex(K)@13
1	EFTU_SPIPL	P13552 Elongation factor Tu (EF-Tu).	82.439	QVGVPSIVVFLNK	1.38559	18.903	0.833109	22.6035	0.617839	23.5763	43.99	43.99	1	auto	0	99	763.976	1525.94	1525.9	0.0392737	2	763.957	17	39.1.1.1275.2	48.2564	48.18	6.78	61.88	7.81	33.92	6	27.49	5.2	Gln->pyro-Glu@N-term; iTRAQ4plex(K)@13
1	EFTU_SPIPL	P13552 Elongation factor Tu (EF-Tu).	82.439	QVGVPSIVVFLNK	1.14832	14.1361	0.94718	15.4766	1.18118	13.8997	43.99	43.99	1	auto	0	99	763.959	1525.9	1525.9	0.00436054	2	763.957	17	39.1.1.1276.2	48.3314	94.7	9.49	100.8	10.05	75.8	8.94	103.3	9.95	Gln->pyro-Glu@N-term; iTRAQ4plex(K)@13
1	EFTU_SPIPL	P13552 Elongation factor Tu (EF-Tu).	82.439	QVGVPSIVVFLNK	1.04849	25.9631	0.994142	27.2769	1.30367	24.2945	43.99	43.99	1	auto	0	99	763.965	1525.91	1525.9	0.0153686	2	763.957	17	40.1.1.1280.4	48.2579	29.52	5.29	28.69	5.39	24.8	5.1	35.54	5.83	Gln->pyro-Glu@N-term; iTRAQ4plex(K)@13
1	EFTU_SPIPL	P13552 Elongation factor Tu (EF-Tu).	82.439	QVGVPSIVVFLNK	1.45484	19.1292	0.827213	23.3709	1.0052	20.7845	43.99	43.99	1	auto	0	99	763.945	1525.88	1525.9	-0.0236951	2	763.957	17	40.1.1.1281.2	48.297	46.02	6.63	62.06	7.81	32.17	5.92	42.72	6.4	Gln->pyro-Glu@N-term; iTRAQ4plex(K)@13
1	EFTU_SPIPL	P13552 Elongation factor Tu (EF-Tu).	82.439	QVGVPSIVVFLNK							43.99	43.99	0	no quant - weak signal	0	99	763.963	1525.91	1525.9	0.0118823	2	763.957	14	41.1.1.1513.3	48.4207	18	4.12	13.73	3.74	8.47	3	9.31	3	Gln->pyro-Glu@N-term; iTRAQ4plex(K)@13
1	EFTU_SPIPL	P13552 Elongation factor Tu (EF-Tu).	82.439	QVGVPSIVVFLNK							43.99	43.99	0	no quant - weak signal	0	99	763.962	1525.91	1525.9	0.0111499	2	763.957	17	41.1.1.1514.2	48.4773	18.96	4.24	19.31	4.36	1.38	1.73	15.06	3.74	Gln->pyro-Glu@N-term; iTRAQ4plex(K)@13
1	EFTU_SPIPL	P13552 Elongation factor Tu (EF-Tu).	82.439	QVGVPSIVVFLNK							43.99	43.99	0	no quant - weak signal	0	99	763.989	1525.96	1525.9	0.0636304	2	763.957	14	43.1.1.1251.4	48.5307	0	0	0	0	0	0.33	7.59	2.65	Gln->pyro-Glu@N-term; iTRAQ4plex(K)@13
1	EFTU_SPIPL	P13552 Elongation factor Tu (EF-Tu).	82.439	QVGVPSIVVFLNK							43.99	43.99	0	no quant - weak signal	0	99	763.99	1525.96	1525.9	0.0657056	2	763.957	14	43.1.1.1252.3	48.5874	4.2	2	5.06	2.24	2.66	1.73	6.36	2.45	Gln->pyro-Glu@N-term; iTRAQ4plex(K)@13
1	EFTU_SPIPL	P13552 Elongation factor Tu (EF-Tu).	82.439	QVGVPSIVVFLNK							43.99	43.99	0	no quant - weak signal	0	99	763.954	1525.89	1525.9	-0.0062773	2	763.957	16	44.1.1.1254.3	48.3666	5.39	2.24	0	0.45	3.27	1.73	0	0.16	Gln->pyro-Glu@N-term; iTRAQ4plex(K)@13
1	EFTU_SPIPL	P13552 Elongation factor Tu (EF-Tu).	82.439	QVGVPSIVVFLNK							43.99	43.99	0	no quant - weak signal	0	99	763.96	1525.91	1525.9	0.00690684	2	763.957	16	44.1.1.1255.2	48.4233	6.47	2.45	0	0.55	3.79	2	12.8	3.46	Gln->pyro-Glu@N-term; iTRAQ4plex(K)@13
1	EFTU_SPIPL	P13552 Elongation factor Tu (EF-Tu).	82.439	QVGVPSIVVFLNK							43.99	43.99	0	no quant - weak signal	0	99	763.965	1525.91	1525.9	0.0155742	2	763.957	15	44.1.1.1256.2	48.4983	5.28	2.24	4.92	2.24	4.93	2.24	4.08	2	Gln->pyro-Glu@N-term; iTRAQ4plex(K)@13
1	EFTU_SPIPL	P13552 Elongation factor Tu (EF-Tu).	82.439	QVGVPSIVVFLNK	1.22713	26.4408	1.27167	26.9693	1.23583	26.1913	43.99	43.99	1	auto	0	99	563.342	1687	1687.03	-0.0241006	3	563.35	15	45.1.1.1217.3	43.5745	26.26	5	29.87	5.48	28.22	5.39	29.97	5.39	iTRAQ4plex@N-term; iTRAQ4plex(K)@13
1	EFTU_SPIPL	P13552 Elongation factor Tu (EF-Tu).	82.439	QVGVPSIVVFLNK							43.99	43.99	0	no quant - weak signal	0	99	763.973	1525.93	1525.9	0.0317628	2	763.957	15	45.1.1.1281.4	48.3945	8.46	2.83	6.92	2.65	3.9	2	0	0.2	Gln->pyro-Glu@N-term; iTRAQ4plex(K)@13
1	EFTU_SPIPL	P13552 Elongation factor Tu (EF-Tu).	82.439	QVGVPSIVVFLNK							43.99	43.99	0	no quant - weak signal	0	99	763.968	1525.92	1525.9	0.0234617	2	763.957	16	45.1.1.1282.3	48.4512	8.51	2.83	4.78	2.24	2.8	1.73	3.1	1.73	Gln->pyro-Glu@N-term; iTRAQ4plex(K)@13
1	EFTU_SPIPL	P13552 Elongation factor Tu (EF-Tu).	82.439	QVGVPSIVVFLNK	1.14189	4.33974	0.923194	4.77935	1.08137	4.35641	43.99	43.99	1	auto	0	99	563.324	1686.95	1687.03	-0.0762562	3	563.35	18	46.1.1.1241.2	42.9684	1007.2	30.94	1066.08	32.68	785.77	28.77	1005.83	31.07	iTRAQ4plex@N-term; iTRAQ4plex(K)@13
1	EFTU_SPIPL	P13552 Elongation factor Tu (EF-Tu).	82.439	QVGVPSIVVFLNK							43.99	43.99	0	no quant - weak signal	0	99	563.367	1687.08	1687.03	0.0526711	3	563.35	13	47.1.1.1361.3	44.1854	0	0	0	0	0	0.14	3.25	1.73	iTRAQ4plex@N-term; iTRAQ4plex(K)@13
1	EFTU_SPIPL	P13552 Elongation factor Tu (EF-Tu).	82.439	QVGVPSIVVFLNK					0.960928	25.7447	43.99	43.99	1	auto	0	97	763.974	1525.93	1525.9	0.0349618	2	763.957	14	31.1.1.1273.2	48.0551	30.02	5.29	5.37	2.65	8.2	3	26.64	5	Gln->pyro-Glu@N-term; iTRAQ4plex(K)@13
1	EFTU_SPIPL	P13552 Elongation factor Tu (EF-Tu).	82.439	QVGVPSIVVFLNK	0.803084	28.5633	0.882547	28.5314	0.98365	26.4759	43.99	43.99	1	auto	0	96	563.34	1687	1687.03	-0.0310589	3	563.35	13	45.1.1.1216.4	43.5179	28.6	5.2	21.29	4.69	21.33	4.69	25.98	5	iTRAQ4plex@N-term; iTRAQ4plex(K)@13
1	EFTU_SPIPL	P13552 Elongation factor Tu (EF-Tu).	82.439	QVGVPSIVVFLNK							43.99	43.99	0	no quant	0	93	563.375	1687.1	1687.03	0.0740945	3	563.35	10	23.1.1.1319.3	43.7723									iTRAQ4plex@N-term; iTRAQ4plex(K)@13
1	EFTU_SPIPL	P13552 Elongation factor Tu (EF-Tu).	82.439	QVGVPSIVVFLNK							43.99	43.99	0	no quant	0	93	563.378	1687.11	1687.03	0.085447	3	563.35	10	23.1.1.1320.4	43.8715									iTRAQ4plex@N-term; iTRAQ4plex(K)@13
1	EFTU_SPIPL	P13552 Elongation factor Tu (EF-Tu).	82.439	QVGVPSIVVFLNK	0.814877	30.818	0.903057	30.6322	0.824582	30.178	43.99	43.99	1	auto	0	93	515.3	1542.88	1542.93	-0.0473442	3	515.316	13	44.1.1.1189.3	43.4908	24.36	4.8	18.4	4.36	18.59	4.36	18.55	4.24	No iTRAQ4plex@N-term; iTRAQ4plex(K)@13
1	EFTU_SPIPL	P13552 Elongation factor Tu (EF-Tu).	82.439	QVGVPSIVVFLNK							43.99	43.99	0	no quant - weak signal	0	89	763.963	1525.91	1525.9	0.0131838	2	763.957	12	2.1.1.1295.2	48.0144	0	0.09	4.24	2	3	1.73	0	0.15	Gln->pyro-Glu@N-term; iTRAQ4plex(K)@13
1	EFTU_SPIPL	P13552 Elongation factor Tu (EF-Tu).	82.439	QVGVPSIVVFLNK							43.99	43.99	0	no quant	0	87	563.37	1687.09	1687.03	0.059446	3	563.35	10	47.1.1.1360.3	44.112									iTRAQ4plex@N-term; iTRAQ4plex(K)@13
1	EFTU_SPIPL	P13552 Elongation factor Tu (EF-Tu).	82.439	QVGVPSIVVFLNK	1.45452	23.9975	1.05366	27.1592	1.51133	23.6629	43.99	43.99	1	auto	0	60	515.294	1542.86	1542.93	-0.0656555	3	515.316	14	44.1.1.1188.2	43.3975	29.29	5.29	39.49	6.24	26.08	5.29	40.88	6.25	No iTRAQ4plex@N-term; iTRAQ4plex(K)@13
1	EFTU_SPIPL	P13552 Elongation factor Tu (EF-Tu).	82.439	QVGVPSIVVFLNK							43.99	43.99	0	no quant - weak signal	0	55	763.984	1525.95	1525.9	0.054231	2	763.957	11	43.1.1.1253.4	48.6807	0	0.12	5.44	2.24	0	0.47	3.26	1.73	Gln->pyro-Glu@N-term; iTRAQ4plex(K)@13
1	EFTU_SPIPL	P13552 Elongation factor Tu (EF-Tu).	82.439	QVGVPSIVVFLNK	0.813646	28.3433			0.75345	28.4712	43.99	43.99	1	auto	0	9	772.463	1542.91	1542.93	-0.0144907	2	772.47	10	20.1.1.1087.4	43.1324	28.6	5.2	21.57	4.69	12.92	3.74	19.9	4.36	No iTRAQ4plex@N-term; iTRAQ4plex(K)@13
1	EFTU_SPIPL	P13552 Elongation factor Tu (EF-Tu).	82.439	RGEN							43.99	43.99	0	no quant - weak signal	0	0	619.409	618.402	618.321	0.0812388	1	619.328	4	5.1.1.1467.3	64.4604	5.39	2.24	0	0.56	6.53	2.45	0	0.32	iTRAQ4plex@N-term	cleaved T-R@N-term; cleaved N-D@C-term; missed R-G@1
1	EFTU_SPIPL	P13552 Elongation factor Tu (EF-Tu).	82.439	RGEN							43.99	43.99	0	no quant	0	0	619.412	618.405	618.321	0.0839889	1	619.328	3	29.1.1.1743.4	77.6443									iTRAQ4plex@N-term	cleaved T-R@N-term; cleaved N-D@C-term; missed R-G@1
1	EFTU_SPIPL	P13552 Elongation factor Tu (EF-Tu).	82.439	SALK							43.99	43.99	0	no quant - weak signal	0	0	706.423	705.416	705.463	-0.0471837	1	706.47	3	13.1.1.1482.4	70.6915	0	0	0	0.1	3.12	1.73	3.09	1.73	iTRAQ4plex@N-term; iTRAQ4plex(K)@4	cleaved G-S@N-term
1	EFTU_SPIPL	P13552 Elongation factor Tu (EF-Tu).	82.439	SALK							43.99	43.99	0	no quant - weak signal	0	0	562.336	561.329	561.361	-0.0320388	1	562.368	4	35.1.1.1253.4	23.775	0	0.09	4.35	2	0	0.45	4.34	2	No iTRAQ4plex@N-term; iTRAQ4plex(K)@4	cleaved G-S@N-term
1	EFTU_SPIPL	P13552 Elongation factor Tu (EF-Tu).	82.439	SITPHTK							43.99	43.99	0	no quant	0	49	357.901	1070.68	1070.63	0.0492998	3	357.885	9	24.1.1.893.2	18.4916									iTRAQ4plex@N-term; iTRAQ4plex(K)@7
1	EFTU_SPIPL	P13552 Elongation factor Tu (EF-Tu).	82.439	SITPHTK							43.99	43.99	0	no quant - weak signal	0	38	357.904	1070.69	1070.63	0.055891	3	357.885	9	24.1.1.894.2	18.5274	0	0	0	0	0	0.19	4.34	2	iTRAQ4plex@N-term; iTRAQ4plex(K)@7
1	EFTU_SPIPL	P13552 Elongation factor Tu (EF-Tu).	82.439	SITPHTK							43.99	43.99	0	no quant - weak signal	0	19	357.897	1070.67	1070.63	0.0376924	3	357.885	7	22.1.1.923.2	18.9478	5.28	2.24	4.88	2.24	5.97	2.45	5.11	2.24	iTRAQ4plex@N-term; iTRAQ4plex(K)@7
1	EFTU_SPIPL	P13552 Elongation factor Tu (EF-Tu).	82.439	SITPHTK							43.99	43.99	0	no quant - weak signal	0	13	357.902	1070.68	1070.63	0.0506008	3	357.885	7	22.1.1.921.2	18.8945	0	0.07	3.26	1.73	0	0.2	0	0	iTRAQ4plex@N-term; iTRAQ4plex(K)@7
1	EFTU_SPIPL	P13552 Elongation factor Tu (EF-Tu).	82.439	SITPHTK							43.99	43.99	0	no quant - weak signal	0	8	357.903	1070.69	1070.63	0.0545655	3	357.885	7	46.1.1.924.2	19.0825	6.4	2.45	2.57	1.73	8.37	2.83	2.84	1.73	iTRAQ4plex@N-term; iTRAQ4plex(K)@7
1	EFTU_SPIPL	P13552 Elongation factor Tu (EF-Tu).	82.439	TDVT							43.99	43.99	0	no quant	0	0	579.385	578.378	578.303	0.0741621	1	579.311	4	30.1.1.1564.4	60.1069									iTRAQ4plex@N-term	cleaved T-T@N-term; cleaved T-G@C-term
1	EFTU_SPIPL	P13552 Elongation factor Tu (EF-Tu).	82.439	TIGHVDHGK							43.99	43.99	0	no quant - weak signal	0	1.38906	417.908	1250.7	1250.7	0.00492706	3	417.906	9	19.1.1.749.2	17.2231	8.44	2.83	7.97	2.83	4.69	2.24	5.17	2.24	iTRAQ4plex@N-term; iTRAQ4plex(K)@9	cleaved G-T@N-term
1	EFTU_SPIPL	P13552 Elongation factor Tu (EF-Tu).	82.439	TIGHVDHGK							43.99	43.99	0	no quant - weak signal	0	0	417.908	1250.7	1250.7	0.00318755	3	417.906	8	19.1.1.750.2	17.3231	0	0.14	6.52	2.45	0	0.63	5.43	2.24	iTRAQ4plex@N-term; iTRAQ4plex(K)@9	cleaved G-T@N-term
1	EFTU_SPIPL	P13552 Elongation factor Tu (EF-Tu).	82.439	TLEEGMAGDNVGLLLR	1.49356	19.0615	1.24279	20.6483	1.59872	18.6744	43.99	43.99	1	auto	0	99	924.48	1846.95	1846.96	-0.0121167	2	924.486	30	2.1.1.1162.3	38.0036	45.99	6.63	63.67	7.94	48.3	7.14	67.9	8.06	iTRAQ4plex@N-term; Oxidation(M)@6
1	EFTU_SPIPL	P13552 Elongation factor Tu (EF-Tu).	82.439	TLEEGMAGDNVGLLLR	1.20749	14.4656	1.11057	15.2655	1.14331	14.5434	43.99	43.99	1	auto	0	99	616.656	1846.95	1846.96	-0.0107404	3	616.66	22	2.1.1.1163.2	38.0602	88.29	9.17	98.82	9.95	82.86	9.27	93.22	9.49	iTRAQ4plex@N-term; Oxidation(M)@6
1	EFTU_SPIPL	P13552 Elongation factor Tu (EF-Tu).	82.439	TLEEGMAGDNVGLLLR	1.09336	8.19281	0.773636	9.48133	1.09433	8.09509	43.99	43.99	1	auto	0	99	924.484	1846.95	1846.96	-0.00378962	2	924.486	30	4.1.1.1277.3	38.3002	288.65	16.55	292.54	17.12	188.71	14.25	291.71	16.67	iTRAQ4plex@N-term; Oxidation(M)@6
1	EFTU_SPIPL	P13552 Elongation factor Tu (EF-Tu).	82.439	TLEEGMAGDNVGLLLR	1.16576	9.47694	1.06984	9.99187	0.90946	10.0387	43.99	43.99	1	auto	0	99	611.333	1830.98	1830.96	0.0152683	3	611.328	23	4.1.1.1303.3	40.2511	209.34	14.11	226.21	15.07	189.26	13.96	175.82	13.08	iTRAQ4plex@N-term
1	EFTU_SPIPL	P13552 Elongation factor Tu (EF-Tu).	82.439	TLEEGMAGDNVGLLLR	1.25419	6.9662	1.01486	7.64253	1.13019	7.08835	43.99	43.99	1	auto	0	99	611.316	1830.93	1830.96	-0.0358179	3	611.328	24	4.1.1.1304.2	40.3077	372.8	18.84	433.4	20.78	319.72	18.33	389.1	19.34	iTRAQ4plex@N-term
1	EFTU_SPIPL	P13552 Elongation factor Tu (EF-Tu).	82.439	TLEEGMAGDNVGLLLR	1.26196	9.92762	0.820856	11.7209	1.12375	10.1263	43.99	43.99	1	auto	0	99	916.483	1830.95	1830.96	-0.0109326	2	916.489	29	28.1.1.1402.2	40.4048	182.68	13.19	213.69	14.56	126.72	11.7	189.58	13.46	iTRAQ4plex@N-term
1	EFTU_SPIPL	P13552 Elongation factor Tu (EF-Tu).	82.439	TLEEGMAGDNVGLLLR	1.25025	12.9899	0.735022	15.9276	1.10337	13.2763	43.99	43.99	1	auto	0	99	916.489	1830.96	1830.96	5.3118e-05	2	916.489	28	28.1.1.1403.2	40.4798	107.11	10.1	124.13	11.09	66.53	8.54	109.14	10.2	iTRAQ4plex@N-term
1	EFTU_SPIPL	P13552 Elongation factor Tu (EF-Tu).	82.439	TTDVTGTIDEFTADDGSTPEMVIPGDR	1.16288	8.07713	1.34381	7.96851	0.878862	8.65839	43.99	43.99	1	auto	0	99	1000.81	2999.41	2999.37	0.0444051	3	1000.8	26	3.1.1.1209.2	39.2719	289.31	16.58	311.85	17.75	328.54	18.19	234.81	15.24	iTRAQ4plex@N-term; Oxidation(M)@21
1	EFTU_SPIPL	P13552 Elongation factor Tu (EF-Tu).	82.439	TTDVTGTIDEFTADDGSTPEMVIPGDR	1.30267	9.15233	1.45871	9.12241	0.963723	9.83751	43.99	43.99	1	auto	0	99	1000.78	2999.32	2999.37	-0.0427548	3	1000.8	26	3.1.1.1210.2	39.3477	212.98	14.25	257.17	16.06	262.54	16.28	189.55	13.67	iTRAQ4plex@N-term; Oxidation(M)@21
1	EFTU_SPIPL	P13552 Elongation factor Tu (EF-Tu).	82.439	TTDVTGTIDEFTADDGSTPEMVIPGDR	1.32829	13.4268	0.951582	15.205	0.726192	15.7273	43.99	43.99	1	auto	0	99	995.488	2983.44	2983.37	0.0700238	3	995.465	29	3.1.1.1234.2	41.1677	97.52	9.64	120.07	10.91	78.42	9.06	65.4	8	iTRAQ4plex@N-term
1	EFTU_SPIPL	P13552 Elongation factor Tu (EF-Tu).	82.439	TTDVTGTIDEFTADDGSTPEMVIPGDR							43.99	43.99	0	no quant - weak signal	0	99	1500.69	2999.37	2999.37	0.00667889	2	1500.69	29	26.1.1.1227.2	39.4427	4.02	2	13.29	3.61	16.07	4	10.02	3.16	iTRAQ4plex@N-term; Oxidation(M)@21
1	EFTU_SPIPL	P13552 Elongation factor Tu (EF-Tu).	82.439	TTDVTGTIDEFTADDGSTPEMVIPGDR							43.99	43.99	0	no quant - weak signal	0	99	1500.67	2999.34	2999.37	-0.0314071	2	1500.69	28	26.1.1.1228.3	39.5369	4.15	2	7.23	2.65	2.57	1.73	5.28	2.24	iTRAQ4plex@N-term; Oxidation(M)@21
1	EFTU_SPIPL	P13552 Elongation factor Tu (EF-Tu).	82.439	TTDVTGTIDEFTADDGSTPEMVIPGDR	0.951677	18.5271	0.938026	19.1493	0.874975	18.7276	43.99	43.99	1	auto	0	99	1500.67	2999.33	2999.37	-0.0389213	2	1500.69	30	27.1.1.1242.2	39.4103	61.26	7.62	54.04	7.42	48.56	7.07	49.5	6.93	iTRAQ4plex@N-term; Oxidation(M)@21
1	EFTU_SPIPL	P13552 Elongation factor Tu (EF-Tu).	82.439	TTDVTGTIDEFTADDGSTPEMVIPGDR	0.883129	21.9502	0.787859	23.6103	1.09737	20.3709	43.99	43.99	1	auto	0	99	1500.67	2999.32	2999.37	-0.0435599	2	1500.69	31	27.1.1.1243.3	39.5045	45.48	6.56	37.23	6.16	30.28	5.66	46.09	6.63	iTRAQ4plex@N-term; Oxidation(M)@21
1	EFTU_SPIPL	P13552 Elongation factor Tu (EF-Tu).	82.439	TTDVTGTIDEFTADDGSTPEMVIPGDR							43.99	43.99	0	no quant - weak signal	0	99	1492.72	2983.42	2983.37	0.0442615	2	1492.69	29	27.1.1.1267.2	41.3053	7.46	2.65	3.65	2	6.13	2.45	2.94	1.73	iTRAQ4plex@N-term
1	EFTU_SPIPL	P13552 Elongation factor Tu (EF-Tu).	82.439	TTDVTGTIDEFTADDGSTPEMVIPGDR	0.955991	16.239	0.731938	18.3306	0.899412	16.2822	43.99	43.99	1	auto	0	99	750.845	2999.35	2999.37	-0.0155505	4	750.849	16	2.1.1.1180.2	39.3419	79.22	8.66	70.2	8.43	49	7.21	65.8	7.94	iTRAQ4plex@N-term; Oxidation(M)@21
1	EFTU_SPIPL	P13552 Elongation factor Tu (EF-Tu).	82.439	TTDVTGTIDEFTADDGSTPEMVIPGDR	1.23431	9.35368	1.26305	9.55748	1.03675	9.70541	43.99	43.99	1	auto	0	99	750.862	2999.42	2999.37	0.0499535	4	750.849	18	3.1.1.1210.3	39.3661	209.06	14.11	239.19	15.49	223.14	15.1	200.16	13.96	iTRAQ4plex@N-term; Oxidation(M)@21
1	EFTU_SPIPL	P13552 Elongation factor Tu (EF-Tu).	82.439	TTDVTGTIDEFTADDGSTPEMVIPGDR	1.25695	18.5538	1.0434	20.1323	0.868382	20.3044	43.99	43.99	1	auto	0	99	746.869	2983.45	2983.37	0.0728867	4	746.85	19	3.1.1.1235.4	41.2802	52.51	7.07	61.18	7.81	46.3	6.93	42.11	6.4	iTRAQ4plex@N-term
1	EFTU_SPIPL	P13552 Elongation factor Tu (EF-Tu).	82.439	TTLTAAITMTLAASGGAK	1.20852	5.32484	0.935228	5.93388	1.06716	5.44677	43.99	43.99	1	auto	0	99	661.68	1982.02	1982.1	-0.0769457	3	661.706	21	22.1.1.1240.2	40.5704	649.57	24.86	727.66	26.94	513.37	23.28	640.16	24.81	iTRAQ4plex@N-term; Oxidation(M)@9; iTRAQ4plex(K)@18
1	EFTU_SPIPL	P13552 Elongation factor Tu (EF-Tu).	82.439	TTLTAAITMTLAASGGAK							43.99	43.99	0	no quant - weak signal	0	99	661.746	1982.21	1982.1	0.118826	3	661.706	21	23.1.1.1293.3	41.5282	0	0.25	11.75	3.32	5.61	2.45	4.04	2	iTRAQ4plex@N-term; Oxidation(M)@9; iTRAQ4plex(K)@18
1	EFTU_SPIPL	P13552 Elongation factor Tu (EF-Tu).	82.439	TTLTAAITMTLAASGGAK	0.98259	8.10138	0.835912	8.80216	0.926335	8.12958	43.99	43.99	1	auto	0	99	661.699	1982.08	1982.1	-0.0207888	3	661.706	21	24.1.1.1196.2	41.3083	313.55	17.23	285.58	17	221.49	15.23	268.23	16.07	iTRAQ4plex@N-term; Oxidation(M)@9; iTRAQ4plex(K)@18
1	EFTU_SPIPL	P13552 Elongation factor Tu (EF-Tu).	82.439	TTLTAAITMTLAASGGAK	1.05845	5.26405	0.882572	5.75284	1.03788	5.22955	43.99	43.99	1	auto	0	99	661.679	1982.02	1982.1	-0.0804764	3	661.706	21	24.1.1.1198.3	41.475	712.62	26	699.16	26.53	531.49	23.64	683.03	25.59	iTRAQ4plex@N-term; Oxidation(M)@9; iTRAQ4plex(K)@18
1	EFTU_SPIPL	P13552 Elongation factor Tu (EF-Tu).	82.439	TTLTAAITMTLAASGGAK	1.0428	5.05278	0.912853	5.43229	1.00614	5.0407	43.99	43.99	1	auto	0	99	661.677	1982.01	1982.1	-0.0883494	3	661.706	20	24.1.1.1199.2	41.5308	780.32	27.2	754.26	27.59	601.95	25.08	725.04	26.4	iTRAQ4plex@N-term; Oxidation(M)@9; iTRAQ4plex(K)@18
1	EFTU_SPIPL	P13552 Elongation factor Tu (EF-Tu).	82.439	TTLTAAITMTLAASGGAK	1.12569	3.56747	1.02253	3.78325	1.04106	3.60455	43.99	43.99	1	auto	0	99	661.657	1981.95	1982.1	-0.145704	3	661.706	21	46.1.1.1212.2	40.7942	1503.37	37.79	1568.67	39.71	1299.06	36.73	1445.36	37.34	iTRAQ4plex@N-term; Oxidation(M)@9; iTRAQ4plex(K)@18
1	EFTU_SPIPL	P13552 Elongation factor Tu (EF-Tu).	82.439	TTLTAAITMTLAASGGAK	1.05237	2.87045	0.929857	3.0742	0.966821	2.90327	43.99	43.99	1	auto	0	99	661.644	1981.91	1982.1	-0.185622	3	661.706	21	46.1.1.1213.2	40.8684	2405.89	47.77	2346.9	48.65	1890.51	44.37	2148.1	45.5	iTRAQ4plex@N-term; Oxidation(M)@9; iTRAQ4plex(K)@18
1	EFTU_SPIPL	P13552 Elongation factor Tu (EF-Tu).	82.439	TTLTAAITMTLAASGGAK							43.99	43.99	0	no quant - weak signal	0	99	661.744	1982.21	1982.1	0.113699	3	661.706	17	1.1.1.1255.2	41.5052	14.72	3.74	16.22	4	4.69	2.45	18.15	4.12	iTRAQ4plex@N-term; Oxidation(M)@9; iTRAQ4plex(K)@18
1	EFTU_SPIPL	P13552 Elongation factor Tu (EF-Tu).	82.439	TTLTAAITMTLAASGGAK							43.99	43.99	1	auto	0	99	661.741	1982.2	1982.1	0.106558	3	661.706	18	1.1.1.1256.2	41.5777	13.42	3.61	26.46	5.1	25.58	5.1	21.44	4.58	iTRAQ4plex@N-term; Oxidation(M)@9; iTRAQ4plex(K)@18
1	EFTU_SPIPL	P13552 Elongation factor Tu (EF-Tu).	82.439	TTLTAAITMTLAASGGAK							43.99	43.99	0	no quant	0	99	661.747	1982.22	1982.1	0.124136	3	661.706	16	1.1.1.1259.4	41.8652									iTRAQ4plex@N-term; Oxidation(M)@9; iTRAQ4plex(K)@18
1	EFTU_SPIPL	P13552 Elongation factor Tu (EF-Tu).	82.439	TTLTAAITMTLAASGGAK	1.08811	9.2721	0.958611	9.959	1.21914	8.91052	43.99	43.99	1	auto	0	99	496.531	1982.1	1982.1	0.000108167	4	496.531	17	22.1.1.1241.4	40.6812	226.52	14.66	228.47	15.17	183.5	13.89	255.03	15.62	iTRAQ4plex@N-term; Oxidation(M)@9; iTRAQ4plex(K)@18
1	EFTU_SPIPL	P13552 Elongation factor Tu (EF-Tu).	82.439	TTLTAAITMTLAASGGAK							43.99	43.99	0	no quant - weak signal	0	99	661.751	1982.23	1982.1	0.133841	3	661.706	16	23.1.1.1294.2	41.5823	5.23	2.24	7.27	2.65	0	0.69	5.43	2.24	iTRAQ4plex@N-term; Oxidation(M)@9; iTRAQ4plex(K)@18
1	EFTU_SPIPL	P13552 Elongation factor Tu (EF-Tu).	82.439	TTLTAAITMTLAASGGAK							43.99	43.99	0	no quant - weak signal	0	99	661.744	1982.21	1982.1	0.115164	3	661.706	18	25.1.1.1277.4	41.9827	27.82	5.1	7.75	3	6.73	2.65	7.24	2.65	iTRAQ4plex@N-term; Oxidation(M)@9; iTRAQ4plex(K)@18
1	EFTU_SPIPL	P13552 Elongation factor Tu (EF-Tu).	82.439	TTLTAAITMTLAASGGAK	1.18979	25.5336			0.716304	29.0726	43.99	43.99	1	auto	0	99	661.74	1982.2	1982.1	0.102346	3	661.706	18	25.1.1.1278.2	42.0185	28.39	5.2	31.31	5.57	13.46	3.87	18.78	4.24	iTRAQ4plex@N-term; Oxidation(M)@9; iTRAQ4plex(K)@18
1	EFTU_SPIPL	P13552 Elongation factor Tu (EF-Tu).	82.439	TTLTAAITMTLAASGGAK							43.99	43.99	0	no quant - weak signal	0	99	661.744	1982.21	1982.1	0.114981	3	661.706	17	25.1.1.1279.2	42.0977	20.12	4.36	15.52	4	16.37	4	0	0.81	iTRAQ4plex@N-term; Oxidation(M)@9; iTRAQ4plex(K)@18
1	EFTU_SPIPL	P13552 Elongation factor Tu (EF-Tu).	82.439	TTLTAAITMTLAASGGAK							43.99	43.99	0	no quant - weak signal	0	99	661.748	1982.22	1982.1	0.125051	3	661.706	16	47.1.1.1332.2	41.8104	3.1	1.73	6.14	2.45	4.81	2.24	5.17	2.24	iTRAQ4plex@N-term; Oxidation(M)@9; iTRAQ4plex(K)@18
1	EFTU_SPIPL	P13552 Elongation factor Tu (EF-Tu).	82.439	TTLTAAITMTLAASGGAK							43.99	43.99	0	no quant - weak signal	0	99	661.737	1982.19	1982.1	0.0933742	3	661.706	16	47.1.1.1333.2	41.8829	2.96	1.73	12.59	3.46	6.63	2.65	3.99	2	iTRAQ4plex@N-term; Oxidation(M)@9; iTRAQ4plex(K)@18
1	EFTU_SPIPL	P13552 Elongation factor Tu (EF-Tu).	82.439	TTLTAAITMTLAASGGAK							43.99	43.99	0	no quant - weak signal	0	99	661.724	1982.15	1982.1	0.052771	3	661.706	17	48.1.1.1231.4	42.4401	3.17	1.73	2.84	1.73	6.05	2.45	6.19	2.45	iTRAQ4plex@N-term; Oxidation(M)@9; iTRAQ4plex(K)@18
1	EFTU_SPIPL	P13552 Elongation factor Tu (EF-Tu).	82.439	TTLTAAITMTLAASGGAK							43.99	43.99	0	no quant	0	92	661.716	1982.13	1982.1	0.0305323	3	661.706	12	22.1.1.1659.4	63.6538									iTRAQ4plex@N-term; Oxidation(M)@9; iTRAQ4plex(K)@18
1	EFTU_SPIPL	P13552 Elongation factor Tu (EF-Tu).	82.439	TTLTAAITMTLAASGGAK							43.99	43.99	0	no quant - weak signal	0	90	661.72	1982.14	1982.1	0.0431099	3	661.706	13	24.1.1.1204.3	41.92	9.5	3	8.67	3	13.84	3.74	17.71	4.12	iTRAQ4plex@N-term; Oxidation(M)@9; iTRAQ4plex(K)@18
1	EFTU_SPIPL	P13552 Elongation factor Tu (EF-Tu).	82.439	TTLTAAITMTLAASGGAK							43.99	43.99	0	no quant	0	89	661.726	1982.16	1982.1	0.0606604	3	661.706	12	46.1.1.1627.4	65.2376									iTRAQ4plex@N-term; Oxidation(M)@9; iTRAQ4plex(K)@18
1	EFTU_SPIPL	P13552 Elongation factor Tu (EF-Tu).	82.439	TTLTAAITMTLAASGGAK							43.99	43.99	0	no quant	0	69	661.746	1982.22	1982.1	0.119334	3	661.706	9	22.1.1.1617.2	61.0029									iTRAQ4plex@N-term; Oxidation(M)@9; iTRAQ4plex(K)@18
1	EFTU_SPIPL	P13552 Elongation factor Tu (EF-Tu).	82.439	TTLTAAITMTLAASGGAK							43.99	43.99	0	no quant - weak signal	0	68	661.749	1982.22	1982.1	0.127432	3	661.706	11	23.1.1.1297.3	41.8465	0	0.09	4.35	2	0	0.26	0	0	iTRAQ4plex@N-term; Oxidation(M)@9; iTRAQ4plex(K)@18
1	EFTU_SPIPL	P13552 Elongation factor Tu (EF-Tu).	82.439	TTLTAAITMTLAASGGAK							43.99	43.99	0	no quant - weak signal	0	40	661.723	1982.15	1982.1	0.0514054	3	661.706	11	22.1.1.1679.3	65.1054	3.23	1.73	0	0.21	0	0	0	0	iTRAQ4plex@N-term; Oxidation(M)@9; iTRAQ4plex(K)@18
1	EFTU_SPIPL	P13552 Elongation factor Tu (EF-Tu).	82.439	TTLTAAITMTLAASGGAK							43.99	43.99	0	no quant	0	38	661.732	1982.17	1982.1	0.0780559	3	661.706	10	46.1.1.1721.2	69.3018									iTRAQ4plex@N-term; Oxidation(M)@9; iTRAQ4plex(K)@18
1	EFTU_SPIPL	P13552 Elongation factor Tu (EF-Tu).	82.439	TTLTAAITMTLAASGGAK							43.99	43.99	0	no quant - weak signal	0	11	661.741	1982.2	1982.1	0.106255	3	661.706	10	46.1.1.1590.2	63.5985	4.31	2	0	0.28	0	0	0	0	iTRAQ4plex@N-term; Oxidation(M)@9; iTRAQ4plex(K)@18
1	EFTU_SPIPL	P13552 Elongation factor Tu (EF-Tu).	82.439	TTLTAAITMTLAASGGAK							43.99	43.99	0	no quant	0	2	661.758	1982.25	1982.1	0.155038	3	661.706	7	22.1.1.1619.2	61.0746									iTRAQ4plex@N-term; Oxidation(M)@9; iTRAQ4plex(K)@18
1	EFTU_SPIPL	P13552 Elongation factor Tu (EF-Tu).	82.439	TTLTAAITMTLAASGGAK							43.99	43.99	0	no quant	0	1	661.743	1982.21	1982.1	0.111461	3	661.706	9	22.1.1.1668.3	64.2979									iTRAQ4plex@N-term; Oxidation(M)@9; iTRAQ4plex(K)@18
1	EFTU_SPIPL	P13552 Elongation factor Tu (EF-Tu).	82.439	TTLTAAITMTLAASGGAK							43.99	43.99	0	no quant	0	0	661.706	1982.1	1982.1	0.000687488	3	661.706	7	22.1.1.1503.2	57.8113									iTRAQ4plex@N-term; Oxidation(M)@9; iTRAQ4plex(K)@18
1	EFTU_SPIPL	P13552 Elongation factor Tu (EF-Tu).	82.439	TTLTAAITMTLAASGGAK							43.99	43.99	0	no quant	0	0	661.756	1982.25	1982.1	0.150934	3	661.706	8	46.1.1.1482.2	58.3135									iTRAQ4plex@N-term; Oxidation(M)@9; iTRAQ4plex(K)@18
1	EFTU_SPIPL	P13552 Elongation factor Tu (EF-Tu).	82.439	TTTVTGAEMFQK	0.738554	19.0077	0.615907	20.8579	0.645912	19.4208	43.99	43.99	1	auto	0	99	809.445	1616.88	1616.83	0.0428229	2	809.423	20	36.1.1.1172.3	30.0263	67.88	8	46.47	6.93	35.33	6.08	40.49	6.25	iTRAQ4plex@N-term; Oxidation(M)@9; iTRAQ4plex(K)@12
1	EFTU_SPIPL	P13552 Elongation factor Tu (EF-Tu).	82.439	TTTVTGAEMFQK	1.122	11.5572	0.821245	13.1829	1.05199	11.6209	43.99	43.99	1	auto	0	99	801.442	1600.87	1600.84	0.0329435	2	801.426	22	36.1.1.1214.3	33.1363	143.17	11.66	148.9	12.21	99.36	10.3	139.09	11.53	iTRAQ4plex@N-term; iTRAQ4plex(K)@12
1	EFTU_SPIPL	P13552 Elongation factor Tu (EF-Tu).	82.439	TTTVTGAEMFQK	1.22773	11.7517	0.898888	13.3313	1.10207	11.9615	43.99	43.99	1	auto	0	99	809.442	1616.87	1616.83	0.0368337	2	809.423	22	38.1.1.1039.3	29.8005	132.37	11.23	150.64	12.25	100.55	10.34	134.72	11.36	iTRAQ4plex@N-term; Oxidation(M)@9; iTRAQ4plex(K)@12
1	EFTU_SPIPL	P13552 Elongation factor Tu (EF-Tu).	82.439	TTTVTGAEMFQK	0.818645	20.7844	0.55223	24.9226	0.925789	19.7045	43.99	43.99	1	auto	0	99	809.446	1616.88	1616.83	0.0453789	2	809.423	21	38.1.1.1040.3	29.8747	52.95	7.07	40.18	6.4	24.71	5.2	45.27	6.56	iTRAQ4plex@N-term; Oxidation(M)@9; iTRAQ4plex(K)@12
1	EFTU_SPIPL	P13552 Elongation factor Tu (EF-Tu).	82.439	TTTVTGAEMFQK	1.37065	13.485	1.02957	15.0545	0.960184	14.6621	43.99	43.99	1	auto	0	99	801.45	1600.89	1600.84	0.0483202	2	801.426	22	39.1.1.1069.3	32.8547	95.34	9.54	121.13	10.95	82.95	9.33	84.54	9.06	iTRAQ4plex@N-term; iTRAQ4plex(K)@12
1	EFTU_SPIPL	P13552 Elongation factor Tu (EF-Tu).	82.439	TTTVTGAEMFQK	1.76145	18.6717	0.830012	23.909	1.11579	20.5519	43.99	43.99	1	auto	0	99	801.451	1600.89	1600.84	0.0497851	2	801.426	22	39.1.1.1070.4	32.9472	44.71	6.56	73	8.43	31.36	5.92	46.07	6.63	iTRAQ4plex@N-term; iTRAQ4plex(K)@12
1	EFTU_SPIPL	P13552 Elongation factor Tu (EF-Tu).	82.439	TTTVTGAEMFQK	1.52763	26.8157	0.995909	31.2625	1.48338	26.8247	43.99	43.99	1	auto	0	99	539.957	1616.85	1616.83	0.016282	3	539.951	15	2.1.1.1051.2	29.7102	22.98	4.69	32.54	5.66	19.34	4.58	31.48	5.48	iTRAQ4plex@N-term; Oxidation(M)@9; iTRAQ4plex(K)@12
1	EFTU_SPIPL	P13552 Elongation factor Tu (EF-Tu).	82.439	TTTVTGAEMFQK	1.09035	7.99532	0.749183	9.3489	1.04712	7.98972	43.99	43.99	1	auto	0	99	539.955	1616.84	1616.83	0.0104395	3	539.951	18	11.1.1.1125.2	29.7777	303.41	16.97	306.65	17.52	192.09	14.39	293.4	16.74	iTRAQ4plex@N-term; Oxidation(M)@9; iTRAQ4plex(K)@12
1	EFTU_SPIPL	P13552 Elongation factor Tu (EF-Tu).	82.439	TTTVTGAEMFQK	1.18094	9.4534	0.784524	11.1073	0.943949	9.92256	43.99	43.99	1	auto	0	99	539.946	1616.82	1616.83	-0.0168426	3	539.951	17	11.1.1.1126.3	29.8701	208.23	14.07	227.94	15.07	138.05	12.17	181.52	13.19	iTRAQ4plex@N-term; Oxidation(M)@9; iTRAQ4plex(K)@12
1	EFTU_SPIPL	P13552 Elongation factor Tu (EF-Tu).	82.439	TTTVTGAEMFQK	1.15219	9.49798	0.941029	10.436	1.18865	9.32898	43.99	43.99	1	auto	0	99	534.617	1600.83	1600.84	-0.00923376	3	534.62	17	11.1.1.1167.3	32.911	209.4	14.11	223.64	14.97	166.52	13.27	229.86	14.83	iTRAQ4plex@N-term; iTRAQ4plex(K)@12
1	EFTU_SPIPL	P13552 Elongation factor Tu (EF-Tu).	82.439	TTTVTGAEMFQK	1.16257	10.3013	0.805928	11.9515	1.03659	10.5105	43.99	43.99	1	auto	0	99	534.62	1600.84	1600.84	0.000653713	3	534.62	16	11.1.1.1168.2	32.9668	176.74	12.96	190.46	13.78	120.37	11.36	169.19	12.74	iTRAQ4plex@N-term; iTRAQ4plex(K)@12
1	EFTU_SPIPL	P13552 Elongation factor Tu (EF-Tu).	82.439	TTTVTGAEMFQK	1.06261	9.33921	0.773949	10.6864	0.93552	9.56106	43.99	43.99	1	auto	0	99	539.958	1616.85	1616.83	0.0207161	3	539.951	17	12.1.1.1167.4	29.6689	225.57	14.63	222.18	14.93	147.53	12.53	194.88	13.69	iTRAQ4plex@N-term; Oxidation(M)@9; iTRAQ4plex(K)@12
1	EFTU_SPIPL	P13552 Elongation factor Tu (EF-Tu).	82.439	TTTVTGAEMFQK	1.05293	8.43121	0.796709	9.52908	0.982812	8.48776	43.99	43.99	1	auto	0	99	539.944	1616.81	1616.83	-0.0215803	3	539.951	17	12.1.1.1168.2	29.7056	278.3	16.25	271.62	16.52	187.37	14.11	252.59	15.56	iTRAQ4plex@N-term; Oxidation(M)@9; iTRAQ4plex(K)@12
1	EFTU_SPIPL	P13552 Elongation factor Tu (EF-Tu).	82.439	TTTVTGAEMFQK	1.13813	7.89396	0.718537	9.50923	1.13514	7.81314	43.99	43.99	1	auto	0	99	534.621	1600.84	1600.84	0.00470957	3	534.62	18	12.1.1.1209.3	32.7606	304.18	17	320.9	17.89	184.7	14.21	318.87	17.41	iTRAQ4plex@N-term; iTRAQ4plex(K)@12
1	EFTU_SPIPL	P13552 Elongation factor Tu (EF-Tu).	82.439	TTTVTGAEMFQK	1.17415	7.01213	0.809864	8.14493	1.06885	7.10798	43.99	43.99	1	auto	0	99	534.613	1600.82	1600.84	-0.0211077	3	534.62	16	12.1.1.1210.2	32.8165	379.7	19	413.25	20.3	259.86	16.7	374.79	18.92	iTRAQ4plex@N-term; iTRAQ4plex(K)@12
1	EFTU_SPIPL	P13552 Elongation factor Tu (EF-Tu).	82.439	TTTVTGAEMFQK	0.96135	6.14839	0.680716	7.14417	0.883308	6.20487	43.99	43.99	1	auto	0	99	539.952	1616.83	1616.83	0.0022866	3	539.951	18	13.1.1.928.3	29.2106	550.27	22.83	490.35	22.25	316.54	18.41	448.87	20.71	iTRAQ4plex@N-term; Oxidation(M)@9; iTRAQ4plex(K)@12
1	EFTU_SPIPL	P13552 Elongation factor Tu (EF-Tu).	82.439	TTTVTGAEMFQK	1.08945	5.71322	0.831927	6.41701	0.931383	5.89192	43.99	43.99	1	auto	0	99	539.935	1616.78	1616.83	-0.0492489	3	539.951	18	14.1.1.1044.2	29.7561	595.24	23.77	601.1	24.56	418.47	21.02	511.98	22.18	iTRAQ4plex@N-term; Oxidation(M)@9; iTRAQ4plex(K)@12
1	EFTU_SPIPL	P13552 Elongation factor Tu (EF-Tu).	82.439	TTTVTGAEMFQK	0.967584	8.81039	0.70869	10.1286	1.03381	8.53309	43.99	43.99	1	auto	0	99	539.945	1616.81	1616.83	-0.0195873	3	539.951	17	14.1.1.1045.2	29.8303	267.18	15.91	239.63	15.56	160.01	13.11	255.08	15.59	iTRAQ4plex@N-term; Oxidation(M)@9; iTRAQ4plex(K)@12
1	EFTU_SPIPL	P13552 Elongation factor Tu (EF-Tu).	82.439	TTTVTGAEMFQK	0.984105	7.31071	0.765907	8.1964	0.901039	7.39877	43.99	43.99	1	auto	0	99	539.955	1616.84	1616.83	0.0102882	3	539.951	16	15.1.1.974.3	29.8364	384.28	19.08	350.54	18.81	248.72	16.22	319.76	17.54	iTRAQ4plex@N-term; Oxidation(M)@9; iTRAQ4plex(K)@12
1	EFTU_SPIPL	P13552 Elongation factor Tu (EF-Tu).	82.439	TTTVTGAEMFQK	1.05853	7.81865	0.802241	8.81512	0.886339	8.11431	43.99	43.99	1	auto	0	99	539.948	1616.82	1616.83	-0.0102188	3	539.951	16	15.1.1.975.2	29.8923	322.58	17.49	316.51	17.83	218.69	15.2	264.04	15.94	iTRAQ4plex@N-term; Oxidation(M)@9; iTRAQ4plex(K)@12
1	EFTU_SPIPL	P13552 Elongation factor Tu (EF-Tu).	82.439	TTTVTGAEMFQK	1.26501	9.08238	1.00009	10.0279	1.0762	9.37981	43.99	43.99	1	auto	0	99	534.626	1600.86	1600.84	0.0181255	3	534.62	18	15.1.1.1015.2	32.8623	218.39	14.42	256.08	15.97	184.57	13.93	217.05	14.46	iTRAQ4plex@N-term; iTRAQ4plex(K)@12
1	EFTU_SPIPL	P13552 Elongation factor Tu (EF-Tu).	82.439	TTTVTGAEMFQK	1.00992	8.00407	0.682967	9.47303	1.07979	7.76113	43.99	43.99	1	auto	0	99	539.955	1616.84	1616.83	0.0119267	3	539.951	18	16.1.1.974.3	29.8922	315.5	17.29	295.35	17.23	182.09	14.07	314.61	17.29	iTRAQ4plex@N-term; Oxidation(M)@9; iTRAQ4plex(K)@12
1	EFTU_SPIPL	P13552 Elongation factor Tu (EF-Tu).	82.439	TTTVTGAEMFQK	1.16541	6.20068	0.743378	7.4071	0.991673	6.39793	43.99	43.99	1	auto	0	99	539.938	1616.79	1616.83	-0.0408071	3	539.951	18	16.1.1.975.2	29.9481	487.06	21.52	526.15	22.89	305.97	18.19	446.05	20.64	iTRAQ4plex@N-term; Oxidation(M)@9; iTRAQ4plex(K)@12
1	EFTU_SPIPL	P13552 Elongation factor Tu (EF-Tu).	82.439	TTTVTGAEMFQK	1.21959	21.4233	0.947747	23.6675	0.572475	26.6215	43.99	43.99	1	auto	0	99	539.96	1616.86	1616.83	0.026194	3	539.951	16	34.1.1.1268.3	30.0803	39.93	6.16	45.14	6.71	31.98	5.74	21.11	4.58	iTRAQ4plex@N-term; Oxidation(M)@9; iTRAQ4plex(K)@12
1	EFTU_SPIPL	P13552 Elongation factor Tu (EF-Tu).	82.439	TTTVTGAEMFQK	1.02409	18.7428	0.474088	25.8065	0.841602	19.5131	43.99	43.99	1	auto	0	99	809.44	1616.87	1616.83	0.0340071	2	809.423	19	35.1.1.1350.3	30.9686	56.96	7.35	54.07	7.35	22.82	5.1	44.27	6.48	iTRAQ4plex@N-term; Oxidation(M)@9; iTRAQ4plex(K)@12
1	EFTU_SPIPL	P13552 Elongation factor Tu (EF-Tu).	82.439	TTTVTGAEMFQK							43.99	43.99	0	no quant - weak signal	0	99	809.442	1616.87	1616.83	0.0364487	2	809.423	17	35.1.1.1351.4	31.0611	12.65	3.46	12.12	3.46	1.93	1.73	12.88	3.46	iTRAQ4plex@N-term; Oxidation(M)@9; iTRAQ4plex(K)@12
1	EFTU_SPIPL	P13552 Elongation factor Tu (EF-Tu).	82.439	TTTVTGAEMFQK	1.16352	23.9809	0.717413	28.7825	0.577452	29.207	43.99	43.99	1	auto	0	99	801.44	1600.87	1600.84	0.0286833	2	801.426	18	35.1.1.1394.4	34.3086	32.61	5.57	35.17	5.92	19.77	4.58	17.39	4.12	iTRAQ4plex@N-term; iTRAQ4plex(K)@12
1	EFTU_SPIPL	P13552 Elongation factor Tu (EF-Tu).	82.439	TTTVTGAEMFQK	1.02065	5.10183	0.687909	6.02105	0.902602	5.20804	43.99	43.99	1	auto	0	99	539.935	1616.78	1616.83	-0.0492839	3	539.951	18	37.1.1.979.3	29.1836	772.22	27.06	730.58	27.09	448.91	21.98	643.68	24.8	iTRAQ4plex@N-term; Oxidation(M)@9; iTRAQ4plex(K)@12
1	EFTU_SPIPL	P13552 Elongation factor Tu (EF-Tu).	82.439	TTTVTGAEMFQK	1.25765	14.3033	0.812782	16.8852	0.946817	15.2463	43.99	43.99	1	auto	0	99	809.452	1616.89	1616.83	0.0566748	2	809.423	18	39.1.1.1028.3	29.8089	88.2	9.17	102.82	10.1	60.58	8.06	77.12	8.6	iTRAQ4plex@N-term; Oxidation(M)@9; iTRAQ4plex(K)@12
1	EFTU_SPIPL	P13552 Elongation factor Tu (EF-Tu).	82.439	TTTVTGAEMFQK	1.17474	13.1369	0.966715	14.3267	0.853322	14.2023	43.99	43.99	1	auto	0	99	809.441	1616.87	1616.83	0.0342693	2	809.423	21	40.1.1.1034.3	29.8378	108.32	10.15	117.95	10.86	88.49	9.59	85.36	9.11	iTRAQ4plex@N-term; Oxidation(M)@9; iTRAQ4plex(K)@12
1	EFTU_SPIPL	P13552 Elongation factor Tu (EF-Tu).	82.439	TTTVTGAEMFQK	1.02808	13.5138	0.699934	15.9028	0.982253	13.5089	43.99	43.99	1	auto	0	99	809.432	1616.85	1616.83	0.0166907	2	809.423	21	40.1.1.1035.2	29.8937	109.69	10.2	104.53	10.25	64.88	8.37	99.5	9.75	iTRAQ4plex@N-term; Oxidation(M)@9; iTRAQ4plex(K)@12
1	EFTU_SPIPL	P13552 Elongation factor Tu (EF-Tu).	82.439	TVGAGVVAK	0.593425	25.1564	0.895144	22.3257	0.907187	21.3877	43.99	43.99	0	auto - shared MS/MS	0	99	545.365	1088.72	1088.68	0.0356995	2	545.347	15	1.1.1.1069.4	27.5385	45.74	6.56	25.16	5.2	34.6	5.92	38.32	6.08	iTRAQ4plex@N-term; iTRAQ4plex(K)@9
1	EFTU_SPIPL	P13552 Elongation factor Tu (EF-Tu).	82.439	TVGAGVVAK	1.17262	6.01666	1.05147	6.40101	1.07818	6.0912	43.99	43.99	0	auto - shared MS/MS	0	99	545.347	1088.68	1088.68	-0.00064503	2	545.347	16	22.1.1.1060.2	27.2329	517.48	22.18	562.47	23.75	459.81	21.86	515.25	22.3	iTRAQ4plex@N-term; iTRAQ4plex(K)@9
1	EFTU_SPIPL	P13552 Elongation factor Tu (EF-Tu).	82.439	TVGAGVVAK	1.06468	3.84143	1.01645	4.01426	1.02681	3.83626	43.99	43.99	0	auto - shared MS/MS	0	99	545.324	1088.63	1088.68	-0.045809	2	545.347	16	22.1.1.1061.2	27.3062	1336.52	35.61	1319	36.5	1148.02	34.47	1267.36	34.98	iTRAQ4plex@N-term; iTRAQ4plex(K)@9
1	EFTU_SPIPL	P13552 Elongation factor Tu (EF-Tu).	82.439	TVGAGVVAK	1.03859	3.71954	0.995482	3.88812	1.12812	3.59897	43.99	43.99	0	auto - shared MS/MS	0	99	545.326	1088.64	1088.68	-0.0425257	2	545.347	16	24.1.1.1004.2	27.0999	1444.77	37.01	1390.89	37.51	1215.4	35.55	1505.17	38.05	iTRAQ4plex@N-term; iTRAQ4plex(K)@9
1	EFTU_SPIPL	P13552 Elongation factor Tu (EF-Tu).	82.439	TVGAGVVAK	1.06873	3.54342	1.00519	3.72256	1.08507	3.48993	43.99	43.99	0	auto - shared MS/MS	0	99	545.319	1088.62	1088.68	-0.0569288	2	545.347	16	24.1.1.1005.2	27.1733	1567.23	38.56	1552.57	39.59	1331.28	37.19	1570.45	38.87	iTRAQ4plex@N-term; iTRAQ4plex(K)@9
1	EFTU_SPIPL	P13552 Elongation factor Tu (EF-Tu).	82.439	TVGAGVVAK	1.20412	24.625	0.986901	27.0403	1.37665	23.6411	43.99	43.99	0	auto - shared MS/MS	0	99	545.348	1088.68	1088.68	0.0020807	2	545.347	15	26.1.1.1067.2	27.5219	30.48	5.39	34.02	5.83	25.42	5.2	38.75	6.08	iTRAQ4plex@N-term; iTRAQ4plex(K)@9
1	EFTU_SPIPL	P13552 Elongation factor Tu (EF-Tu).	82.439	TVGAGVVAK	0.950278	4.03373	0.981442	4.11886	1.08306	3.84138	43.99	43.99	0	auto - shared MS/MS	0	99	545.33	1088.64	1088.68	-0.0348528	2	545.347	16	46.1.1.1032.2	27.4375	1293.02	34.99	1138.95	34.07	1072.4	33.3	1293.27	35.26	iTRAQ4plex@N-term; iTRAQ4plex(K)@9
1	EFTU_SPIPL	P13552 Elongation factor Tu (EF-Tu).	82.439	TVGAGVVAK	1.53596	23.7414	1.08055	27.1078	1.79314	22.8774	43.99	43.99	0	auto - shared MS/MS	0	98	473.302	944.59	944.578	0.0124166	2	473.296	13	44.1.1.956.2	26.1224	29.24	5.29	41.63	6.4	26.7	5.39	48.42	6.78	No iTRAQ4plex@N-term; iTRAQ4plex(K)@9
1	EFTU_SPIPL	P13552 Elongation factor Tu (EF-Tu).	82.439	TVGAGVVAK	1.04573	17.1656	0.917149	18.4887	1.15586	16.5423	43.99	43.99	0	auto - shared MS/MS	0	85	473.304	944.594	944.578	0.0160178	2	473.296	12	44.1.1.957.2	26.1958	67.48	8	65.41	8.12	52.3	7.42	72.03	8.31	No iTRAQ4plex@N-term; iTRAQ4plex(K)@9
1	EFTU_SPIPL	P13552 Elongation factor Tu (EF-Tu).	82.439	TVGAGVVAK	1.18698	14.2746	1.13264	14.8841	0.972752	14.9224	43.99	43.99	0	auto - shared MS/MS	0	69	473.303	944.592	944.578	0.0144901	2	473.296	12	20.1.1.858.2	26.0282	91.47	9.33	100.64	10.05	87.55	9.49	82.17	8.95	No iTRAQ4plex@N-term; iTRAQ4plex(K)@9
1	EFTU_SPIPL	P13552 Elongation factor Tu (EF-Tu).	82.439	TVGAGVVAK	1.3294	18.7246	1.37262	19.0433	0.798635	21.3979	43.99	43.99	0	auto - shared MS/MS	0	67	473.296	944.578	944.578	0.000598294	2	473.296	10	43.1.1.953.4	26.3123	50.33	6.93	62.02	7.87	58.38	7.68	37.12	6.08	No iTRAQ4plex@N-term; iTRAQ4plex(K)@9
1	EFTU_SPIPL	P13552 Elongation factor Tu (EF-Tu).	82.439	TVGAGVVAK	1.71361	15.8962	1.07134	18.5723	1.33882	16.6866	43.99	43.99	0	auto - shared MS/MS	0	31	473.308	944.601	944.578	0.0234618	2	473.296	13	20.1.1.857.2	25.954	62.44	7.75	99.18	9.85	56.53	7.81	77.2	8.61	No iTRAQ4plex@N-term; iTRAQ4plex(K)@9
1	EFTU_SPIPL	P13552 Elongation factor Tu (EF-Tu).	82.439	VGDTVELIGIK	1.03712	2.2869	0.895463	2.47091	1.01275	2.27396	43.99	43.99	1	auto	0	99	716.41	1430.81	1430.86	-0.0522877	2	716.437	20	5.1.1.1093.4	36.3529	3819.78	60.18	3672.1	60.87	2890.5	55.02	3572.51	58.58	iTRAQ4plex@N-term; iTRAQ4plex(K)@11
1	EFTU_SPIPL	P13552 Elongation factor Tu (EF-Tu).	82.439	VGDTVELIGIK	0.972224	5.29879	0.792132	5.84845	0.934638	5.28429	43.99	43.99	1	auto	0	98	477.954	1430.84	1430.86	-0.0181697	3	477.96	15	5.1.1.1094.2	36.3904	737.05	26.42	664.22	25.92	493.38	22.8	636.17	24.7	iTRAQ4plex@N-term; iTRAQ4plex(K)@11
1	EFTU_SPIPL	P13552 Elongation factor Tu (EF-Tu).	82.439	VIAK	1.43759	7.98621	0.380383	13.6624	1.03196	8.56398	43.99	43.99	0	auto - low confidence	0	0	359.762	717.51	717.499	0.0111245	2	359.757	6	22.1.1.1019.4	24.2612	264.71	15.91	352.74	18.55	85.09	10.44	252.27	15.39	iTRAQ4plex@N-term; iTRAQ4plex(K)@4	cleaved M-V@N-term; cleaved K-P@C-term
1	EFTU_SPIPL	P13552 Elongation factor Tu (EF-Tu).	82.439	VIAK	1.19238	8.5453	0.385524	13.6794	0.957158	8.93777	43.99	43.99	0	auto - low confidence	0	0	359.769	717.522	717.499	0.0231294	2	359.757	6	24.1.1.962.4	24.0566	252.34	15.49	278.9	16.58	82.21	10.05	223.05	14.49	iTRAQ4plex@N-term; iTRAQ4plex(K)@4	cleaved M-V@N-term; cleaved K-P@C-term
1	EFTU_SPIPL	P13552 Elongation factor Tu (EF-Tu).	82.439	VIAK	1.30971	8.4873	0.401212	13.6938	0.921542	9.18032	43.99	43.99	0	auto - low confidence	0	0	359.767	717.519	717.499	0.0201389	2	359.757	6	24.1.1.963.3	24.1116	244.42	15.26	296.73	17.06	82.87	10.1	208.01	14	iTRAQ4plex@N-term; iTRAQ4plex(K)@4	cleaved M-V@N-term; cleaved K-P@C-term
1	EFTU_SPIPL	P13552 Elongation factor Tu (EF-Tu).	82.439	VIAK	1.51285	6.85792	0.397101	11.6657	1.06977	7.37396	43.99	43.99	0	auto - low confidence	0	0	359.769	717.523	717.499	0.0237887	2	359.757	6	46.1.1.989.3	24.3025	351.07	18.33	492.31	21.89	117.81	12.29	346.83	18.06	iTRAQ4plex@N-term; iTRAQ4plex(K)@4	cleaved M-V@N-term; cleaved K-P@C-term
1	EFTU_SPIPL	P13552 Elongation factor Tu (EF-Tu).	82.439	VIAK	1.55528	6.51896	0.490372	10.0353	0.923126	7.33688	43.99	43.99	0	auto - low confidence	0	0	359.764	717.514	717.499	0.014884	2	359.757	6	48.1.1.989.3	24.5592	384.2	19.18	553.88	23.22	159.21	13.86	327.53	17.61	iTRAQ4plex@N-term; iTRAQ4plex(K)@4	cleaved M-V@N-term; cleaved K-P@C-term
1	EFTU_SPIPL	P13552 Elongation factor Tu (EF-Tu).	82.439	VIAK	1.27039	7.52164	0.452444	11.3487	0.932688	8.05181	43.99	43.99	0	auto - low confidence	0	0	359.76	717.504	717.499	0.00511917	2	359.757	6	48.1.1.990.2	24.6142	316	17.35	372.11	19.13	120.82	12	272.18	16.03	iTRAQ4plex@N-term; iTRAQ4plex(K)@4	cleaved M-V@N-term; cleaved K-P@C-term
2	A0YYK1_9CYAN	A0YYK1 Chaperonin GroEL.	54.3278	AMLEDIAVLTGGQVITEDAGLK	0.987637	6.85477	1.041	6.94858	1.02377	6.70346	42.19	42.19	0	auto - shared MS/MS	2	99	850.126	2547.36	2547.37	-0.0151121	3	850.131	24	4.1.1.1338.3	42.8777	438.09	20.37	401.06	20.2	385.39	19.9	414.19	20	iTRAQ4plex@N-term; Oxidation(M)@2; iTRAQ4plex(K)@22
2	A0YYK1_9CYAN	A0YYK1 Chaperonin GroEL.	54.3278	EALATLVVNR	0.850214	4.2039	1.1104	3.98544	1.13046	3.824	42.19	42.19	0	auto - shared MS/MS	2	99	615.343	1228.67	1228.73	-0.0555038	2	615.37	18	15.1.1.1044.3	35.0348	1277.58	34.74	1006.85	32.28	1198.82	34.93	1333.75	35.86	iTRAQ4plex@N-term
2	A0YYK1_9CYAN	A0YYK1 Chaperonin GroEL.	54.3278	EGVISLEEGK	0.75122	4.54001	1.03724	4.20298	0.963141	4.13748	42.19	42.19	0	auto - shared MS/MS	2	99	674.865	1347.72	1347.75	-0.0326965	2	674.882	18	29.1.1.1130.2	32.0459	1186.72	33.45	826.35	29.41	1040.19	32.43	1055.53	31.97	iTRAQ4plex@N-term; iTRAQ4plex(K)@10
2	A0YYK1_9CYAN	A0YYK1 Chaperonin GroEL.	54.3278	FGAPQIVNDGVTIAK	1.24208	8.94863	0.918575	10.1291	1.2185	8.91486	42.19	42.19	0	auto - shared MS/MS	2	99	606.678	1817.01	1817.03	-0.0182214	3	606.684	17	35.1.1.1454.4	38.7644	226.86	14.7	261.19	16.12	176.1	13.71	255.28	15.63	iTRAQ4plex@N-term; iTRAQ4plex(K)@15
2	A0YYK1_9CYAN	A0YYK1 Chaperonin GroEL.	54.3278	GVLNVAAVK	0.897949	9.41044	1.11477	9.05426	0.939795	9.15596	42.19	42.19	0	auto - shared MS/MS	2	99	579.872	1157.73	1157.74	-0.00779277	2	579.876	16	22.1.1.1129.2	32.3079	246.39	15.26	205.08	14.53	232.11	15.33	213.84	14.42	iTRAQ4plex@N-term; iTRAQ4plex(K)@9
2	A0YYK1_9CYAN	A0YYK1 Chaperonin GroEL.	54.3278	GYISPYFATDTER	0.848428	6.94485	1.1379	6.52489	1.02675	6.47728	42.19	42.19	0	auto - shared MS/MS	2	99	832.377	1662.74	1662.8	-0.0616828	2	832.408	24	6.1.1.1188.4	36.0843	468.9	21.05	368.76	19.54	450.89	21.35	444.61	20.76	iTRAQ4plex@N-term
2	A0YYK1_9CYAN	A0YYK1 Chaperonin GroEL.	54.3278	IAEHARPVEDSK	0.951764	8.02246	1.1689	7.76272	1.01424	7.78338	42.19	42.19	0	auto - shared MS/MS	2	99	410.743	1638.94	1638.89	0.049229	4	410.731	20	35.1.1.1268.3	24.8802	327.48	17.61	288.91	17.2	323.48	18.11	306.73	17.26	iTRAQ4plex@N-term; iTRAQ4plex(K)@12
2	A0YYK1_9CYAN	A0YYK1 Chaperonin GroEL.	54.3278	IAENAGENGAVIAER	0.76683	28.1076	1.26804	24.7204	1.12406	24.7414	42.19	42.19	0	auto - shared MS/MS	2	99	829.91	1657.81	1657.84	-0.0333398	2	829.927	18	3.1.1.1100.4	31.1069	30.74	5.39	21.85	4.8	32.94	5.74	31.91	5.57	iTRAQ4plex@N-term; Deamidated(N)@8
2	A0YYK1_9CYAN	A0YYK1 Chaperonin GroEL.	54.3278	IIYNENAR	0.749474	10.49	0.806446	10.5943	1.26458	8.90473	42.19	42.19	0	auto - shared MS/MS	2	99	568.811	1135.61	1135.61	-0.00370115	2	568.813	14	15.1.1.958.4	28.6664	221.66	14.46	153.99	12.65	151.06	12.61	258.86	15.69	iTRAQ4plex@N-term
2	A0YYK1_9CYAN	A0YYK1 Chaperonin GroEL.	54.3278	KAMLEDIAVLTGGQVITEDAGLK	0.799075	8.63404	1.00409	8.25352	0.998024	7.95325	42.19	42.19	0	auto - shared MS/MS	2	99	701.904	2803.59	2803.57	0.0138241	4	701.901	20	29.1.1.1264.4	42.1768	314.68	17.23	233.08	15.56	267.01	16.49	290.03	16.73	iTRAQ4plex@N-term; iTRAQ4plex(K)@1; iTRAQ4plex(K)@23	missed K-A@1
2	A0YYK1_9CYAN	A0YYK1 Chaperonin GroEL.	54.3278	KFGAPQIVNDGVTIAK	1.03732	3.84428	1.24378	3.75838	1.21482	3.64982	42.19	42.19	0	auto - shared MS/MS	2	99	523.305	2089.19	2089.23	-0.035365	4	523.314	22	20.1.1.967.2	34.114	1358.33	35.89	1306.07	36.47	1427.69	38.16	1523.88	38.37	iTRAQ4plex@N-term; iTRAQ4plex(K)@1; iTRAQ4plex(K)@16	missed K-F@1
2	A0YYK1_9CYAN	A0YYK1 Chaperonin GroEL.	54.3278	LEDAINATK	0.827119	15.4592	1.22732	14.1489	1.5007	13.0348	42.19	42.19	0	auto - shared MS/MS	2	99	631.871	1261.73	1261.71	0.0150701	2	631.863	16	26.1.1.1123.3	31.6736	96.35	9.54	73.87	8.77	99.93	10.1	133.53	11.32	iTRAQ4plex@N-term; iTRAQ4plex(K)@9
2	A0YYK1_9CYAN	A0YYK1 Chaperonin GroEL.	54.3278	NVAAGANPIELK	0.650583	14.7211	1.16268	12.4927	1.01263	12.5695	42.19	42.19	1	auto	2	99	742.946	1483.88	1483.86	0.0165335	2	742.937	22	36.1.1.1211.3	32.9138	125.38	10.86	75.61	9	123.19	11.09	117.25	10.68	iTRAQ4plex@N-term; iTRAQ4plex(K)@12
2	A0YYK1_9CYAN	A0YYK1 Chaperonin GroEL.	54.3278	QMEETESSYDK							42.19	42.19	0	no quant - weak signal	2	99	745.337	1488.66	1488.6	0.0550812	2	745.31	15	27.1.1.1073.4	26.7928	3.14	1.73	4.14	2	0	0.26	0	0	Gln->pyro-Glu@N-term; Oxidation(M)@2; iTRAQ4plex(K)@11
2	A0YYK1_9CYAN	A0YYK1 Chaperonin GroEL.	54.3278	QMEETESSYDKEK	0.749904	11.1754	0.83481	11.1034	0.947769	10.2254	42.19	42.19	0	auto - shared MS/MS	2	99	684.689	2051.05	2050.97	0.0721991	3	684.665	20	31.1.1.951.2	24.0251	195.12	13.56	135.63	11.87	137.65	11.92	170.78	12.81	iTRAQ4plex@N-term; Oxidation(M)@2; iTRAQ4plex(K)@11; iTRAQ4plex(K)@13
2	A0YYK1_9CYAN	A0YYK1 Chaperonin GroEL.	54.3278	RQMEETESSYDKEK	0.682452	8.24379	1.10992	7.21974	0.947843	7.29583	42.19	42.19	0	auto - shared MS/MS	2	99	548.789	2191.13	2191.08	0.0458819	4	548.777	20	31.1.1.963.2	24.9076	385.48	19.05	243.85	16.09	361.56	19.03	337.42	18.11	iTRAQ4plex@N-term; iTRAQ4plex(K)@12; iTRAQ4plex(K)@14	missed R-Q@1
2	A0YYK1_9CYAN	A0YYK1 Chaperonin GroEL.	54.3278	SMTTELEITEGMR	0.845151	5.16538	1.07643	4.93152	1.09948	4.72365	42.19	42.19	0	auto - shared MS/MS	2	99	829.399	1656.78	1656.78	0.000810085	2	829.398	22	5.1.1.1049.2	33.037	848.98	28.32	665.09	26.23	772.27	28.05	862.02	28.83	iTRAQ4plex@N-term; Oxidation(M)@2
2	A0YYK1_9CYAN	A0YYK1 Chaperonin GroEL.	54.3278	TNDAAGDGTTTATVLAHAIVK	1.05147	8.56868	1.16405	8.56004	1.03745	8.50988	42.19	42.19	1	auto	2	99	579.553	2314.18	2314.24	-0.0537877	4	579.567	14	34.1.1.1346.2	35.8487	270.96	16.03	264.09	16.37	266.54	16.49	259.6	15.88	iTRAQ4plex@N-term; iTRAQ4plex(K)@21
2	A0YYK1_9CYAN	A0YYK1 Chaperonin GroEL.	54.3278	VGAATETEMK							42.19	42.19	0	auto - shared MS/MS	2	99	670.872	1339.73	1339.69	0.0391387	2	670.852	14	6.1.1.1023.4	23.9035	11.59	3.32	11.37	3.46	26.69	5.1	17.08	4.12	iTRAQ4plex@N-term; Oxidation(M)@9; iTRAQ4plex(K)@10
2	A0YYK1_9CYAN	A0YYK1 Chaperonin GroEL.	54.3278	VGAATETEMKDR	0.697505	3.31494	1.01918	3.00212	0.910984	2.99029	42.19	42.19	0	auto - shared MS/MS	2	99	532.585	1594.73	1594.82	-0.0913082	3	532.615	22	31.1.1.984.3	26.4834	2343.07	46.98	1514.89	39.99	2018.01	45.09	1971.19	43.73	iTRAQ4plex@N-term; iTRAQ4plex(K)@10
2	A0YYK1_9CYAN	A0YYK1 Chaperonin GroEL.	54.3278	EHARPVEDSK							42.19	42.19	0	no quant	1.69897	98	431.907	1292.7	1292.66	0.0405062	3	431.894	10	10.1.1.961.2	17.913									Glu->pyro-Glu@N-term; iTRAQ4plex(K)@10	cleaved A-E@N-term
2	A0YYK1_9CYAN	A0YYK1 Chaperonin GroEL.	54.3278	APGFGDR	1.0045	8.84039	1.25633	8.53604	1.25117	8.25583	42.19	42.19	0	auto - shared MS/MS	0.337242	54	432.24	862.466	862.442	0.0239408	2	432.228	12	38.1.1.989.2	26.098	261.71	15.75	243.68	15.78	277.85	16.82	302.39	17.09	iTRAQ4plex@N-term
2	A0YYK1_9CYAN	A0YYK1 Chaperonin GroEL.	54.3278	LDMLGK	0.884059	13.3782	0.918497	13.6063	0.912949	13.0582	42.19	42.19	0	auto - shared MS/MS	0.119186	24	490.795	979.576	979.562	0.0144793	2	490.788	10	12.1.1.1151.4	28.4948	122.69	10.77	100.54	10.15	95.23	9.9	103.44	10	iTRAQ4plex@N-term; Oxidation(M)@3; iTRAQ4plex(K)@6
2	A0YYK1_9CYAN	A0YYK1 Chaperonin GroEL.	54.3278	LSGGVAVIKVGAATETEMKDR	1.09784	12.1601	1.33804	11.8253	0.963829	12.4824	42.19	42.19	0	auto - shared MS/MS	0.0128745	2.92096	513.7	2563.47	2563.44	0.0282644	5	513.695	10	20.1.1.849.3	25.3815	131.65	11.18	133.97	11.66	148.86	12.25	117.18	10.72	iTRAQ4plex@N-term; iTRAQ4plex(K)@9; iTRAQ4plex(K)@19	missed K-V@9
2	A0YYK1_9CYAN	A0YYK1 Chaperonin GroEL.	54.3278	NVVLEK	0.66993	2.46266	1.04743	2.18965	1.38345	1.96473	42.19	42.19	0	auto - shared MS/MS	0.00795069	1.81406	495.278	988.541	988.616	-0.0751818	2	495.315	10	37.1.1.961.3	27.8528	4374.26	64.17	2716.33	53.73	3871.85	62.94	5588.58	73.04	iTRAQ4plex@N-term; iTRAQ4plex(K)@6
2	A0YYK1_9CYAN	A0YYK1 Chaperonin GroEL.	54.3278	CEQLR	0.410444	8.97527	0.595595	7.80986	0.496797	7.96815	42.19	42.19	0	auto - shared MS/MS	0.00436481	1	419.711	837.408	837.396	0.0122669	2	419.705	8	16.1.1.945.4	27.7572	481.53	21.24	183.2	14.32	242.36	15.62	220.92	14.66	iTRAQ4plex@N-term; Methylthio(C)@1
2	A0YYK1_9CYAN	A0YYK1 Chaperonin GroEL.	54.3278	LEEGK	1.71002	29.7714					42.19	42.19	0	auto - shared MS/MS	0.00395765	0.907143	432.288	862.562	862.5	0.0617881	2	432.257	7	6.1.1.995.2	21.5809	17.69	4.12	28.04	5.2	1.99	2	13.94	3.61	iTRAQ4plex@N-term; iTRAQ4plex(K)@5	cleaved S-L@N-term
2	A0YYK1_9CYAN	A0YYK1 Chaperonin GroEL.	54.3278	ITITK	0.856368	4.31	1.18166	4.02282	1.19725	3.87214	42.19	42.19	0	auto - shared MS/MS	0.00342544	0.785634	432.291	862.568	862.573	-0.005353	2	432.294	8	46.1.1.1058.2	29.3484	1211.81	33.84	961.93	31.58	1210.08	35.04	1339.84	35.94	iTRAQ4plex@N-term; iTRAQ4plex(K)@5
2	A0YYK1_9CYAN	A0YYK1 Chaperonin GroEL.	54.3278	DIEKE							42.19	42.19	0	no quant	4.87424e-07	0.000112233	461.256	920.497	920.506	-0.0085944	2	461.26	5	4.1.1.1045.2	20.7474									iTRAQ4plex@N-term; iTRAQ4plex(K)@4	cleaved E-D@N-term; cleaved E-A@C-term
2	A0YYK1_9CYAN	A0YYK1 Chaperonin GroEL.	54.3278	AGAN							42.19	42.19	0	no quant - weak signal	0	0	332.08	331.073	331.149	-0.0760461	1	332.156	3	25.1.1.1657.2	60.7036	0	0	0	0	0	0	0	0	No iTRAQ4plex@N-term	cleaved A-A@N-term; cleaved N-P@C-term
2	A0YYK1_9CYAN	A0YYK1 Chaperonin GroEL.	54.3278	ALERGMDILAEAVAVTLGPKGR							42.19	42.19	0	no quant - weak signal	0	0	639.594	2554.35	2554.45	-0.105609	4	639.62	4	44.1.1.1338.2	54.4875	10.78	3.16	0	0.69	0	0	0	0	iTRAQ4plex@N-term; iTRAQ4plex(K)@20	missed R-G@4; missed K-G@20
2	A0YYK1_9CYAN	A0YYK1 Chaperonin GroEL.	54.3278	AMLEDIAVLTGGQVITEDAGLK	0.713477	22.0365	0.87181	21.131	0.816509	20.7082	42.19	42.19	0	auto - shared MS/MS	0	99	850.137	2547.39	2547.37	0.0177127	3	850.131	26	2.1.1.1235.3	43.5269	52	7	34.39	6	38.31	6.24	39.21	6.17	iTRAQ4plex@N-term; Oxidation(M)@2; iTRAQ4plex(K)@22
2	A0YYK1_9CYAN	A0YYK1 Chaperonin GroEL.	54.3278	AMLEDIAVLTGGQVITEDAGLK	0.808937	7.37239	1.13185	6.83418	1.13277	6.59483	42.19	42.19	0	auto - shared MS/MS	0	99	844.771	2531.29	2531.38	-0.0859884	3	844.799	28	4.1.1.1372.3	45.4394	429.03	20.12	321.7	18.3	410.36	20.4	448.81	20.81	iTRAQ4plex@N-term; iTRAQ4plex(K)@22
2	A0YYK1_9CYAN	A0YYK1 Chaperonin GroEL.	54.3278	AMLEDIAVLTGGQVITEDAGLK	0.980424	8.4798	1.22309	8.17837	1.07902	8.16701	42.19	42.19	0	auto - shared MS/MS	0	99	633.856	2531.39	2531.38	0.0185778	4	633.851	22	28.1.1.1470.3	45.5348	288.23	16.52	261.94	16.37	297.91	17.38	287.21	16.71	iTRAQ4plex@N-term; iTRAQ4plex(K)@22
2	A0YYK1_9CYAN	A0YYK1 Chaperonin GroEL.	54.3278	AMLEDIAVLTGGQVITEDAGLK	1.98954	31.0185			2.11479	30.6071	42.19	42.19	0	auto - shared MS/MS	0	99	637.859	2547.41	2547.37	0.0357504	4	637.85	16	2.1.1.1236.3	43.6019	15.53	3.87	28.64	5.29	20.73	4.69	30.33	5.39	iTRAQ4plex@N-term; Oxidation(M)@2; iTRAQ4plex(K)@22
2	A0YYK1_9CYAN	A0YYK1 Chaperonin GroEL.	54.3278	AMLEDIAVLTGGQVITEDAGLK	1.08805	12.9165	1.05472	13.4402	1.12517	12.6711	42.19	42.19	0	auto - shared MS/MS	0	99	637.859	2547.41	2547.37	0.0371446	4	637.85	18	28.1.1.1436.3	42.9748	116.93	10.54	117.93	10.91	104.22	10.39	121.5	10.82	iTRAQ4plex@N-term; Oxidation(M)@2; iTRAQ4plex(K)@22
2	A0YYK1_9CYAN	A0YYK1 Chaperonin GroEL.	54.3278	AMLEDIAVLTGGQVITEDAGLK	0.951263	13.2053	0.905961	13.8428	1.03834	12.7259	42.19	42.19	0	auto - shared MS/MS	0	99	637.856	2547.4	2547.37	0.0251824	4	637.85	20	28.1.1.1437.2	43.0323	120.43	10.68	106.19	10.39	92.2	9.8	115.48	10.54	iTRAQ4plex@N-term; Oxidation(M)@2; iTRAQ4plex(K)@22
2	A0YYK1_9CYAN	A0YYK1 Chaperonin GroEL.	54.3278	AMLEDIAVLTGGQVITEDAGLK	0.899593	12.0434	1.43646	10.8386	1.44043	10.5136	42.19	42.19	0	auto - shared MS/MS	0	99	633.85	2531.37	2531.38	-0.00461426	4	633.851	19	28.1.1.1471.2	45.5915	151.2	11.96	126.08	11.45	183.54	13.6	201.13	13.93	iTRAQ4plex@N-term; iTRAQ4plex(K)@22
2	A0YYK1_9CYAN	A0YYK1 Chaperonin GroEL.	54.3278	APGFGDR	0.899095	8.25933	1.26501	7.68201	1.17616	7.57339	42.19	42.19	0	auto - shared MS/MS	0	35	432.224	862.434	862.442	-0.00757511	2	432.228	11	16.1.1.926.3	26.3322	320.41	17.41	267.03	16.61	342.52	18.6	348.02	18.36	iTRAQ4plex@N-term
2	A0YYK1_9CYAN	A0YYK1 Chaperonin GroEL.	54.3278	APGFGDR	1.08706	18.1875	1.05838	18.936	1.2844	17.2567	42.19	42.19	0	auto - shared MS/MS	0	26	432.241	862.468	862.442	0.0256686	2	432.228	10	12.1.1.1117.2	25.9648	58.99	7.48	59.44	7.75	52.76	7.42	69.97	8.19	iTRAQ4plex@N-term
2	A0YYK1_9CYAN	A0YYK1 Chaperonin GroEL.	54.3278	APGFGDR	1.11383	12.7304	1.15272	12.9781	1.09104	12.6702	42.19	42.19	0	auto - shared MS/MS	0	24	432.251	862.488	862.442	0.0459141	2	432.228	11	38.1.1.988.3	26.043	118.98	10.63	122.84	11.14	115.9	10.91	119.88	10.77	iTRAQ4plex@N-term
2	A0YYK1_9CYAN	A0YYK1 Chaperonin GroEL.	54.3278	APGFGDR	0.826412	5.86465	1.15487	5.44318	1.14999	5.26187	42.19	42.19	0	auto - shared MS/MS	0	23	432.232	862.45	862.442	0.00757188	2	432.228	11	15.1.1.925.2	26.1856	669.27	25.14	512.68	23.09	653.16	25.73	710.77	26.19	iTRAQ4plex@N-term
2	A0YYK1_9CYAN	A0YYK1 Chaperonin GroEL.	54.3278	APGFGDR	0.92608	4.37589	1.23401	4.13788	1.1701	4.05429	42.19	42.19	0	auto - shared MS/MS	0	22	432.241	862.467	862.442	0.0247106	2	432.228	12	13.1.1.880.2	25.6389	1120.31	32.56	961.69	31.46	1168.27	34.41	1210.58	34.22	iTRAQ4plex@N-term
2	A0YYK1_9CYAN	A0YYK1 Chaperonin GroEL.	54.3278	APGFGDR	0.885457	20.2385	1.3733	18.3297	1.28416	18.0788	42.19	42.19	0	auto - shared MS/MS	0	21	432.246	862.477	862.442	0.034989	2	432.228	11	11.1.1.1077.2	26.2385	53.95	7.14	44.28	6.78	62.61	7.94	63.98	7.88	iTRAQ4plex@N-term
2	A0YYK1_9CYAN	A0YYK1 Chaperonin GroEL.	54.3278	APGFGDR	0.778672	14.118	1.00302	13.3703	0.932663	13.1442	42.19	42.19	0	auto - shared MS/MS	0	20	432.243	862.471	862.442	0.0289467	2	432.228	10	11.1.1.1078.2	26.3135	119.76	10.63	86.44	9.49	101.51	10.15	103.15	10	iTRAQ4plex@N-term
2	A0YYK1_9CYAN	A0YYK1 Chaperonin GroEL.	54.3278	APGFGDR	0.921442	7.87452	1.35741	7.23892	1.17589	7.27713	42.19	42.19	0	auto - shared MS/MS	0	16	432.239	862.464	862.442	0.0216043	2	432.228	11	14.1.1.996.2	26.2111	347.74	18.14	297.01	17.52	398.89	20.02	377.62	19.16	iTRAQ4plex@N-term
2	A0YYK1_9CYAN	A0YYK1 Chaperonin GroEL.	54.3278	APGFGDR			1.08883	25.0283	0.901416	25.6467	42.19	42.19	0	auto - shared MS/MS	0	14	432.244	862.474	862.442	0.031894	2	432.228	10	12.1.1.1116.2	25.8914	32.05	5.48	11.05	3.61	29.49	5.39	26.68	5.1	iTRAQ4plex@N-term
2	A0YYK1_9CYAN	A0YYK1 Chaperonin GroEL.	54.3278	APGFGDR	0.794702	8.92844	1.261	7.96362	1.0061	8.19678	42.19	42.19	0	auto - shared MS/MS	0	13	432.22	862.426	862.442	-0.0159158	2	432.228	10	40.1.1.985.2	26.1853	296.7	16.73	218.56	15.13	316.17	17.78	275.67	16.4	iTRAQ4plex@N-term
2	A0YYK1_9CYAN	A0YYK1 Chaperonin GroEL.	54.3278	APGFGDR	0.834961	9.74419	1.31555	8.74443	1.1299	8.81884	42.19	42.19	0	auto - shared MS/MS	0	12	432.245	862.475	862.442	0.0332004	2	432.228	11	14.1.1.995.3	26.1561	241.41	15.1	186.84	13.96	268.38	16.4	251.9	15.66	iTRAQ4plex@N-term
2	A0YYK1_9CYAN	A0YYK1 Chaperonin GroEL.	54.3278	APGFGDR	0.920261	5.44837	1.11546	5.2918	1.0965	5.12214	42.19	42.19	0	auto - shared MS/MS	0	9	432.242	862.469	862.442	0.0269077	2	432.228	11	13.1.1.881.2	25.7123	724.05	26.17	617.63	25.18	682.51	26.38	733.18	26.61	iTRAQ4plex@N-term
2	A0YYK1_9CYAN	A0YYK1 Chaperonin GroEL.	54.3278	APGFGDR	1.18553	17.9749	1.26397	18.2308	1.5225	16.8175	42.19	42.19	0	auto - shared MS/MS	0	5	432.232	862.449	862.442	0.00729233	2	432.228	9	10.1.1.1111.3	26.2471	57.83	7.42	63.55	8	61.77	8	81.31	8.84	iTRAQ4plex@N-term
2	A0YYK1_9CYAN	A0YYK1 Chaperonin GroEL.	54.3278	APGFGDR	0.978829	11.1402	1.49344	10.1717	1.02879	10.8696	42.19	42.19	0	auto - shared MS/MS	0	2	432.245	862.475	862.442	0.0331447	2	432.228	10	15.1.1.924.2	26.1123	167.87	12.61	152.31	12.53	211.86	14.53	159.49	12.53	iTRAQ4plex@N-term
2	A0YYK1_9CYAN	A0YYK1 Chaperonin GroEL.	54.3278	APGFGDR	0.832351	19.1424	1.1214	17.9618	1.07626	17.5224	42.19	42.19	0	auto - shared MS/MS	0	1	432.232	862.45	862.442	0.00832996	2	432.228	8	10.1.1.1112.2	26.3021	62.46	7.68	48.19	7.07	59.19	7.75	62.08	7.75	iTRAQ4plex@N-term
2	A0YYK1_9CYAN	A0YYK1 Chaperonin GroEL.	54.3278	APGFGDR							42.19	42.19	0	no quant - weak signal	0	0	432.239	862.463	862.442	0.0215213	2	432.228	8	2.1.1.997.4	25.7819	4.2	2	4.92	2.24	6.91	2.65	8.31	2.83	iTRAQ4plex@N-term
2	A0YYK1_9CYAN	A0YYK1 Chaperonin GroEL.	54.3278	ATDT	0.946476	11.3722	0.850746	12.1418	0.933099	11.269	42.19	42.19	0	auto - low confidence	0	0	551.339	550.332	550.272	0.0595084	1	551.279	3	46.1.1.1200.2	39.8992	162.7	12.41	142.74	12.04	116.97	11.05	140.2	11.63	iTRAQ4plex@N-term	cleaved F-A@N-term; cleaved T-E@C-term
2	A0YYK1_9CYAN	A0YYK1 Chaperonin GroEL.	54.3278	AVLT							42.19	42.19	0	no quant	0	0	547.329	546.322	546.35	-0.0277817	1	547.357	3	48.1.1.1441.2	58.689									iTRAQ4plex@N-term	cleaved I-A@N-term; cleaved T-G@C-term
2	A0YYK1_9CYAN	A0YYK1 Chaperonin GroEL.	54.3278	AVTL							42.19	42.19	0	no quant	0	0	403.26	402.253	402.248	0.00477637	1	403.255	4	1.1.1.1307.3	45.8802									No iTRAQ4plex@N-term	cleaved V-A@N-term; cleaved L-G@C-term
2	A0YYK1_9CYAN	A0YYK1 Chaperonin GroEL.	54.3278	CEQLR	0.407188	17.992	0.414672	17.9837	0.343592	18.3058	42.19	42.19	0	auto - shared MS/MS	0	1	419.716	837.418	837.396	0.0224655	2	419.705	8	12.1.1.1138.2	27.5048	119.57	10.58	45.13	7.07	41.9	6.56	37.94	6.08	iTRAQ4plex@N-term; Methylthio(C)@1
2	A0YYK1_9CYAN	A0YYK1 Chaperonin GroEL.	54.3278	CEQLR	0.577305	8.0387	0.740869	7.48351	0.512899	8.15465	42.19	42.19	0	auto - shared MS/MS	0	1	419.719	837.423	837.396	0.0266764	2	419.705	8	14.1.1.1016.3	27.6977	454.4	20.66	243.16	16.12	284.49	16.91	215.23	14.57	iTRAQ4plex@N-term; Methylthio(C)@1
2	A0YYK1_9CYAN	A0YYK1 Chaperonin GroEL.	54.3278	CEQLR	0.43767	17.7198	0.518631	16.7503	0.469929	16.518	42.19	42.19	0	auto - shared MS/MS	0	1	419.708	837.401	837.396	0.00490977	2	419.705	8	36.1.1.1144.2	27.9513	116.32	10.44	47.19	7.21	50.98	7.21	50.48	7	iTRAQ4plex@N-term; Methylthio(C)@1
2	A0YYK1_9CYAN	A0YYK1 Chaperonin GroEL.	54.3278	CEQLR	0.494287	9.11429	0.709649	8.07561	0.504608	8.73035	42.19	42.19	0	auto - shared MS/MS	0	1	419.719	837.424	837.396	0.0281811	2	419.705	8	38.1.1.1010.3	27.6572	399.72	19.36	183.14	14.14	239.71	15.49	186.27	13.53	iTRAQ4plex@N-term; Methylthio(C)@1
2	A0YYK1_9CYAN	A0YYK1 Chaperonin GroEL.	54.3278	CEQLR	0.533713	10.8777	0.631663	10.4038	0.559041	10.3632	42.19	42.19	0	auto - shared MS/MS	0	1	419.719	837.424	837.396	0.027998	2	419.705	8	38.1.1.1011.3	27.7305	263.08	15.72	130.15	11.83	140.43	11.96	135.82	11.5	iTRAQ4plex@N-term; Methylthio(C)@1
2	A0YYK1_9CYAN	A0YYK1 Chaperonin GroEL.	54.3278	CEQLR	0.560323	8.63294	0.742578	7.93262	0.504279	8.69946	42.19	42.19	0	auto - shared MS/MS	0	1	419.719	837.424	837.396	0.0282743	2	419.705	8	39.1.1.999.3	27.6597	403.46	19.47	209.55	15	253.18	15.94	187.89	13.6	iTRAQ4plex@N-term; Methylthio(C)@1
2	A0YYK1_9CYAN	A0YYK1 Chaperonin GroEL.	54.3278	CEQLR	0.445869	4.41726	0.658097	3.84085	0.453836	4.20963	42.19	42.19	0	auto - low confidence	0	0	419.721	837.427	837.396	0.0315708	2	419.705	8	13.1.1.899.4	27.0806	1853.27	41.68	765.94	29.12	1030.66	32.09	776.73	27.64	iTRAQ4plex@N-term; Methylthio(C)@1
2	A0YYK1_9CYAN	A0YYK1 Chaperonin GroEL.	54.3278	CEQLR	0.433724	4.77538	0.624601	4.18093	0.45241	4.5022	42.19	42.19	0	auto - low confidence	0	0	419.72	837.426	837.396	0.0297398	2	419.705	8	13.1.1.900.2	27.1181	1622.13	38.99	652.15	26.91	856.2	29.29	677.72	25.8	iTRAQ4plex@N-term; Methylthio(C)@1
2	A0YYK1_9CYAN	A0YYK1 Chaperonin GroEL.	54.3278	CEQLR	0.457851	6.69346	0.59278	6.12846	0.493231	6.24917	42.19	42.19	0	auto - low confidence	0	0	419.71	837.406	837.396	0.00972406	2	419.705	8	15.1.1.946.2	27.7406	787.21	27.17	334.09	19.16	394.34	19.97	358.57	18.68	iTRAQ4plex@N-term; Methylthio(C)@1
2	A0YYK1_9CYAN	A0YYK1 Chaperonin GroEL.	54.3278	CEQLR	0.564107	8.61248	0.675729	8.20259	0.479122	8.86386	42.19	42.19	0	auto - low confidence	0	0	419.711	837.407	837.396	0.0108837	2	419.705	7	15.1.1.947.3	27.8331	402.36	19.44	210.39	15	229.76	15.23	178.03	13.23	iTRAQ4plex@N-term; Methylthio(C)@1
2	A0YYK1_9CYAN	A0YYK1 Chaperonin GroEL.	54.3278	CEQLR	0.396892	9.84846	0.676539	8.04624	0.479932	8.73628	42.19	42.19	0	auto - low confidence	0	0	419.714	837.414	837.396	0.0184924	2	419.705	7	16.1.1.946.3	27.8139	413.3	19.67	152.05	13.11	236.29	15.33	183.18	13.42	iTRAQ4plex@N-term; Methylthio(C)@1
2	A0YYK1_9CYAN	A0YYK1 Chaperonin GroEL.	54.3278	CEQLR	0.624107	13.1964	0.82971	12.187	0.542646	13.518	42.19	42.19	0	auto - low confidence	0	0	419.709	837.404	837.396	0.00771759	2	419.705	8	36.1.1.1143.2	27.8779	159.48	12.25	92.26	9.9	111.82	10.58	79.92	8.89	iTRAQ4plex@N-term; Methylthio(C)@1
2	A0YYK1_9CYAN	A0YYK1 Chaperonin GroEL.	54.3278	CEQLR	0.457418	7.90558	0.673612	6.89231	0.453904	7.62043	42.19	42.19	0	auto - low confidence	0	0	419.72	837.425	837.396	0.029495	2	419.705	8	39.1.1.998.2	27.5672	566.42	23.04	240.16	16.28	322.43	17.94	237.43	15.3	iTRAQ4plex@N-term; Methylthio(C)@1
2	A0YYK1_9CYAN	A0YYK1 Chaperonin GroEL.	54.3278	CEQLR	0.492066	9.12315	0.734102	7.96098	0.420117	9.35454	42.19	42.19	0	auto - low confidence	0	0	419.708	837.401	837.396	0.00538825	2	419.705	8	40.1.1.1005.2	27.6662	400.8	19.39	182.81	14.14	248.64	15.72	155.5	12.45	iTRAQ4plex@N-term; Methylthio(C)@1
2	A0YYK1_9CYAN	A0YYK1 Chaperonin GroEL.	54.3278	DAINA							42.19	42.19	0	no quant	0	0	647.415	646.408	646.341	0.0670913	1	647.348	4	20.1.1.1440.4	69.2591									iTRAQ4plex@N-term	cleaved E-D@N-term; cleaved A-T@C-term
2	A0YYK1_9CYAN	A0YYK1 Chaperonin GroEL.	54.3278	DGVT							42.19	42.19	0	no quant - weak signal	0	0	535.339	534.332	534.277	0.0544033	1	535.284	3	25.1.1.1498.3	56.3116	0	0	0	0	0	0	0	0	iTRAQ4plex@N-term	cleaved N-D@N-term; cleaved T-I@C-term
2	A0YYK1_9CYAN	A0YYK1 Chaperonin GroEL.	54.3278	DGVT	1.22936	5.54838	1.00065	6.07159	1.00864	5.7894	42.19	42.19	0	auto - low confidence	0	0	535.285	534.278	534.277	0.000945764	1	535.284	4	29.1.1.1114.4	30.8959	593.62	23.77	676.45	25.98	501.97	22.91	552.94	23.12	iTRAQ4plex@N-term	cleaved N-D@N-term; cleaved T-I@C-term
2	A0YYK1_9CYAN	A0YYK1 Chaperonin GroEL.	54.3278	EALATLVVNR	0.848476	5.51961	1.16639	5.15273	1.13069	5.01796	42.19	42.19	0	auto - shared MS/MS	0	99	615.356	1228.7	1228.73	-0.027962	2	615.37	18	10.1.1.1230.3	35.0772	743.07	26.5	584.41	24.62	732.42	27.24	775.9	27.39	iTRAQ4plex@N-term
2	A0YYK1_9CYAN	A0YYK1 Chaperonin GroEL.	54.3278	EALATLVVNR	0.922375	3.73602	1.15435	3.59802	1.19773	3.43643	42.19	42.19	0	auto - shared MS/MS	0	99	615.338	1228.66	1228.73	-0.0650461	2	615.37	18	13.1.1.999.3	34.4773	1538.96	38.16	1315.78	36.77	1501.24	39.14	1702.24	40.5	iTRAQ4plex@N-term
2	A0YYK1_9CYAN	A0YYK1 Chaperonin GroEL.	54.3278	EALATLVVNR	0.921409	3.96395	1.20131	3.77187	1.18311	3.65639	42.19	42.19	0	auto - shared MS/MS	0	98	615.329	1228.64	1228.73	-0.0826668	2	615.37	17	11.1.1.1196.2	35.0443	1368.81	35.99	1169.08	34.68	1389.58	37.58	1495.55	38	iTRAQ4plex@N-term
2	A0YYK1_9CYAN	A0YYK1 Chaperonin GroEL.	54.3278	EALATLVVNR	0.854221	4.21536	1.15898	3.94964	1.08431	3.88277	42.19	42.19	0	auto - shared MS/MS	0	96	615.341	1228.67	1228.73	-0.0594983	2	615.37	18	38.1.1.1113.4	35.3089	1267.95	34.61	1003.97	32.25	1241.84	35.45	1269.66	35.06	iTRAQ4plex@N-term
2	A0YYK1_9CYAN	A0YYK1 Chaperonin GroEL.	54.3278	EALATLVVNR	0.88009	5.37007	1.15482	5.09107	1.16038	4.90618	42.19	42.19	0	auto - shared MS/MS	0	93	615.347	1228.68	1228.73	-0.0475996	2	615.37	17	36.1.1.1244.4	35.3821	766.93	26.93	625.65	25.42	748.44	27.59	821.84	28.16	iTRAQ4plex@N-term
2	A0YYK1_9CYAN	A0YYK1 Chaperonin GroEL.	54.3278	EALATLVVNR	1.23509	17.6581	1.5322	17.2086	1.72276	16.2652	42.19	42.19	0	auto - shared MS/MS	0	90	615.379	1228.74	1228.73	0.0168451	2	615.37	14	41.1.1.1346.3	35.9106	58.82	7.48	67.34	8.25	76.16	8.83	93.58	9.49	iTRAQ4plex@N-term
2	A0YYK1_9CYAN	A0YYK1 Chaperonin GroEL.	54.3278	EALATLVVNR	1.1659	19.8957	0.793567	23.2028	0.978063	20.6183	42.19	42.19	0	auto - shared MS/MS	0	82	615.366	1228.72	1228.73	-0.00841059	2	615.37	15	2.1.1.1128.4	35.4711	47.33	6.71	51.15	7.14	31.74	5.83	42.75	6.4	iTRAQ4plex@N-term
2	A0YYK1_9CYAN	A0YYK1 Chaperonin GroEL.	54.3278	EALATLVVNR	0.934396	5.27106	1.26503	4.96629	1.24601	4.82246	42.19	42.19	0	auto - shared MS/MS	0	44	615.34	1228.67	1228.73	-0.0601852	2	615.37	17	40.1.1.1107.4	35.2712	768.24	26.96	665.39	26.17	821.27	28.86	884	29.24	iTRAQ4plex@N-term
2	A0YYK1_9CYAN	A0YYK1 Chaperonin GroEL.	54.3278	EALATLVVNR							42.19	42.19	0	no quant - weak signal	0	37	615.365	1228.72	1228.73	-0.0103636	2	615.37	13	2.1.1.1129.4	35.5461	21.19	4.47	15.45	4	16.09	4	5.69	2.45	iTRAQ4plex@N-term
2	A0YYK1_9CYAN	A0YYK1 Chaperonin GroEL.	54.3278	EALATLVVNR	0.580928	27.4068	1.06583	22.9084	1.35267	20.8101	42.19	42.19	0	auto - shared MS/MS	0	7	615.379	1228.74	1228.73	0.0163569	2	615.37	11	41.1.1.1347.4	36.0031	39.37	6.08	21.2	4.8	35.46	6	49.18	6.86	iTRAQ4plex@N-term
2	A0YYK1_9CYAN	A0YYK1 Chaperonin GroEL.	54.3278	EALATLVVNR							42.19	42.19	0	no quant - weak signal	0	3	534.308	1066.6	1066.61	-0.0122017	2	534.314	9	1.1.1.1231.2	39.6118	3.16	1.73	3.05	1.73	0	0.19	0	0	Glu->pyro-Glu@N-term
2	A0YYK1_9CYAN	A0YYK1 Chaperonin GroEL.	54.3278	EALATLVVNR	0.983839	23.9046	0.703283	27.7539	1.04483	23.2286	42.19	42.19	0	auto - low confidence	0	0	534.288	1066.56	1066.61	-0.0520868	2	534.314	7	48.1.1.1197.4	39.9184	35.89	5.83	32.73	5.74	21.33	4.8	34.63	5.75	Glu->pyro-Glu@N-term
2	A0YYK1_9CYAN	A0YYK1 Chaperonin GroEL.	54.3278	EALT							42.19	42.19	0	auto - low confidence	0	0	415.203	414.196	414.211	-0.015489	1	415.219	3	5.1.1.1522.3	68.5854	0	0.26	11.97	3.32	0	2.41	39.05	6	Glu->pyro-Glu@N-term	cleaved G-E@N-term; cleaved T-G@C-term
2	A0YYK1_9CYAN	A0YYK1 Chaperonin GroEL.	54.3278	EALT							42.19	42.19	0	auto - low confidence	0	0	415.232	414.225	414.211	0.013657	1	415.219	3	38.1.1.1560.4	68.3831	0	0.3	14.15	3.61	0	3.21	54.32	7.07	Glu->pyro-Glu@N-term	cleaved G-E@N-term; cleaved T-G@C-term
2	A0YYK1_9CYAN	A0YYK1 Chaperonin GroEL.	54.3278	EAVA							42.19	42.19	0	no quant - weak signal	0	0	371.234	370.227	370.185	0.0419045	1	371.193	4	17.1.1.1492.2	54.6642	10.78	3.16	0	0.69	0	0.17	4.34	2	Glu->pyro-Glu@N-term	cleaved A-E@N-term; cleaved A-V@C-term
2	A0YYK1_9CYAN	A0YYK1 Chaperonin GroEL.	54.3278	EGVI							42.19	42.19	0	no quant	0	0	561.39	560.383	560.329	0.0538568	1	561.336	4	12.1.1.1640.4	64.9265									iTRAQ4plex@N-term	cleaved I-S@C-term
2	A0YYK1_9CYAN	A0YYK1 Chaperonin GroEL.	54.3278	EGVI							42.19	42.19	0	no quant - weak signal	0	0	399.265	398.257	398.217	0.0407762	1	399.224	3	25.1.1.1312.3	44.6885	0	0	0	0	0	0	0	0	Glu->pyro-Glu@N-term	cleaved I-S@C-term
2	A0YYK1_9CYAN	A0YYK1 Chaperonin GroEL.	54.3278	EGVIS							42.19	42.19	0	no quant	0	0	648.367	647.36	647.361	-0.00130066	1	648.368	4	42.1.1.1579.3	67.9596									iTRAQ4plex@N-term	cleaved S-L@C-term
2	A0YYK1_9CYAN	A0YYK1 Chaperonin GroEL.	54.3278	EGVISLEEGK			1.34449	27.6252	0.936778	29.6941	42.19	42.19	0	auto - shared MS/MS	0	99	674.881	1347.75	1347.75	-0.00134215	2	674.882	18	2.1.1.1087.3	32.3977	23.5	4.69	8.44	3.16	26.7	5.1	20.33	4.47	iTRAQ4plex@N-term; iTRAQ4plex(K)@10
2	A0YYK1_9CYAN	A0YYK1 Chaperonin GroEL.	54.3278	EGVISLEEGK	0.756534	4.88419	1.25694	4.29082	1.16851	4.23641	42.19	42.19	0	auto - shared MS/MS	0	99	674.875	1347.74	1347.75	-0.0138971	2	674.882	17	29.1.1.1129.2	31.9718	1025.43	31.1	719.09	27.53	1089.2	33.06	1106.55	32.73	iTRAQ4plex@N-term; iTRAQ4plex(K)@10
2	A0YYK1_9CYAN	A0YYK1 Chaperonin GroEL.	54.3278	EGVISLEEGK	0.762374	8.13442	1.02089	7.61682	1.05058	7.27424	42.19	42.19	0	auto - shared MS/MS	0	97	450.261	1347.76	1347.75	0.0111496	3	450.257	13	5.1.1.1033.2	31.8462	365.8	18.57	258.5	16.43	315.58	17.92	354.9	18.49	iTRAQ4plex@N-term; iTRAQ4plex(K)@10
2	A0YYK1_9CYAN	A0YYK1 Chaperonin GroEL.	54.3278	EGVISLEEGK	0.55915	17.2238	0.622569	16.9557	0.724647	15.3243	42.19	42.19	0	auto - shared MS/MS	0	95	602.832	1203.65	1203.65	0.00278455	2	602.831	14	4.1.1.1201.2	32.6186	101.12	9.75	52.41	7.48	53.2	7.42	67.67	8.06	No iTRAQ4plex@N-term; iTRAQ4plex(K)@10
2	A0YYK1_9CYAN	A0YYK1 Chaperonin GroEL.	54.3278	EGVISLEEGK	0.711887	5.71282	1.1047	5.09285	1.03129	5.01398	42.19	42.19	0	auto - shared MS/MS	0	93	450.255	1347.74	1347.75	-0.00441456	3	450.257	13	5.1.1.1032.2	31.772	779.03	27.09	514.06	23.3	727.25	27.06	741.94	26.8	iTRAQ4plex@N-term; iTRAQ4plex(K)@10
2	A0YYK1_9CYAN	A0YYK1 Chaperonin GroEL.	54.3278	EGVISLEEGK	1.17114	16.3247	1.20803	16.6727	1.19164	16.1174	42.19	42.19	0	auto - shared MS/MS	0	72	674.898	1347.78	1347.75	0.0319203	2	674.882	14	32.1.1.1070.4	32.5159	70.47	8.19	76.5	8.77	71.94	8.6	77.55	8.66	iTRAQ4plex@N-term; iTRAQ4plex(K)@10
2	A0YYK1_9CYAN	A0YYK1 Chaperonin GroEL.	54.3278	EGVISLEEGK	1.26021	18.2128	1.3355	18.4502	1.1836	18.3684	42.19	42.19	0	auto - shared MS/MS	0	57	602.831	1203.65	1203.65	0.00046522	2	602.831	13	4.1.1.1200.2	32.5444	54.6	7.21	63.78	8	61.62	7.94	59.68	7.62	No iTRAQ4plex@N-term; iTRAQ4plex(K)@10
2	A0YYK1_9CYAN	A0YYK1 Chaperonin GroEL.	54.3278	ETES							42.19	42.19	0	no quant - weak signal	0	0	447.224	446.217	446.165	0.0516031	1	447.172	3	11.1.1.1511.2	58.671	0	0.09	4.35	2	0	0.26	0	0	Glu->pyro-Glu@N-term	cleaved E-E@N-term; cleaved S-S@C-term
2	A0YYK1_9CYAN	A0YYK1 Chaperonin GroEL.	54.3278	GAPQ							42.19	42.19	0	no quant	0	0	516.362	515.355	515.283	0.0721903	1	516.29	3	34.1.1.1856.2	74.2562									iTRAQ4plex@N-term	cleaved F-G@N-term; cleaved Q-I@C-term
2	A0YYK1_9CYAN	A0YYK1 Chaperonin GroEL.	54.3278	GDGT							42.19	42.19	0	no quant - weak signal	0	0	493.331	492.324	492.23	0.0938233	1	493.237	3	5.1.1.1588.4	73.5396	0	0	0	0.11	3.26	1.73	0	0.16	iTRAQ4plex@N-term	cleaved A-G@N-term; cleaved T-T@C-term
2	A0YYK1_9CYAN	A0YYK1 Chaperonin GroEL.	54.3278	GMDILAEAVAVTLGPK	0.722684	13.4489	1.03625	12.3613	1.56456	10.7327	42.19	42.19	0	auto - low confidence	0	0	630.37	1888.09	1888.06	0.0282968	3	630.36	13	5.1.1.1174.2	42.3837	139.01	11.45	93.12	9.9	121.73	11.22	200.85	13.82	iTRAQ4plex@N-term; Oxidation(M)@2; iTRAQ4plex(K)@16
2	A0YYK1_9CYAN	A0YYK1 Chaperonin GroEL.	54.3278	GMDILAEAVAVTLGPK	0.643149	11.6644	1.03996	10.2762	1.72252	8.74898	42.19	42.19	0	auto - low confidence	0	0	630.361	1888.06	1888.06	0.00192919	3	630.36	14	5.1.1.1175.3	42.4771	200.87	13.75	119.75	11.31	176.53	13.53	319.53	17.41	iTRAQ4plex@N-term; Oxidation(M)@2; iTRAQ4plex(K)@16
2	A0YYK1_9CYAN	A0YYK1 Chaperonin GroEL.	54.3278	GMDILAEAVAVTLGPK	0.78298	10.1902	1.19878	9.23146	1.75533	8.15984	42.19	42.19	0	auto - low confidence	0	0	945.053	1888.09	1888.06	0.0328451	2	945.036	16	29.1.1.1273.3	42.8343	229.99	14.73	166.92	13.23	232.99	15.49	372.82	18.85	iTRAQ4plex@N-term; Oxidation(M)@2; iTRAQ4plex(K)@16
2	A0YYK1_9CYAN	A0YYK1 Chaperonin GroEL.	54.3278	GVLNVAAVK	0.768801	29.3333			0.792098	28.4634	42.19	42.19	0	auto - shared MS/MS	0	99	579.89	1157.77	1157.74	0.0280212	2	579.876	16	1.1.1.1149.3	33.4135	27.56	5.1	19.64	4.47	7.62	3	20.16	4.36	iTRAQ4plex@N-term; iTRAQ4plex(K)@9
2	A0YYK1_9CYAN	A0YYK1 Chaperonin GroEL.	54.3278	GVLNVAAVK			1.36141	30.0679			42.19	42.19	0	auto - shared MS/MS	0	99	579.884	1157.75	1157.74	0.0158142	2	579.876	15	1.1.1.1150.2	33.4685	20.07	4.36	17.45	4.24	23.09	4.8	16.17	4	iTRAQ4plex@N-term; iTRAQ4plex(K)@9
2	A0YYK1_9CYAN	A0YYK1 Chaperonin GroEL.	54.3278	GVLNVAAVK	1.0189	13.8778	1.38065	13.1055	1.14772	13.311	42.19	42.19	0	auto - shared MS/MS	0	99	579.883	1157.75	1157.74	0.0135686	2	579.876	16	22.1.1.1128.2	32.2345	105.5	10	99.64	10.1	123.09	11.14	111.82	10.45	iTRAQ4plex@N-term; iTRAQ4plex(K)@9
2	A0YYK1_9CYAN	A0YYK1 Chaperonin GroEL.	54.3278	GVLNVAAVK	0.851894	4.73247	1.26514	4.32342	1.17546	4.26476	42.19	42.19	0	auto - shared MS/MS	0	99	579.864	1157.71	1157.74	-0.024325	2	579.876	16	46.1.1.1100.2	32.4567	1009.74	30.89	797.34	28.79	1079.53	32.98	1096.1	32.57	iTRAQ4plex@N-term; iTRAQ4plex(K)@9
2	A0YYK1_9CYAN	A0YYK1 Chaperonin GroEL.	54.3278	GVLNVAAVK	0.937461	4.9816	1.20748	4.75836	1.18514	4.61748	42.19	42.19	0	auto - shared MS/MS	0	95	579.857	1157.7	1157.74	-0.0370208	2	579.876	16	24.1.1.1079.2	32.63	858.01	28.5	745.58	27.68	875.51	29.83	939.06	30.12	iTRAQ4plex@N-term; iTRAQ4plex(K)@9
2	A0YYK1_9CYAN	A0YYK1 Chaperonin GroEL.	54.3278	GVLNVAAVK	0.763919	5.91403	1.01401	5.55002	1.01366	5.34802	42.19	42.19	0	auto - shared MS/MS	0	95	579.842	1157.67	1157.74	-0.0672998	2	579.876	16	48.1.1.1108.3	33.3017	691.27	25.53	489.49	22.61	592.35	24.54	647.1	25.03	iTRAQ4plex@N-term; iTRAQ4plex(K)@9
2	A0YYK1_9CYAN	A0YYK1 Chaperonin GroEL.	54.3278	GYISPYFATDTER	0.793263	5.15348	1.07893	4.8073	1.02382	4.70334	42.19	42.19	0	auto - shared MS/MS	0	99	832.41	1662.81	1662.8	0.00464649	2	832.408	23	5.1.1.1079.4	35.307	889.05	28.97	653.72	26.1	810.6	28.65	840.59	28.51	iTRAQ4plex@N-term
2	A0YYK1_9CYAN	A0YYK1 Chaperonin GroEL.	54.3278	GYISPYFATDTER	0.92489	5.98308	1.31187	5.55367	1.0386	5.7195	42.19	42.19	0	auto - shared MS/MS	0	99	603.314	1806.92	1806.9	0.0160467	3	603.308	23	13.1.1.973.4	32.5648	600.33	23.83	514.67	23.04	665.53	25.85	575.8	23.71	iTRAQ4plex@N-term; iTRAQ4plex(Y)@6
2	A0YYK1_9CYAN	A0YYK1 Chaperonin GroEL.	54.3278	GYISPYFATDTER	0.958519	4.72	1.37654	4.37658	1.14516	4.44419	42.19	42.19	0	auto - shared MS/MS	0	99	603.303	1806.89	1806.9	-0.0148966	3	603.308	23	13.1.1.974.2	32.6023	945.33	29.92	839.91	29.41	1099.66	33.24	999.73	31.19	iTRAQ4plex@N-term; iTRAQ4plex(Y)@6
2	A0YYK1_9CYAN	A0YYK1 Chaperonin GroEL.	54.3278	GYISPYFATDTER	1.11725	11.2565	1.03608	11.8448	0.934664	11.6953	42.19	42.19	0	auto - shared MS/MS	0	99	603.319	1806.94	1806.9	0.0322978	3	603.308	24	14.1.1.1092.4	33.3536	151.63	12	157.03	12.57	132.76	11.7	130.88	11.27	iTRAQ4plex@N-term; iTRAQ4plex(Y)@6
2	A0YYK1_9CYAN	A0YYK1 Chaperonin GroEL.	54.3278	GYISPYFATDTER	0.882903	11.9276	1.32824	10.8562	0.920664	11.6232	42.19	42.19	0	auto - shared MS/MS	0	99	603.319	1806.94	1806.9	0.0322978	3	603.308	21	14.1.1.1093.3	33.4103	155.5	12.12	127.26	11.49	174.54	13.19	132.21	11.4	iTRAQ4plex@N-term; iTRAQ4plex(Y)@6
2	A0YYK1_9CYAN	A0YYK1 Chaperonin GroEL.	54.3278	GYISPYFATDTER	1.08114	14.8948	1.2605	14.6776	1.14721	14.5221	42.19	42.19	0	auto - shared MS/MS	0	99	832.406	1662.8	1662.8	-0.00385299	2	832.408	21	32.1.1.1120.4	36.2343	88.5	9.17	88.69	9.49	94.27	9.8	93.76	9.54	iTRAQ4plex@N-term
2	A0YYK1_9CYAN	A0YYK1 Chaperonin GroEL.	54.3278	GYISPYFATDTER	0.84707	4.90594	1.33572	4.40691	1.16965	4.41839	42.19	42.19	0	auto - shared MS/MS	0	99	603.298	1806.87	1806.9	-0.0308154	3	603.308	21	37.1.1.1026.2	32.6527	944.22	29.87	741.38	27.8	1065.8	32.7	1019.91	31.46	iTRAQ4plex@N-term; iTRAQ4plex(Y)@6
2	A0YYK1_9CYAN	A0YYK1 Chaperonin GroEL.	54.3278	GYISPYFATDTER	0.952194	28.2898	1.34152	26.3332	1.00371	27.5515	42.19	42.19	0	auto - shared MS/MS	0	99	832.406	1662.8	1662.8	-0.00437634	2	832.408	19	26.1.1.1189.4	36.6186	26.41	5	23.31	4.9	29.94	5.48	24.48	4.9	iTRAQ4plex@N-term
2	A0YYK1_9CYAN	A0YYK1 Chaperonin GroEL.	54.3278	GYISPYFATDTER	1.38067	17.8133	0.999992	20.1612	1.2228	18.1962	42.19	42.19	0	auto - shared MS/MS	0	98	832.405	1662.8	1662.8	-0.00543997	2	832.408	13	32.1.1.1121.4	36.3084	54.47	7.21	69.71	8.31	46.03	7	61.51	7.68	iTRAQ4plex@N-term
2	A0YYK1_9CYAN	A0YYK1 Chaperonin GroEL.	54.3278	HLSP							42.19	42.19	0	no quant	0	0	597.395	596.388	596.34	0.0471567	1	597.348	3	6.1.1.1492.4	58.9537									iTRAQ4plex@N-term	cleaved A-H@N-term; cleaved P-Q@C-term
2	A0YYK1_9CYAN	A0YYK1 Chaperonin GroEL.	54.3278	IAEHARPVEDSK	0.797952	16.6274	0.945758	16.2434	1.18696	14.6435	42.19	42.19	0	auto - shared MS/MS	0	99	547.314	1638.92	1638.89	0.027672	3	547.305	20	10.1.1.1079.2	23.8813	84.77	8.94	62.7	8.06	67.75	8.37	92.92	9.44	iTRAQ4plex@N-term; iTRAQ4plex(K)@12
2	A0YYK1_9CYAN	A0YYK1 Chaperonin GroEL.	54.3278	IAEHARPVEDSK	0.820997	9.56985	1.07509	9.02943	0.876769	9.23426	42.19	42.19	0	auto - shared MS/MS	0	99	410.74	1638.93	1638.89	0.038794	4	410.731	17	10.1.1.1080.2	23.9546	252.06	15.43	191.82	14.11	229	15.2	204.09	14.11	iTRAQ4plex@N-term; iTRAQ4plex(K)@12
2	A0YYK1_9CYAN	A0YYK1 Chaperonin GroEL.	54.3278	IAEHARPVEDSK	1.05596	20.1081	1.80058	17.9926	1.38471	18.6138	42.19	42.19	0	auto - shared MS/MS	0	99	547.324	1638.95	1638.89	0.0580437	3	547.305	19	11.1.1.1045.2	23.896	49.54	6.86	48.49	7.07	75.38	8.66	63.35	7.88	iTRAQ4plex@N-term; iTRAQ4plex(K)@12
2	A0YYK1_9CYAN	A0YYK1 Chaperonin GroEL.	54.3278	IAEHARPVEDSK	0.884537	7.17027	1.11987	6.85624	0.940082	6.94554	42.19	42.19	0	auto - shared MS/MS	0	99	410.745	1638.95	1638.89	0.0559704	4	410.731	20	11.1.1.1046.2	23.9685	428.39	20.12	351.24	19.03	405.41	20.25	371.91	19.03	iTRAQ4plex@N-term; iTRAQ4plex(K)@12
2	A0YYK1_9CYAN	A0YYK1 Chaperonin GroEL.	54.3278	IAEHARPVEDSK	0.875674	23.538	1.43444	21.0037	1.39208	20.5416	42.19	42.19	0	auto - shared MS/MS	0	99	547.327	1638.96	1638.89	0.0662253	3	547.305	15	16.1.1.894.4	24.0022	40.2	6.16	32.63	5.83	48.73	7	51.68	7.07	iTRAQ4plex@N-term; iTRAQ4plex(K)@12
2	A0YYK1_9CYAN	A0YYK1 Chaperonin GroEL.	54.3278	IAEHARPVEDSK	0.802892	17.2287	0.735763	18.3018	0.877992	16.4725	42.19	42.19	0	auto - shared MS/MS	0	99	410.746	1638.96	1638.89	0.0617705	4	410.731	15	16.1.1.895.4	24.0755	78.39	8.6	58.34	7.75	48.74	7.14	63.56	7.81	iTRAQ4plex@N-term; iTRAQ4plex(K)@12
2	A0YYK1_9CYAN	A0YYK1 Chaperonin GroEL.	54.3278	IAEHARPVEDSK	0.920949	21.3024	1.37717	19.5366	1.41549	18.8267	42.19	42.19	0	auto - shared MS/MS	0	99	547.326	1638.96	1638.89	0.0627097	3	547.305	16	34.1.1.1185.2	23.9586	47.56	6.71	40.6	6.48	55.35	7.48	62.17	7.75	iTRAQ4plex@N-term; iTRAQ4plex(K)@12
2	A0YYK1_9CYAN	A0YYK1 Chaperonin GroEL.	54.3278	IAEHARPVEDSK	0.770815	17.8572	0.97677	16.9927	0.873817	16.891	42.19	42.19	0	auto - shared MS/MS	0	99	410.759	1639.01	1638.89	0.113636	4	410.731	14	39.1.1.946.4	23.7856	75.27	8.43	53.78	7.48	62.13	7.94	60.74	7.68	iTRAQ4plex@N-term; iTRAQ4plex(K)@12
2	A0YYK1_9CYAN	A0YYK1 Chaperonin GroEL.	54.3278	IAEHARPVEDSK	0.947919	21.336	1.28519	20.088	1.15157	20.0006	42.19	42.19	0	auto - shared MS/MS	0	99	547.319	1638.94	1638.89	0.0419588	3	547.305	16	40.1.1.954.3	23.9303	46.48	6.63	40.84	6.48	50.48	7.14	49.43	6.93	iTRAQ4plex@N-term; iTRAQ4plex(K)@12
2	A0YYK1_9CYAN	A0YYK1 Chaperonin GroEL.	54.3278	IAEHARPVEDSK	0.937564	20.4593	0.98733	20.792	1.24877	18.7296	42.19	42.19	0	auto - shared MS/MS	0	98	547.327	1638.96	1638.89	0.0645342	3	547.305	13	15.1.1.895.3	24.0006	50.71	6.93	44.07	6.71	42.31	6.63	58.48	7.49	iTRAQ4plex@N-term; iTRAQ4plex(K)@12
2	A0YYK1_9CYAN	A0YYK1 Chaperonin GroEL.	54.3278	IAEHARPVEDSK	1.15916	22.3252	1.22303	22.622	1.05797	22.6713	42.19	42.19	0	auto - shared MS/MS	0	97	410.759	1639.01	1638.89	0.112782	4	410.731	13	39.1.1.947.3	23.8405	37.87	6	40.69	6.4	39.14	6.32	37	6	iTRAQ4plex@N-term; iTRAQ4plex(K)@12
2	A0YYK1_9CYAN	A0YYK1 Chaperonin GroEL.	54.3278	IAEHARPVEDSK							42.19	42.19	0	no quant	0	50	499.263	1494.77	1494.79	-0.0252908	3	499.271	9	32.1.1.891.4	18.6498									No iTRAQ4plex@N-term; iTRAQ4plex(K)@12
2	A0YYK1_9CYAN	A0YYK1 Chaperonin GroEL.	54.3278	IAEHARPVEDSK							42.19	42.19	0	no quant - weak signal	0	38	410.749	1638.97	1638.89	0.0726323	4	410.731	11	12.1.1.1086.4	23.7298	11.68	3.32	7.48	2.83	13.06	3.61	12.34	3.46	iTRAQ4plex@N-term; iTRAQ4plex(K)@12
2	A0YYK1_9CYAN	A0YYK1 Chaperonin GroEL.	54.3278	IAEHARPVEDSK							42.19	42.19	0	no quant	0	36	499.293	1494.86	1494.79	0.0661245	3	499.271	8	10.1.1.992.2	19.0946									No iTRAQ4plex@N-term; iTRAQ4plex(K)@12
2	A0YYK1_9CYAN	A0YYK1 Chaperonin GroEL.	54.3278	IAEHARPVEDSK							42.19	42.19	0	no quant	0	18	499.278	1494.81	1494.79	0.0199682	3	499.271	8	8.1.1.856.4	18.8915									No iTRAQ4plex@N-term; iTRAQ4plex(K)@12
2	A0YYK1_9CYAN	A0YYK1 Chaperonin GroEL.	54.3278	IAEHARPVEDSK			0.835034	30.2273	0.784379	29.7607	42.19	42.19	0	auto - shared MS/MS	0	3	547.331	1638.97	1638.89	0.0779207	3	547.305	9	14.1.1.965.4	23.9744	25.65	4.9	8.59	3.16	18.1	4.24	18.58	4.24	iTRAQ4plex@N-term; iTRAQ4plex(K)@12
2	A0YYK1_9CYAN	A0YYK1 Chaperonin GroEL.	54.3278	IAEHARPVEDSK							42.19	42.19	0	no quant - weak signal	0	2	547.322	1638.94	1638.89	0.0510864	3	547.305	8	36.1.1.1090.4	24.0354	3.17	1.73	2.88	1.73	5.01	2.24	5.16	2.24	iTRAQ4plex@N-term; iTRAQ4plex(K)@12
2	A0YYK1_9CYAN	A0YYK1 Chaperonin GroEL.	54.3278	IAEHARPVEDSK	0.694735	23.3315	0.375449	31.2142	0.885334	21.1731	42.19	42.19	0	auto - low confidence	0	0	410.754	1638.99	1638.89	0.095135	4	410.731	8	15.1.1.896.4	24.0923	46.71	6.63	30.08	5.57	14.82	4.12	38.19	6	iTRAQ4plex@N-term; iTRAQ4plex(K)@12
2	A0YYK1_9CYAN	A0YYK1 Chaperonin GroEL.	54.3278	IAEHARPVEDSK							42.19	42.19	0	no quant	0	0	499.279	1494.82	1494.79	0.0245238	3	499.271	7	31.1.1.882.4	18.8617									No iTRAQ4plex@N-term; iTRAQ4plex(K)@12
2	A0YYK1_9CYAN	A0YYK1 Chaperonin GroEL.	54.3278	IAEHARPVEDSK							42.19	42.19	0	no quant - weak signal	0	0	547.322	1638.94	1638.89	0.0514975	3	547.305	8	38.1.1.958.4	23.8605	15.02	3.74	2.19	1.73	2.76	1.73	7.44	2.65	iTRAQ4plex@N-term; iTRAQ4plex(K)@12
2	A0YYK1_9CYAN	A0YYK1 Chaperonin GroEL.	54.3278	IELE	0.678473	27.5519			0.951874	24.3125	42.19	42.19	0	auto - low confidence	0	0	647.399	646.391	646.366	0.0253457	1	647.373	4	42.1.1.1261.3	45.9779	33.98	5.66	21.37	4.69	8.16	3.16	29.87	5.29	iTRAQ4plex@N-term	cleaved E-I@N-term; cleaved E-D@C-term
2	A0YYK1_9CYAN	A0YYK1 Chaperonin GroEL.	54.3278	IIYNENAR	1.16717	14.2624	1.26504	14.4194	1.69037	12.9934	42.19	42.19	0	auto - shared MS/MS	0	99	568.818	1135.62	1135.61	0.0101618	2	568.813	13	12.1.1.1151.3	28.4764	92.56	9.38	100.14	10.05	98.95	10.15	144.49	11.75	iTRAQ4plex@N-term
2	A0YYK1_9CYAN	A0YYK1 Chaperonin GroEL.	54.3278	IIYNENAR	0.645384	6.20931	1.09173	5.36877	1.28169	4.97403	42.19	42.19	0	auto - shared MS/MS	0	99	568.806	1135.6	1135.61	-0.0135885	2	568.813	14	15.1.1.957.4	28.5931	707.79	25.81	423.42	21.28	652.99	25.73	837.76	28.34	iTRAQ4plex@N-term
2	A0YYK1_9CYAN	A0YYK1 Chaperonin GroEL.	54.3278	IIYNENAR	0.711147	12.8903	0.97415	12.0191	1.55859	10.2395	42.19	42.19	0	auto - shared MS/MS	0	98	568.822	1135.63	1135.61	0.0196831	2	568.813	13	12.1.1.1150.4	28.4214	152.84	12	100.75	10.3	125.82	11.45	219.99	14.46	iTRAQ4plex@N-term
2	A0YYK1_9CYAN	A0YYK1 Chaperonin GroEL.	54.3278	IIYNENAR	0.694711	19.4631	0.890212	18.4808	1.27219	16.0624	42.19	42.19	0	auto - shared MS/MS	0	91	569.31	1136.61	1136.59	0.01121	2	569.305	13	4.1.1.1160.4	29.6261	67.94	8	43.75	6.78	51.11	7.28	79.82	8.72	iTRAQ4plex@N-term; Deamidated(N)@4
2	A0YYK1_9CYAN	A0YYK1 Chaperonin GroEL.	54.3278	IIYNENAR	0.713173	4.51058	1.0429	4.1094	1.3646	3.69283	42.19	42.19	0	auto - shared MS/MS	0	90	568.809	1135.6	1135.61	-0.00768338	2	568.813	14	13.1.1.911.2	27.9348	1247.02	34.28	824.36	29.48	1099.01	33.57	1571.49	38.75	iTRAQ4plex@N-term
2	A0YYK1_9CYAN	A0YYK1 Chaperonin GroEL.	54.3278	IIYNENAR	0.727625	3.63683	1.10207	3.27948	1.32776	3.01671	42.19	42.19	0	auto - shared MS/MS	0	84	568.808	1135.6	1135.61	-0.0086599	2	568.813	14	13.1.1.910.4	27.8973	1893.93	42.25	1277.38	36.69	1763.84	42.4	2322.28	47.16	iTRAQ4plex@N-term
2	A0YYK1_9CYAN	A0YYK1 Chaperonin GroEL.	54.3278	IIYNENAR	0.642817	8.67327	0.825774	8.19219	1.14068	7.14755	42.19	42.19	0	auto - shared MS/MS	0	80	568.819	1135.62	1135.61	0.0126133	2	568.813	14	38.1.1.1023.3	28.6155	361.35	18.44	215.31	15.1	252.16	16.16	380.65	19.05	iTRAQ4plex@N-term
2	A0YYK1_9CYAN	A0YYK1 Chaperonin GroEL.	54.3278	IIYNENAR	0.682503	7.14103	0.854199	6.81604	1.12279	6.03979	42.19	42.19	0	auto - shared MS/MS	0	79	569.313	1136.61	1136.59	0.0170058	2	569.305	14	5.1.1.990.4	28.6962	510.8	21.93	323.15	18.44	368.72	19.52	529.64	22.5	iTRAQ4plex@N-term; Deamidated(N)@6
2	A0YYK1_9CYAN	A0YYK1 Chaperonin GroEL.	54.3278	IIYNENAR							42.19	42.19	0	no quant - weak signal	0	74	569.308	1136.6	1136.59	0.00632203	2	569.305	12	2.1.1.1040.4	28.9385	8.47	2.83	6.5	2.65	16.38	4	12.2	3.46	iTRAQ4plex@N-term; Deamidated(N)@4
2	A0YYK1_9CYAN	A0YYK1 Chaperonin GroEL.	54.3278	IIYNENAR	0.627383	8.3328	0.93228	7.47729	1.09658	6.87123	42.19	42.19	0	auto - shared MS/MS	0	73	569.315	1136.62	1136.59	0.0205679	2	569.305	14	29.1.1.1087.2	28.8584	399.73	19.39	232.46	15.75	314.92	17.92	404.8	19.7	iTRAQ4plex@N-term; Deamidated(N)@6
2	A0YYK1_9CYAN	A0YYK1 Chaperonin GroEL.	54.3278	IIYNENAR	0.976637	26.4171	0.678544	31.3356	1.63306	23.0553	42.19	42.19	0	auto - shared MS/MS	0	54	569.314	1136.61	1136.59	0.0193887	2	569.305	12	4.1.1.1161.4	29.6994	29.56	5.29	26.76	5.2	16.95	4.36	44.58	6.48	iTRAQ4plex@N-term; Deamidated(N)@4
2	A0YYK1_9CYAN	A0YYK1 Chaperonin GroEL.	54.3278	IIYNENAR	0.553275	28.9751	0.744212	26.8889	1.39044	21.519	42.19	42.19	0	auto - shared MS/MS	0	42	569.31	1136.61	1136.59	0.01158	2	569.305	11	28.1.1.1254.4	29.4181	36.19	5.83	18.56	4.47	22.76	4.9	46.47	6.63	iTRAQ4plex@N-term; Deamidated(N)@4
2	A0YYK1_9CYAN	A0YYK1 Chaperonin GroEL.	54.3278	ITITK	0.956399	5.12969	1.31743	4.81142	1.18406	4.78548	42.19	42.19	0	auto - shared MS/MS	0	0.785634	432.29	862.565	862.573	-0.00855604	2	432.294	8	22.1.1.1086.2	29.1462	800.66	27.53	709.8	27.02	891.38	30	875.5	29.14	iTRAQ4plex@N-term; iTRAQ4plex(K)@5
2	A0YYK1_9CYAN	A0YYK1 Chaperonin GroEL.	54.3278	ITITK	0.938501	4.66276	1.27435	4.39045	1.23564	4.2789	42.19	42.19	0	auto - shared MS/MS	0	0.785634	432.296	862.576	862.573	0.00331091	2	432.294	8	24.1.1.1030.3	29.0258	979.46	30.45	852.06	29.61	1054.78	32.7	1117.66	32.86	iTRAQ4plex@N-term; iTRAQ4plex(K)@5
2	A0YYK1_9CYAN	A0YYK1 Chaperonin GroEL.	54.3278	ITITK	0.866656	3.52104	1.26392	3.23735	1.22641	3.15692	42.19	42.19	0	auto - shared MS/MS	0	0.785634	432.286	862.558	862.573	-0.0154864	2	432.294	8	24.1.1.1031.2	29.0808	1804.11	41.29	1449.3	38.78	1926.94	44.12	2043.29	44.43	iTRAQ4plex@N-term; iTRAQ4plex(K)@5
2	A0YYK1_9CYAN	A0YYK1 Chaperonin GroEL.	54.3278	ITITK	0.680279	26.9027	0.892018	25.2657	1.12753	22.7003	42.19	42.19	0	auto - low confidence	0	0	432.305	862.596	862.573	0.0233324	2	432.294	7	1.1.1.1098.3	29.6693	36.11	5.83	22.77	4.9	27.22	5.29	37.6	6	iTRAQ4plex@N-term; iTRAQ4plex(K)@5
2	A0YYK1_9CYAN	A0YYK1 Chaperonin GroEL.	54.3278	ITITK	0.797798	4.18661	1.09223	3.90111	1.08611	3.76951	42.19	42.19	0	auto - low confidence	0	0	432.284	862.553	862.573	-0.0205794	2	432.294	8	22.1.1.1087.2	29.2195	1342.41	35.6	992.72	32.16	1239.04	35.45	1346.46	36.07	iTRAQ4plex@N-term; iTRAQ4plex(K)@5
2	A0YYK1_9CYAN	A0YYK1 Chaperonin GroEL.	54.3278	ITITK	0.826456	5.70625	1.18773	5.25471	1.19338	5.07192	42.19	42.19	0	auto - low confidence	0	0	432.296	862.578	862.573	0.00526736	2	432.294	8	46.1.1.1057.3	29.2934	707.39	25.85	541.91	23.75	710.01	26.81	779.6	27.42	iTRAQ4plex@N-term; iTRAQ4plex(K)@5
2	A0YYK1_9CYAN	A0YYK1 Chaperonin GroEL.	54.3278	KAMLEDIAVLTGGQVITEDAGLK	0.900722	12.468	0.881662	12.9101	0.799101	12.7303	42.19	42.19	0	auto - shared MS/MS	0	99	705.911	2819.62	2819.57	0.0481347	4	705.899	20	5.1.1.1137.3	39.6245	139.56	11.49	116.52	10.91	103.98	10.34	102.99	10	iTRAQ4plex@N-term; iTRAQ4plex(K)@1; Oxidation(M)@3; iTRAQ4plex(K)@23	missed K-A@1
2	A0YYK1_9CYAN	A0YYK1 Chaperonin GroEL.	54.3278	KAMLEDIAVLTGGQVITEDAGLK	0.599557	14.4803	0.976811	12.5475	0.946091	12.2223	42.19	42.19	0	auto - shared MS/MS	0	99	701.913	2803.62	2803.57	0.0508711	4	701.901	20	5.1.1.1166.4	41.8196	137.22	11.36	76.26	9.06	113.27	10.68	119.89	10.78	iTRAQ4plex@N-term; iTRAQ4plex(K)@1; iTRAQ4plex(K)@23	missed K-A@1
2	A0YYK1_9CYAN	A0YYK1 Chaperonin GroEL.	54.3278	KFGAPQIVNDGVTIAK	1.20726	6.52319	1.14126	6.82776	1.12835	6.57875	42.19	42.19	0	auto - shared MS/MS	0	99	697.4	2089.18	2089.23	-0.0467085	3	697.416	25	20.1.1.966.4	34.0765	434.1	20.32	485.78	22.07	418.66	20.81	452.34	20.91	iTRAQ4plex@N-term; iTRAQ4plex(K)@1; iTRAQ4plex(K)@16	missed K-F@1
2	A0YYK1_9CYAN	A0YYK1 Chaperonin GroEL.	54.3278	KFGAPQIVNDGVTIAK	1.34467	6.24444	1.27731	6.52067	1.27439	6.28141	42.19	42.19	0	auto - shared MS/MS	0	99	697.402	2089.19	2089.23	-0.0407275	3	697.416	26	44.1.1.1069.4	34.5349	449.72	20.71	560.54	23.64	485.43	22.41	529.27	22.61	iTRAQ4plex@N-term; iTRAQ4plex(K)@1; iTRAQ4plex(K)@16	missed K-F@1
2	A0YYK1_9CYAN	A0YYK1 Chaperonin GroEL.	54.3278	KFGAPQIVNDGVTIAK	1.04877	3.6148	1.2497	3.5394	1.17114	3.47475	42.19	42.19	0	auto - shared MS/MS	0	99	523.292	2089.14	2089.23	-0.0867789	4	523.314	22	44.1.1.1070.2	34.5724	1526.72	38.05	1484.18	38.86	1612.32	40.52	1651.21	39.98	iTRAQ4plex@N-term; iTRAQ4plex(K)@1; iTRAQ4plex(K)@16	missed K-F@1
2	A0YYK1_9CYAN	A0YYK1 Chaperonin GroEL.	54.3278	KFGAPQIVNDGVTIAK	0.900566	9.25779	0.792427	10.0149	1.2113	8.43284	42.19	42.19	0	auto - shared MS/MS	0	96	523.317	2089.24	2089.23	0.0147396	4	523.314	14	35.1.1.1418.4	36.0886	252.73	15.46	210.97	14.66	169.24	13.42	282.71	16.41	iTRAQ4plex@N-term; iTRAQ4plex(K)@1; iTRAQ4plex(K)@16	missed K-F@1
2	A0YYK1_9CYAN	A0YYK1 Chaperonin GroEL.	54.3278	KFGAPQIVNDGVTIAK	1.17284	14.461	0.850942	16.5383	1.20726	14.2161	42.19	42.19	0	auto - shared MS/MS	0	1	697.715	2090.12	2090.21	-0.0866064	3	697.744	18	10.1.1.1222.4	34.4997	89.39	9.22	97.18	9.85	64.28	8.31	99.66	9.75	iTRAQ4plex@N-term; iTRAQ4plex(K)@1; Deamidated(N)@9; iTRAQ4plex(K)@16	missed K-F@1
2	A0YYK1_9CYAN	A0YYK1 Chaperonin GroEL.	54.3278	LDMLGK	0.755148	9.88152	0.958085	9.40328	1.00998	8.9061	42.19	42.19	0	auto - shared MS/MS	0	22	490.793	979.573	979.562	0.0108982	2	490.788	10	34.1.1.1250.4	28.7695	249.21	15.33	174.44	13.49	201.77	14.35	232.44	14.97	iTRAQ4plex@N-term; Oxidation(M)@3; iTRAQ4plex(K)@6
2	A0YYK1_9CYAN	A0YYK1 Chaperonin GroEL.	54.3278	LDMLGK	1.0872	5.69935	1.07562	5.89039	1.06036	5.67621	42.19	42.19	0	auto - shared MS/MS	0	21	490.788	979.56	979.562	-0.00115785	2	490.788	10	10.1.1.1144.2	28.6622	600.54	23.87	605.2	24.72	545.87	23.73	588.07	23.83	iTRAQ4plex@N-term; Oxidation(M)@3; iTRAQ4plex(K)@6
2	A0YYK1_9CYAN	A0YYK1 Chaperonin GroEL.	54.3278	LDMLGK	0.772419	5.93437	1.08712	5.48103	1.18005	5.17561	42.19	42.19	0	auto - shared MS/MS	0	20	482.794	963.573	963.567	0.006243	2	482.791	10	15.1.1.1010.4	32.5264	682.7	25.38	488.8	22.61	627.18	25.26	743.98	26.79	iTRAQ4plex@N-term; iTRAQ4plex(K)@6
2	A0YYK1_9CYAN	A0YYK1 Chaperonin GroEL.	54.3278	LDMLGK	0.894528	3.97451	1.15238	3.79124	1.17812	3.63591	42.19	42.19	0	auto - shared MS/MS	0	19	482.785	963.555	963.567	-0.0115247	2	482.791	10	11.1.1.1160.3	32.391	1385.4	36.19	1148.73	34.41	1349.14	37.07	1507.29	38.12	iTRAQ4plex@N-term; iTRAQ4plex(K)@6
2	A0YYK1_9CYAN	A0YYK1 Chaperonin GroEL.	54.3278	LDMLGK	0.777695	4.6624	1.03266	4.37822	1.01299	4.23939	42.19	42.19	0	auto - shared MS/MS	0	16	482.785	963.555	963.567	-0.0113416	2	482.791	10	11.1.1.1161.2	32.4468	1099.17	32.2	792.36	28.74	959.2	31.21	1028.26	31.51	iTRAQ4plex@N-term; iTRAQ4plex(K)@6
2	A0YYK1_9CYAN	A0YYK1 Chaperonin GroEL.	54.3278	LDMLGK	0.890206	6.15203	1.21298	5.77385	1.21499	5.57789	42.19	42.19	0	auto - shared MS/MS	0	11	490.783	979.551	979.562	-0.0104057	2	490.788	10	11.1.1.1110.2	28.6643	580.65	23.43	479.13	22.25	595.19	24.58	651.51	25.09	iTRAQ4plex@N-term; Oxidation(M)@3; iTRAQ4plex(K)@6
2	A0YYK1_9CYAN	A0YYK1 Chaperonin GroEL.	54.3278	LDMLGK	0.779819	6.61959	1.07819	6.14345	1.05597	5.95809	42.19	42.19	0	auto - shared MS/MS	0	11	482.789	963.563	963.567	-0.00341927	2	482.791	10	12.1.1.1206.2	32.5198	544.74	22.67	393.76	20.27	496.33	22.43	531.22	22.65	iTRAQ4plex@N-term; iTRAQ4plex(K)@6
2	A0YYK1_9CYAN	A0YYK1 Chaperonin GroEL.	54.3278	LDMLGK	0.784015	3.83958	0.969784	3.68971	1.0454	3.47129	42.19	42.19	0	auto - shared MS/MS	0	6	482.797	963.579	963.567	0.0124485	2	482.791	10	37.1.1.1012.4	31.6511	1609.91	38.97	1169.97	34.87	1319.36	36.74	1554.23	38.67	iTRAQ4plex@N-term; iTRAQ4plex(K)@6
2	A0YYK1_9CYAN	A0YYK1 Chaperonin GroEL.	54.3278	LEDAINATK	0.73835	12.7794	1.06289	11.6857	1.07171	11.2519	42.19	42.19	0	auto - shared MS/MS	0	99	631.863	1261.71	1261.71	-0.00106892	2	631.863	15	2.1.1.1074.2	31.4152	151.68	11.96	103.81	10.44	136.24	11.75	150.12	12.05	iTRAQ4plex@N-term; iTRAQ4plex(K)@9
2	A0YYK1_9CYAN	A0YYK1 Chaperonin GroEL.	54.3278	LEDAINATK	0.754402	13.2695	1.14092	11.9683	1.08028	11.7383	42.19	42.19	0	auto - shared MS/MS	0	99	632.364	1262.71	1262.7	0.01733	2	632.355	16	4.1.1.1175.4	30.7286	138.9	11.45	97.13	10.1	133.92	11.62	138.57	11.58	iTRAQ4plex@N-term; Deamidated(N)@6; iTRAQ4plex(K)@9
2	A0YYK1_9CYAN	A0YYK1 Chaperonin GroEL.	54.3278	LEDAINATK	0.608003	15.2496	0.984399	13.2813	1.08586	12.4666	42.19	42.19	0	auto - shared MS/MS	0	99	631.869	1261.72	1261.71	0.0106756	2	631.863	16	26.1.1.1124.2	31.7294	122.29	10.72	68.92	8.6	101.73	10.15	122.63	10.87	iTRAQ4plex@N-term; iTRAQ4plex(K)@9
2	A0YYK1_9CYAN	A0YYK1 Chaperonin GroEL.	54.3278	LEDAINATK	0.912971	22.6317	1.33337	20.8577	1.21423	20.687	42.19	42.19	0	auto - shared MS/MS	0	98	631.863	1261.71	1261.71	-0.000458616	2	631.863	15	2.1.1.1075.4	31.526	42.28	6.32	35.78	6.08	47.64	6.93	47.41	6.78	iTRAQ4plex@N-term; iTRAQ4plex(K)@9
2	A0YYK1_9CYAN	A0YYK1 Chaperonin GroEL.	54.3278	LEDAINATK	0.840091	8.35394	1.10209	7.89804	1.04323	7.73312	42.19	42.19	0	auto - shared MS/MS	0	98	631.827	1261.64	1261.71	-0.0726614	2	631.863	16	6.1.1.1128.3	31.6068	326.04	17.55	253.89	16.22	303.65	17.55	314.11	17.44	iTRAQ4plex@N-term; iTRAQ4plex(K)@9
2	A0YYK1_9CYAN	A0YYK1 Chaperonin GroEL.	54.3278	LEDAINATK	0.898457	5.59621	1.15973	5.33324	1.12872	5.18442	42.19	42.19	0	auto - shared MS/MS	0	98	631.861	1261.71	1261.71	-0.00393211	2	631.863	16	7.1.1.1001.4	31.363	696.87	25.67	580.36	24.45	682.96	26.34	726.39	26.5	iTRAQ4plex@N-term; iTRAQ4plex(K)@9
2	A0YYK1_9CYAN	A0YYK1 Chaperonin GroEL.	54.3278	LEDAINATK	0.718523	9.15682	0.973174	8.50557	0.900871	8.37571	42.19	42.19	0	auto - shared MS/MS	0	98	631.855	1261.7	1261.71	-0.0163659	2	631.863	16	8.1.1.1018.3	31.5201	300.32	16.82	200.02	14.49	246.98	15.81	249.85	15.56	iTRAQ4plex@N-term; iTRAQ4plex(K)@9
2	A0YYK1_9CYAN	A0YYK1 Chaperonin GroEL.	54.3278	LEDAINATK	0.827984	6.82806	1.09304	6.4418	1.07739	6.23545	42.19	42.19	0	auto - shared MS/MS	0	97	631.851	1261.69	1261.71	-0.0239526	2	631.863	16	7.1.1.1002.4	31.4372	492.4	21.56	377.91	19.8	454.82	21.49	489.92	21.75	iTRAQ4plex@N-term; iTRAQ4plex(K)@9
2	A0YYK1_9CYAN	A0YYK1 Chaperonin GroEL.	54.3278	LEDAINATK	0.342883	35.2113	0.857541	24.5829			42.19	42.19	0	auto - shared MS/MS	0	95	632.371	1262.73	1262.7	0.0315406	2	632.355	14	3.1.1.1094.4	30.6619	37.41	5.92	11.89	3.74	27.11	5.1	5.16	2.45	iTRAQ4plex@N-term; Deamidated(N)@6; iTRAQ4plex(K)@9
2	A0YYK1_9CYAN	A0YYK1 Chaperonin GroEL.	54.3278	LEDAINATK	0.982494	7.50101	1.29589	7.13381	1.2971	6.89739	42.19	42.19	0	auto - shared MS/MS	0	95	631.875	1261.74	1261.71	0.0229245	2	631.863	16	5.1.1.1019.3	30.8254	368.45	18.68	335.55	18.55	403.49	20.25	441.35	20.64	iTRAQ4plex@N-term; iTRAQ4plex(K)@9
2	A0YYK1_9CYAN	A0YYK1 Chaperonin GroEL.	54.3278	LEDAINATK	0.850756	2.05993	1.124	1.94543	1.0964	1.88916	42.19	42.19	0	auto - shared MS/MS	0	90	631.81	1261.61	1261.71	-0.106564	2	631.863	16	29.1.1.1119.2	31.2301	5319.82	70.89	4195.18	65.9	5053	71.62	5386.42	72.13	iTRAQ4plex@N-term; iTRAQ4plex(K)@9
2	A0YYK1_9CYAN	A0YYK1 Chaperonin GroEL.	54.3278	LEDAINATK	0.807277	2.4946	1.08188	2.34106	1.08526	2.25488	42.19	42.19	0	auto - shared MS/MS	0	90	631.81	1261.61	1261.71	-0.105832	2	631.863	16	29.1.1.1120.2	31.3043	3750.14	59.5	2806.2	54.02	3428.58	59.02	3758.49	60.22	iTRAQ4plex@N-term; iTRAQ4plex(K)@9
2	A0YYK1_9CYAN	A0YYK1 Chaperonin GroEL.	54.3278	LEDAINATK	0.753388	5.5253	1.01606	5.16202	1.10846	4.85153	42.19	42.19	0	auto - shared MS/MS	0	88	631.849	1261.68	1261.71	-0.0293056	2	631.863	16	8.1.1.1017.2	31.4234	799.61	27.46	558.4	24.17	686.57	26.46	818.52	28.05	iTRAQ4plex@N-term; iTRAQ4plex(K)@9
2	A0YYK1_9CYAN	A0YYK1 Chaperonin GroEL.	54.3278	LEDAINATK			1.2656	29.9495	1.38287	28.3408	42.19	42.19	0	auto - shared MS/MS	0	87	632.379	1262.74	1262.7	0.047278	2	632.355	15	27.1.1.1127.4	30.7886	21.15	4.47	17.39	4.24	22.62	4.8	27.01	5.1	iTRAQ4plex@N-term; Deamidated(N)@6; iTRAQ4plex(K)@9
2	A0YYK1_9CYAN	A0YYK1 Chaperonin GroEL.	54.3278	LEDAINATK	0.694331	15.7811	1.11852	13.8895	1.08659	13.5357	42.19	42.19	0	auto - shared MS/MS	0	87	632.35	1262.69	1262.7	-0.0110203	2	632.355	15	28.1.1.1269.2	30.4823	104.04	9.9	66.96	8.43	98.34	9.95	104.4	10.05	iTRAQ4plex@N-term; Deamidated(N)@6; iTRAQ4plex(K)@9
2	A0YYK1_9CYAN	A0YYK1 Chaperonin GroEL.	54.3278	LEDAINATK	0.862718	1.91083	1.0917	1.82927	1.10656	1.75602	42.19	42.19	0	auto - shared MS/MS	0	83	631.817	1261.62	1261.71	-0.0923115	2	631.863	16	5.1.1.1022.2	31.0295	6124.93	76.08	4898	71.12	5650.54	75.88	6259.04	77.69	iTRAQ4plex@N-term; iTRAQ4plex(K)@9
2	A0YYK1_9CYAN	A0YYK1 Chaperonin GroEL.	54.3278	LEDAINATK	0.785524	2.20013	1.05083	2.0631	1.05809	1.98386	42.19	42.19	0	auto - shared MS/MS	0	82	631.821	1261.63	1261.71	-0.0848651	2	631.863	16	5.1.1.1023.2	31.1045	4905.89	68.04	3572.12	61.01	4356.49	66.54	4793.72	68	iTRAQ4plex@N-term; iTRAQ4plex(K)@9
2	A0YYK1_9CYAN	A0YYK1 Chaperonin GroEL.	54.3278	LEDAINATK	1.03488	9.38759	1.14631	9.38213	1.11688	9.09791	42.19	42.19	0	auto - shared MS/MS	0	59	559.818	1117.62	1117.61	0.0121217	2	559.812	13	29.1.1.1068.4	27.4859	227.81	14.7	218.53	14.9	220.68	15.03	234.97	15.07	No iTRAQ4plex@N-term; iTRAQ4plex(K)@9
2	A0YYK1_9CYAN	A0YYK1 Chaperonin GroEL.	54.3278	LEDAINATK	0.858139	13.525	1.12425	12.8258	1.21932	12.1065	42.19	42.19	0	auto - shared MS/MS	0	49	631.832	1261.65	1261.71	-0.0635067	2	631.863	16	6.1.1.1129.2	31.6626	122.75	10.77	97.64	10.05	116.62	10.91	138.22	11.53	iTRAQ4plex@N-term; iTRAQ4plex(K)@9
2	A0YYK1_9CYAN	A0YYK1 Chaperonin GroEL.	54.3278	LEDAINATK	1.14564	8.78815	1.25707	8.81914	1.22854	8.55569	42.19	42.19	0	auto - shared MS/MS	0	47	559.82	1117.63	1117.61	0.0152052	2	559.812	13	5.1.1.972.2	27.3245	246.23	15.3	261.48	16.25	261.57	16.37	279.36	16.43	No iTRAQ4plex@N-term; iTRAQ4plex(K)@9
2	A0YYK1_9CYAN	A0YYK1 Chaperonin GroEL.	54.3278	LEDAINATK	0.861718	5.91386	1.20878	5.49924	1.257	5.26145	42.19	42.19	0	auto - shared MS/MS	0	44	631.866	1261.72	1261.71	0.00607858	2	631.863	16	5.1.1.1020.2	30.8812	641.26	24.62	512.21	23.04	655.04	25.79	744.39	26.78	iTRAQ4plex@N-term; iTRAQ4plex(K)@9
2	A0YYK1_9CYAN	A0YYK1 Chaperonin GroEL.	54.3278	LEDAINATK	0.79059	15.8376	1.07319	14.7445	0.833145	15.3264	42.19	42.19	0	auto - shared MS/MS	0	44	421.577	1261.71	1261.71	-0.00307007	3	421.578	11	29.1.1.1120.4	31.341	94.32	9.43	69.12	8.49	85.54	9.27	72.57	8.43	iTRAQ4plex@N-term; iTRAQ4plex(K)@9
2	A0YYK1_9CYAN	A0YYK1 Chaperonin GroEL.	54.3278	LEDAINATK							42.19	42.19	0	auto - shared MS/MS	0	42	632.362	1262.71	1262.7	0.013722	2	632.355	13	26.1.1.1107.4	30.5052	15.69	3.87	21.09	4.58	19.86	4.47	10.91	3.32	iTRAQ4plex@N-term; Deamidated(N)@6; iTRAQ4plex(K)@9
2	A0YYK1_9CYAN	A0YYK1 Chaperonin GroEL.	54.3278	LSGGV	1.5882	12.1124	0.742643	15.766	1.10909	13.0773	42.19	42.19	0	auto - low confidence	0	0	432.269	431.262	431.238	0.0235792	1	432.245	5	40.1.1.1059.4	31.7103	110.6	10.3	162.82	12.61	69.41	8.83	113.28	10.4	No iTRAQ4plex@N-term	cleaved V-A@C-term
2	A0YYK1_9CYAN	A0YYK1 Chaperonin GroEL.	54.3278	MKDR							42.19	42.19	0	no quant	0	0	419.301	836.588	836.478	0.110215	2	419.246	3	12.1.1.1757.3	73.594									iTRAQ4plex@N-term; iTRAQ4plex(K)@2	cleaved E-M@N-term
2	A0YYK1_9CYAN	A0YYK1 Chaperonin GroEL.	54.3278	NVAAGANPIELK	0.811037	2.7005	1.13976	2.4986	1.07519	2.45089	42.19	42.19	1	auto	0	99	742.918	1483.82	1483.86	-0.0396874	2	742.937	22	13.1.1.961.3	31.6564	3193.75	54.91	2400.99	50	3076.1	55.77	3171.16	55.39	iTRAQ4plex@N-term; iTRAQ4plex(K)@12
2	A0YYK1_9CYAN	A0YYK1 Chaperonin GroEL.	54.3278	NVAAGANPIELK	1.28674	15.4012	1.1987	16.1624	1.10807	15.867	42.19	42.19	1	auto	0	99	670.889	1339.76	1339.76	0.00522094	2	670.886	17	10.1.1.1192.4	32.2663	75.55	8.49	90.11	9.49	76.53	8.89	77.31	8.66	No iTRAQ4plex@N-term; iTRAQ4plex(K)@12
2	A0YYK1_9CYAN	A0YYK1 Chaperonin GroEL.	54.3278	NVAAGANPIELK	0.810165	10.16	0.862362	10.2545	0.953321	9.52005	42.19	42.19	1	auto	0	99	495.627	1483.86	1483.86	0.00019516	3	495.627	15	12.1.1.1206.4	32.5564	224.55	14.56	168.63	13.19	163.64	13	197.69	13.78	iTRAQ4plex@N-term; iTRAQ4plex(K)@12
2	A0YYK1_9CYAN	A0YYK1 Chaperonin GroEL.	54.3278	NVAAGANPIELK	0.746965	9.68168	0.855397	9.52312	0.945832	8.84926	42.19	42.19	1	auto	0	99	495.628	1483.86	1483.86	0.00230082	3	495.627	15	12.1.1.1207.3	32.6123	260.88	15.68	180.63	13.71	188.58	13.93	227.87	14.8	iTRAQ4plex@N-term; iTRAQ4plex(K)@12
2	A0YYK1_9CYAN	A0YYK1 Chaperonin GroEL.	54.3278	NVAAGANPIELK	1.01578	12.6009	1.0569	12.819	0.990468	12.5357	42.19	42.19	1	auto	0	99	495.638	1483.89	1483.86	0.0313002	3	495.627	14	14.1.1.1080.4	32.4627	127.65	11	120.19	11.05	114.01	10.82	116.76	10.63	iTRAQ4plex@N-term; iTRAQ4plex(K)@12
2	A0YYK1_9CYAN	A0YYK1 Chaperonin GroEL.	54.3278	NVAAGANPIELK	1.05565	13.5939	1.25433	13.3232	1.15223	13.1559	42.19	42.19	1	auto	0	97	495.632	1483.87	1483.86	0.0143355	3	495.627	13	40.1.1.1071.4	32.6003	107.53	10.1	105.22	10.34	113.98	10.77	114.42	10.54	iTRAQ4plex@N-term; iTRAQ4plex(K)@12
2	A0YYK1_9CYAN	A0YYK1 Chaperonin GroEL.	54.3278	NVGY							42.19	42.19	0	no quant	0	0	597.374	596.367	596.293	0.0743368	1	597.3	4	1.1.1.1251.2	41.2069									iTRAQ4plex@N-term; Deamidated(N)@1	cleaved F-N@N-term; cleaved Y-N@C-term
2	A0YYK1_9CYAN	A0YYK1 Chaperonin GroEL.	54.3278	NVVLEK	0.650319	2.36656	1.02469	2.09407	1.33118	1.88443	42.19	42.19	0	auto - shared MS/MS	0	1.81406	495.289	988.564	988.616	-0.0523218	2	495.315	10	13.1.1.910.3	27.8781	4838.2	67.48	2916.48	55.76	4189.49	65.44	5947.76	75.37	iTRAQ4plex@N-term; iTRAQ4plex(K)@6
2	A0YYK1_9CYAN	A0YYK1 Chaperonin GroEL.	54.3278	QDLV							42.19	42.19	0	no quant	0	0	309.621	617.227	617.351	-0.123401	2	309.683	5	33.1.1.1339.4	43.4571									iTRAQ4plex@N-term	cleaved V-Q@N-term; cleaved V-P@C-term
2	A0YYK1_9CYAN	A0YYK1 Chaperonin GroEL.	54.3278	QIVN					2.18925	26.8018	42.19	42.19	0	auto - low confidence	0	0	617.418	616.411	616.367	0.0443514	1	617.374	3	14.1.1.1650.3	74.992	19.31	4.24	3.12	2	0	1.92	39.04	6	iTRAQ4plex@N-term	cleaved P-Q@N-term; cleaved N-D@C-term
2	A0YYK1_9CYAN	A0YYK1 Chaperonin GroEL.	54.3278	QMEETESSYDK							42.19	42.19	0	no quant - weak signal	0	68	745.336	1488.66	1488.6	0.0521516	2	745.31	12	27.1.1.1074.3	26.8478	6.47	2.45	0	0.41	0	0	0	0	Gln->pyro-Glu@N-term; Oxidation(M)@2; iTRAQ4plex(K)@11
2	A0YYK1_9CYAN	A0YYK1 Chaperonin GroEL.	54.3278	QMEETESSYDK							42.19	42.19	0	no quant - weak signal	0	66	745.342	1488.67	1488.6	0.0655264	2	745.31	12	3.1.1.1039.2	26.561	0	0	0	0.25	7.61	2.65	0	0.37	Gln->pyro-Glu@N-term; Oxidation(M)@2; iTRAQ4plex(K)@11
2	A0YYK1_9CYAN	A0YYK1 Chaperonin GroEL.	54.3278	QMEETESSYDKEK	0.821656	10.2708	1.21131	9.37773	1.0946	9.32231	42.19	42.19	0	auto - shared MS/MS	0	99	684.681	2051.02	2050.97	0.0488961	3	684.665	21	5.1.1.922.2	23.6462	219.23	14.39	166.97	13.19	224.41	15.03	221.61	14.67	iTRAQ4plex@N-term; Oxidation(M)@2; iTRAQ4plex(K)@11; iTRAQ4plex(K)@13
2	A0YYK1_9CYAN	A0YYK1 Chaperonin GroEL.	54.3278	QMEETESSYDKEK	0.859996	5.73153	1.21181	5.31116	1.03943	5.3519	42.19	42.19	0	auto - shared MS/MS	0	99	679.344	2035.01	2034.98	0.032101	3	679.333	23	5.1.1.955.4	26.1045	683.64	25.42	544.97	23.77	700.08	26.55	656.23	25.26	iTRAQ4plex@N-term; iTRAQ4plex(K)@11; iTRAQ4plex(K)@13
2	A0YYK1_9CYAN	A0YYK1 Chaperonin GroEL.	54.3278	QMEETESSYDKEK							42.19	42.19	0	no quant - weak signal	0	99	630.959	1889.85	1889.84	0.00951259	3	630.955	15	2.1.1.998.4	25.8552	0	0.09	4.17	2	4.89	2.24	6.25	2.45	Gln->pyro-Glu@N-term; Oxidation(M)@2; iTRAQ4plex(K)@11; iTRAQ4plex(K)@13
2	A0YYK1_9CYAN	A0YYK1 Chaperonin GroEL.	54.3278	QMEETESSYDKEK							42.19	42.19	0	no quant - weak signal	0	99	945.945	1889.88	1889.84	0.0314116	2	945.929	16	4.1.1.1116.3	26.381	3.24	1.73	0	0.52	9.36	3	9.28	3	Gln->pyro-Glu@N-term; Oxidation(M)@2; iTRAQ4plex(K)@11; iTRAQ4plex(K)@13
2	A0YYK1_9CYAN	A0YYK1 Chaperonin GroEL.	54.3278	QMEETESSYDKEK	0.799629	10.6516	1.0066	10.179	0.998625	9.81702	42.19	42.19	0	auto - shared MS/MS	0	99	513.765	2051.03	2050.97	0.0560972	4	513.751	14	5.1.1.923.3	23.7378	206.61	13.96	153.14	12.61	175.75	13.38	190.54	13.57	iTRAQ4plex@N-term; Oxidation(M)@2; iTRAQ4plex(K)@11; iTRAQ4plex(K)@13
2	A0YYK1_9CYAN	A0YYK1 Chaperonin GroEL.	54.3278	QMEETESSYDKEK					1.01894	30.1553	42.19	42.19	0	auto - shared MS/MS	0	99	684.691	2051.05	2050.97	0.0780061	3	684.665	15	6.1.1.1025.3	24.0301	21.35	4.47	8.06	3	9.42	3.16	20.09	4.36	iTRAQ4plex@N-term; Oxidation(M)@2; iTRAQ4plex(K)@11; iTRAQ4plex(K)@13
2	A0YYK1_9CYAN	A0YYK1 Chaperonin GroEL.	54.3278	QMEETESSYDKEK	0.862465	6.14852	1.28086	5.62122	1.16276	5.57965	42.19	42.19	0	auto - shared MS/MS	0	99	545.787	2179.12	2179.08	0.037849	4	545.777	21	7.1.1.917.3	25.1138	593.66	23.69	474.6	22.2	642.58	25.44	637.47	24.86	iTRAQ4plex@N-term; iTRAQ4plex(Y)@9; iTRAQ4plex(K)@11; iTRAQ4plex(K)@13
2	A0YYK1_9CYAN	A0YYK1 Chaperonin GroEL.	54.3278	QMEETESSYDKEK	0.796667	4.16611	1.11637	3.85443	1.07649	3.75687	42.19	42.19	0	auto - shared MS/MS	0	99	545.773	2179.06	2179.08	-0.0170853	4	545.777	19	7.1.1.918.3	25.188	1357.33	35.79	1002.33	32.33	1280.5	36	1349.36	36.11	iTRAQ4plex@N-term; iTRAQ4plex(Y)@9; iTRAQ4plex(K)@11; iTRAQ4plex(K)@13
2	A0YYK1_9CYAN	A0YYK1 Chaperonin GroEL.	54.3278	QMEETESSYDKEK	1.32876	21.0373	1.28879	21.8681	1.41363	20.5877	42.19	42.19	0	auto - shared MS/MS	0	99	679.361	2035.06	2034.98	0.0827181	3	679.333	18	8.1.1.952.4	26.4618	39.84	6.16	49.07	7	43.39	6.71	52.01	7.07	iTRAQ4plex@N-term; iTRAQ4plex(K)@11; iTRAQ4plex(K)@13
2	A0YYK1_9CYAN	A0YYK1 Chaperonin GroEL.	54.3278	QMEETESSYDKEK							42.19	42.19	0	no quant - weak signal	0	99	630.964	1889.87	1889.84	0.0250907	3	630.955	14	26.1.1.1049.4	26.2369	6.4	2.45	2.6	1.73	7.42	2.65	0	0.36	Gln->pyro-Glu@N-term; Oxidation(M)@2; iTRAQ4plex(K)@11; iTRAQ4plex(K)@13
2	A0YYK1_9CYAN	A0YYK1 Chaperonin GroEL.	54.3278	QMEETESSYDKEK							42.19	42.19	0	no quant - weak signal	0	99	630.967	1889.88	1889.84	0.0336325	3	630.955	14	28.1.1.1209.2	26.0498	8.56	2.83	2.57	1.73	3.79	2	8.47	2.83	Gln->pyro-Glu@N-term; Oxidation(M)@2; iTRAQ4plex(K)@11; iTRAQ4plex(K)@13
2	A0YYK1_9CYAN	A0YYK1 Chaperonin GroEL.	54.3278	QMEETESSYDKEK					1.26002	30.242	42.19	42.19	0	auto - shared MS/MS	0	99	625.628	1873.86	1873.85	0.0130517	3	625.624	15	28.1.1.1248.3	28.9598	19.13	4.24	11.46	3.46	9.12	3.16	22.26	4.58	Gln->pyro-Glu@N-term; iTRAQ4plex(K)@11; iTRAQ4plex(K)@13
2	A0YYK1_9CYAN	A0YYK1 Chaperonin GroEL.	54.3278	QMEETESSYDKEK	0.892013	6.6717	1.05803	6.51482	1.04359	6.29484	42.19	42.19	0	auto - shared MS/MS	0	99	684.685	2051.03	2050.97	0.0594856	3	684.665	17	29.1.1.1020.2	23.9184	491.79	21.56	406.63	20.45	439.71	21.19	473.96	21.41	iTRAQ4plex@N-term; Oxidation(M)@2; iTRAQ4plex(K)@11; iTRAQ4plex(K)@13
2	A0YYK1_9CYAN	A0YYK1 Chaperonin GroEL.	54.3278	QMEETESSYDKEK	0.76705	11.5776	1.08354	10.6436	0.900961	10.829	42.19	42.19	0	auto - shared MS/MS	0	99	684.693	2051.06	2050.97	0.083735	3	684.665	17	31.1.1.950.2	23.9517	180.21	13.04	128.13	11.58	165.01	12.88	149.94	12.08	iTRAQ4plex@N-term; Oxidation(M)@2; iTRAQ4plex(K)@11; iTRAQ4plex(K)@13
2	A0YYK1_9CYAN	A0YYK1 Chaperonin GroEL.	54.3278	QMEETESSYDKEK							42.19	42.19	0	no quant - weak signal	0	98	630.975	1889.9	1889.84	0.0578085	3	630.955	14	4.1.1.1117.3	26.4544	14.93	3.74	6.54	2.65	2.4	1.73	9.61	3	Gln->pyro-Glu@N-term; Oxidation(M)@2; iTRAQ4plex(K)@11; iTRAQ4plex(K)@13
2	A0YYK1_9CYAN	A0YYK1 Chaperonin GroEL.	54.3278	QMEETESSYDKEK							42.19	42.19	0	no quant - weak signal	0	98	630.964	1889.87	1889.84	0.0263724	3	630.955	14	26.1.1.1050.2	26.2735	5.27	2.24	5.09	2.24	0	0.79	10.85	3.16	Gln->pyro-Glu@N-term; Oxidation(M)@2; iTRAQ4plex(K)@11; iTRAQ4plex(K)@13
2	A0YYK1_9CYAN	A0YYK1 Chaperonin GroEL.	54.3278	QMEETESSYDKEK							42.19	42.19	0	no quant - weak signal	0	92	630.964	1889.87	1889.84	0.0270411	3	630.955	13	28.1.1.1210.2	26.1223	3.15	1.73	3.83	2	9.15	3	8.21	2.83	Gln->pyro-Glu@N-term; Oxidation(M)@2; iTRAQ4plex(K)@11; iTRAQ4plex(K)@13
2	A0YYK1_9CYAN	A0YYK1 Chaperonin GroEL.	54.3278	QMEETESSYDKEK	0.468585	33.6785	0.964438	26.4112	0.790073	27.1304	42.19	42.19	0	auto - shared MS/MS	0	66	545.811	2179.21	2179.08	0.133568	4	545.777	12	6.1.1.1041.4	25.2168	30.92	5.39	13.43	3.87	25.2	5	22.56	4.69	iTRAQ4plex@N-term; iTRAQ4plex(Y)@9; iTRAQ4plex(K)@11; iTRAQ4plex(K)@13
2	A0YYK1_9CYAN	A0YYK1 Chaperonin GroEL.	54.3278	QMEETESSYDKEK	0.656328	25.7689	0.893741	23.8026	0.917081	22.7084	42.19	42.19	0	auto - shared MS/MS	0	55	545.811	2179.21	2179.08	0.133568	4	545.777	12	6.1.1.1041.3	25.1985	40.37	6.16	24.56	5.1	30.49	5.57	34.19	5.75	iTRAQ4plex@N-term; iTRAQ4plex(Y)@9; iTRAQ4plex(K)@11; iTRAQ4plex(K)@13
2	A0YYK1_9CYAN	A0YYK1 Chaperonin GroEL.	54.3278	QMEETESSYDKEK							42.19	42.19	0	no quant - weak signal	0	41	625.641	1873.9	1873.85	0.0530331	3	625.624	11	4.1.1.1155.4	29.2594	7.16	2.65	17.58	4.12	11.56	3.46	8.07	2.83	Gln->pyro-Glu@N-term; iTRAQ4plex(K)@11; iTRAQ4plex(K)@13
2	A0YYK1_9CYAN	A0YYK1 Chaperonin GroEL.	54.3278	QMEETESSYDKEK							42.19	42.19	0	no quant - weak signal	0	6	625.635	1873.88	1873.85	0.0333752	3	625.624	10	28.1.1.1249.3	29.0331	4.17	2	6.11	2.45	3.82	2	3.05	1.73	Gln->pyro-Glu@N-term; iTRAQ4plex(K)@11; iTRAQ4plex(K)@13
2	A0YYK1_9CYAN	A0YYK1 Chaperonin GroEL.	54.3278	QMEETESSYDKEK							42.19	42.19	0	no quant - weak signal	0	3	684.685	2051.03	2050.97	0.0596967	3	684.665	8	6.1.1.1026.3	24.1026	7.41	2.65	5.94	2.45	2.69	1.73	4.19	2	iTRAQ4plex@N-term; Oxidation(M)@2; iTRAQ4plex(K)@11; iTRAQ4plex(K)@13
2	A0YYK1_9CYAN	A0YYK1 Chaperonin GroEL.	54.3278	QMEETESSYDKEK							42.19	42.19	0	no quant - weak signal	0	2	684.676	2051.01	2050.97	0.0327367	3	684.665	8	2.1.1.967.4	23.5952	7.55	2.65	0	0.94	13.91	3.61	4.73	2.24	iTRAQ4plex@N-term; Oxidation(M)@2; iTRAQ4plex(K)@11; iTRAQ4plex(K)@13
2	A0YYK1_9CYAN	A0YYK1 Chaperonin GroEL.	54.3278	QMEETESSYDKEK							42.19	42.19	0	no quant - weak signal	0	1	684.67	2050.99	2050.97	0.0164415	3	684.665	7	2.1.1.968.3	23.6494	11.79	3.32	2.51	1.73	0	0.79	14.1	3.61	iTRAQ4plex@N-term; Oxidation(M)@2; iTRAQ4plex(K)@11; iTRAQ4plex(K)@13
2	A0YYK1_9CYAN	A0YYK1 Chaperonin GroEL.	54.3278	QVIT							42.19	42.19	0	no quant	0	0	443.272	442.265	442.243	0.0221606	1	443.25	3	17.1.1.1699.4	70.1034									Gln->pyro-Glu@N-term	cleaved G-Q@N-term; cleaved T-E@C-term
2	A0YYK1_9CYAN	A0YYK1 Chaperonin GroEL.	54.3278	QVIT							42.19	42.19	0	no quant	0	0	443.274	442.267	442.243	0.0240937	1	443.25	3	24.1.1.1581.4	72.2042									Gln->pyro-Glu@N-term	cleaved G-Q@N-term; cleaved T-E@C-term
2	A0YYK1_9CYAN	A0YYK1 Chaperonin GroEL.	54.3278	RQMEETESSYDKEK	0.838833	8.29251	0.977461	8.11879	0.889495	8.02004	42.19	42.19	0	auto - shared MS/MS	0	99	548.774	2191.06	2191.08	-0.0143406	4	548.777	21	7.1.1.914.2	24.873	330.31	17.66	256.83	16.28	272.84	16.67	271.33	16.22	iTRAQ4plex@N-term; iTRAQ4plex(K)@12; iTRAQ4plex(K)@14	missed R-Q@1
2	A0YYK1_9CYAN	A0YYK1 Chaperonin GroEL.	54.3278	RQMEETESSYDKEK	0.667561	13.8	0.903924	12.7763	0.910258	12.2649	42.19	42.19	0	auto - shared MS/MS	0	99	552.807	2207.2	2207.07	0.125059	4	552.776	17	7.1.1.868.3	21.5022	139.16	11.45	86.11	9.54	106.3	10.39	116.98	10.64	iTRAQ4plex@N-term; Oxidation(M)@3; iTRAQ4plex(K)@12; iTRAQ4plex(K)@14	missed R-Q@1
2	A0YYK1_9CYAN	A0YYK1 Chaperonin GroEL.	54.3278	RQMEETESSYDKEK	0.696352	8.20029	0.999519	7.46769	0.9363	7.33808	42.19	42.19	0	auto - shared MS/MS	0	99	548.776	2191.07	2191.08	-0.00457454	4	548.777	18	7.1.1.913.2	24.7988	383.27	19	247.39	16.16	323.73	18.08	331.4	17.93	iTRAQ4plex@N-term; iTRAQ4plex(K)@12; iTRAQ4plex(K)@14	missed R-Q@1
2	A0YYK1_9CYAN	A0YYK1 Chaperonin GroEL.	54.3278	RQMEETESSYDKEK	0.857665	18.1101	1.38069	16.1687	1.04459	16.8787	42.19	42.19	0	auto - shared MS/MS	0	99	552.801	2207.17	2207.07	0.0996693	4	552.776	17	31.1.1.919.4	21.6817	68.78	8.06	54.68	7.55	80.25	8.94	66.35	8.06	iTRAQ4plex@N-term; Oxidation(M)@3; iTRAQ4plex(K)@12; iTRAQ4plex(K)@14	missed R-Q@1
2	A0YYK1_9CYAN	A0YYK1 Chaperonin GroEL.	54.3278	RQMEETESSYDKEK	0.705166	12.7115	1.02645	11.5306	0.879369	11.6405	42.19	42.19	0	auto - shared MS/MS	0	99	552.8	2207.17	2207.07	0.0952746	4	552.776	18	31.1.1.920.3	21.7367	158.16	12.21	103.38	10.44	137.19	11.75	128.44	11.19	iTRAQ4plex@N-term; Oxidation(M)@3; iTRAQ4plex(K)@12; iTRAQ4plex(K)@14	missed R-Q@1
2	A0YYK1_9CYAN	A0YYK1 Chaperonin GroEL.	54.3278	RQMEETESSYDKEK	0.683194	11.0653	1.01203	9.96643	0.932417	9.84019	42.19	42.19	0	auto - shared MS/MS	0	99	548.792	2191.14	2191.08	0.0605307	4	548.777	19	31.1.1.964.2	24.9817	213.43	14.18	135.16	11.96	182.53	13.56	183.78	13.34	iTRAQ4plex@N-term; iTRAQ4plex(K)@12; iTRAQ4plex(K)@14	missed R-Q@1
2	A0YYK1_9CYAN	A0YYK1 Chaperonin GroEL.	54.3278	RQMEETESSYDKEK	0.627624	21.9246	1.41633	17.3824	1.0784	18.1458	42.19	42.19	0	auto - shared MS/MS	0	68	552.804	2207.19	2207.07	0.113584	4	552.776	12	7.1.1.867.4	21.4472	58.46	7.42	34.01	6.08	69.97	8.31	58.22	7.55	iTRAQ4plex@N-term; Oxidation(M)@3; iTRAQ4plex(K)@12; iTRAQ4plex(K)@14	missed R-Q@1
2	A0YYK1_9CYAN	A0YYK1 Chaperonin GroEL.	54.3278	RQMEETESSYDKEK							42.19	42.19	0	no quant - weak signal	0	0	552.808	2207.2	2207.07	0.127849	4	552.776	8	8.1.1.894.4	22.1367	5.32	2.24	2.67	1.73	7.42	2.65	0	0.36	iTRAQ4plex@N-term; Oxidation(M)@3; iTRAQ4plex(K)@12; iTRAQ4plex(K)@14	missed R-Q@1
2	A0YYK1_9CYAN	A0YYK1 Chaperonin GroEL.	54.3278	RQMEETESSYDKEK	0.831538	26.7374	0.636386	30.2318	0.671666	28.0631	42.19	42.19	0	auto - low confidence	0	0	584.836	2335.31	2335.18	0.133066	4	584.803	9	32.1.1.952.4	23.7826	31.76	5.48	24.48	5	17.08	4.24	19.7	4.36	iTRAQ4plex@N-term; iTRAQ4plex(Y)@10; iTRAQ4plex(K)@12; iTRAQ4plex(K)@14	missed R-Q@1
2	A0YYK1_9CYAN	A0YYK1 Chaperonin GroEL.	54.3278	RSGR							42.19	42.19	0	no quant - weak signal	0	0	619.389	618.382	618.368	0.013478	1	619.376	3	5.1.1.1343.4	55.1113	4.12	2	8.42	2.83	0	0.52	0	0	iTRAQ4plex@N-term	cleaved A-R@N-term; cleaved R-P@C-term; missed R-S@1
2	A0YYK1_9CYAN	A0YYK1 Chaperonin GroEL.	54.3278	SAPLK							42.19	42.19	0	no quant - weak signal	0	0	659.368	658.361	658.414	-0.0524745	1	659.421	5	26.1.1.1320.3	46.4936	7.39	2.65	6.78	2.65	9.76	3.16	14.66	3.74	No iTRAQ4plex@N-term; iTRAQ4plex(K)@5	cleaved L-S@N-term
2	A0YYK1_9CYAN	A0YYK1 Chaperonin GroEL.	54.3278	SGGV							42.19	42.19	0	no quant - weak signal	0	0	463.207	462.2	462.256	-0.0557822	1	463.263	3	17.1.1.1070.2	22.6522	0	0.12	5.44	2.24	0	0.33	0	0	iTRAQ4plex@N-term	cleaved L-S@N-term; cleaved V-A@C-term
2	A0YYK1_9CYAN	A0YYK1 Chaperonin GroEL.	54.3278	SGRP							42.19	42.19	0	no quant - weak signal	0	0	416.264	415.257	415.218	0.0390074	1	416.225	4	43.1.1.887.4	21.4281	6.96	2.65	26.52	5	3.28	2.24	11.71	3.32	No iTRAQ4plex@N-term	cleaved P-L@C-term
2	A0YYK1_9CYAN	A0YYK1 Chaperonin GroEL.	54.3278	SMTT	0.556068	14.8397	0.712319	13.8385	0.667199	13.5313	42.19	42.19	0	auto - low confidence	0	0	583.309	582.302	582.28	0.0215825	1	583.288	3	46.1.1.1214.2	40.9442	137.32	11.36	70.78	8.72	82.66	9.17	84.61	9.06	iTRAQ4plex@N-term	cleaved T-E@C-term
2	A0YYK1_9CYAN	A0YYK1 Chaperonin GroEL.	54.3278	SMTTELEITEGMR	0.927971	4.35403	1.19293	4.15865	1.14902	4.0552	42.19	42.19	0	auto - shared MS/MS	0	99	821.413	1640.81	1640.79	0.0242988	2	821.401	22	5.1.1.1083.3	35.587	1129.78	32.7	971.8	31.61	1138.93	34.01	1198.82	34.05	iTRAQ4plex@N-term
2	A0YYK1_9CYAN	A0YYK1 Chaperonin GroEL.	54.3278	SMTTELEITEGMR	0.869587	11.2648	0.827694	11.805	0.921705	10.9116	42.19	42.19	0	auto - shared MS/MS	0	99	547.945	1640.81	1640.79	0.0269222	3	547.936	17	5.1.1.1084.4	35.6804	174.58	12.85	140.72	12	122.11	11.27	148.6	11.97	iTRAQ4plex@N-term
2	A0YYK1_9CYAN	A0YYK1 Chaperonin GroEL.	54.3278	SMTTELEITEGMR	0.915544	11.5128	1.13494	11.1241	1.27408	10.403	42.19	42.19	0	auto - shared MS/MS	0	99	553.272	1656.8	1656.78	0.0133318	3	553.268	17	29.1.1.1150.3	33.5518	162.8	12.41	138.16	11.92	156.14	12.65	191.55	13.56	iTRAQ4plex@N-term; Oxidation(M)@12
2	A0YYK1_9CYAN	A0YYK1 Chaperonin GroEL.	54.3278	SMTTELEITEGMR	0.954407	9.63726	1.02515	9.71178	1.00668	9.37375	42.19	42.19	0	auto - shared MS/MS	0	99	553.269	1656.78	1656.78	0.00252827	3	553.268	17	29.1.1.1151.3	33.6259	226.05	14.63	199.98	14.28	195.83	14.18	210.15	14.25	iTRAQ4plex@N-term; Oxidation(M)@12
2	A0YYK1_9CYAN	A0YYK1 Chaperonin GroEL.	54.3278	TNDAAGDGTTTATVLAHAIVK	1.08254	10.1051	1.21112	10.0691	1.05733	10.069	42.19	42.19	1	auto	0	63	579.553	2314.18	2314.24	-0.0537877	4	579.567	12	34.1.1.1346.4	35.8853	191.77	13.49	192.43	13.96	196.27	14.14	187.25	13.49	iTRAQ4plex@N-term; iTRAQ4plex(K)@21
2	A0YYK1_9CYAN	A0YYK1 Chaperonin GroEL.	54.3278	TTATV							42.19	42.19	0	no quant	0	0	492.301	491.294	491.259	0.0346079	1	492.266	4	24.1.1.1406.3	57.5889									No iTRAQ4plex@N-term	cleaved T-T@N-term; cleaved V-L@C-term
2	A0YYK1_9CYAN	A0YYK1 Chaperonin GroEL.	54.3278	VGAATETEMK	1.06567	19.584	1.38776	18.71	1.09396	19.2628	42.19	42.19	0	auto - shared MS/MS	0	99	670.87	1339.73	1339.69	0.0357891	2	670.852	17	7.1.1.900.2	23.8397	51.64	7	51.01	7.21	60.56	7.81	52.17	7.14	iTRAQ4plex@N-term; Oxidation(M)@9; iTRAQ4plex(K)@10
2	A0YYK1_9CYAN	A0YYK1 Chaperonin GroEL.	54.3278	VGAATETEMK	0.759897	12.5242	1.04192	11.6289	0.989597	11.3767	42.19	42.19	0	auto - shared MS/MS	0	99	662.869	1323.72	1323.69	0.0289639	2	662.855	17	7.1.1.946.4	27.283	154.79	12.08	109.03	10.68	136.29	11.75	141.46	11.71	iTRAQ4plex@N-term; iTRAQ4plex(K)@10
2	A0YYK1_9CYAN	A0YYK1 Chaperonin GroEL.	54.3278	VGAATETEMK			1.89451	23.9402	0.966626	27.7674	42.19	42.19	0	auto - shared MS/MS	0	99	670.872	1339.73	1339.69	0.0403913	2	670.852	16	30.1.1.1083.4	24.1893	26.74	5	7.71	3.16	42.81	6.4	23.87	4.9	iTRAQ4plex@N-term; Oxidation(M)@9; iTRAQ4plex(K)@10
2	A0YYK1_9CYAN	A0YYK1 Chaperonin GroEL.	54.3278	VGAATETEMK			1.83072	27.8679	2.05416	26.6698	42.19	42.19	0	auto - shared MS/MS	0	95	447.604	1339.79	1339.69	0.0996589	3	447.571	13	6.1.1.1024.2	23.9393	20.29	4.36	7.39	3	31.39	5.57	38.49	6.08	iTRAQ4plex@N-term; Oxidation(M)@9; iTRAQ4plex(K)@10
2	A0YYK1_9CYAN	A0YYK1 Chaperonin GroEL.	54.3278	VGAATETEMK	0.688601	17.8128	0.931336	16.5639	1.14709	15.0249	42.19	42.19	0	auto - shared MS/MS	0	32	447.583	1339.73	1339.69	0.0365646	3	447.571	11	7.1.1.901.4	23.9497	81.75	8.77	52.18	7.42	64.34	8.12	86.6	9.11	iTRAQ4plex@N-term; Oxidation(M)@9; iTRAQ4plex(K)@10
2	A0YYK1_9CYAN	A0YYK1 Chaperonin GroEL.	54.3278	VGAATETEMKDR	0.851363	4.91516	1.23652	4.51558	1.08123	4.52653	42.19	42.19	0	auto - shared MS/MS	0	99	537.93	1610.77	1610.82	-0.05079	3	537.947	22	7.1.1.876.2	22.0705	935.67	29.73	738.39	27.69	977.71	31.37	934.27	30.12	iTRAQ4plex@N-term; Oxidation(M)@9; iTRAQ4plex(K)@10
2	A0YYK1_9CYAN	A0YYK1 Chaperonin GroEL.	54.3278	VGAATETEMKDR	0.826791	4.2246	1.2647	3.82303	1.23951	3.72022	42.19	42.19	0	auto - shared MS/MS	0	99	532.607	1594.8	1594.82	-0.0227014	3	532.615	22	7.1.1.933.2	26.2822	1291.93	34.93	990.11	32.14	1380.75	37.32	1478.84	37.79	iTRAQ4plex@N-term; iTRAQ4plex(K)@10
2	A0YYK1_9CYAN	A0YYK1 Chaperonin GroEL.	54.3278	VGAATETEMKDR	0.736374	2.55062	1.11365	2.29572	1.01675	2.27398	42.19	42.19	0	auto - shared MS/MS	0	99	532.577	1594.71	1594.82	-0.11261	3	532.615	22	7.1.1.934.2	26.3563	3817.97	59.99	2606.03	52.36	3593.1	60.14	3584.93	58.93	iTRAQ4plex@N-term; iTRAQ4plex(K)@10
2	A0YYK1_9CYAN	A0YYK1 Chaperonin GroEL.	54.3278	VGAATETEMKDR	0.716942	3.10895	1.0246	2.8413	0.965611	2.78558	42.19	42.19	0	auto - shared MS/MS	0	99	532.579	1594.71	1594.82	-0.10785	3	532.615	22	7.1.1.935.3	26.4488	2612.79	49.62	1736.35	42.74	2262.27	47.81	2329.91	47.48	iTRAQ4plex@N-term; iTRAQ4plex(K)@10
2	A0YYK1_9CYAN	A0YYK1 Chaperonin GroEL.	54.3278	VGAATETEMKDR	0.56913	10.7729	0.940909	9.26631	1.01348	8.74114	42.19	42.19	0	auto - shared MS/MS	0	99	532.621	1594.84	1594.82	0.0190387	3	532.615	22	8.1.1.953.2	26.5009	257.57	15.56	135.88	12.12	204.8	14.39	241.07	15.23	iTRAQ4plex@N-term; iTRAQ4plex(K)@10
2	A0YYK1_9CYAN	A0YYK1 Chaperonin GroEL.	54.3278	VGAATETEMKDR	0.972354	14.0304	1.05972	14.0797	1.05146	13.5611	42.19	42.19	0	auto - shared MS/MS	0	99	532.629	1594.87	1594.82	0.0426598	3	532.615	21	8.1.1.954.2	26.5768	105.58	10	95.16	9.85	94.55	9.85	102.52	9.95	iTRAQ4plex@N-term; iTRAQ4plex(K)@10
2	A0YYK1_9CYAN	A0YYK1 Chaperonin GroEL.	54.3278	VGAATETEMKDR	0.793326	2.55351	1.11807	2.35737	1.05062	2.31457	42.19	42.19	0	auto - shared MS/MS	0	99	532.58	1594.72	1594.82	-0.103577	3	532.615	22	31.1.1.983.2	26.3909	3622.96	58.47	2664.18	52.72	3423.11	58.82	3515.14	58.32	iTRAQ4plex@N-term; iTRAQ4plex(K)@10
2	A0YYK1_9CYAN	A0YYK1 Chaperonin GroEL.	54.3278	VGAATETEMKDR	0.671351	15.206	1.11259	13.2219	0.970806	13.2876	42.19	42.19	0	auto - shared MS/MS	0	99	537.952	1610.83	1610.82	0.0167792	3	537.947	18	7.1.1.875.2	21.9972	114.72	10.39	71.39	8.72	107.86	10.39	102.85	10	iTRAQ4plex@N-term; Oxidation(M)@9; iTRAQ4plex(K)@10
2	A0YYK1_9CYAN	A0YYK1 Chaperonin GroEL.	54.3278	VGAATETEMKDR	0.739779	3.02538	1.05354	2.7722	0.964434	2.74136	42.19	42.19	0	auto - shared MS/MS	0	99	537.914	1610.72	1610.82	-0.0967516	3	537.947	19	7.1.1.880.2	22.3722	2701.78	50.47	1852.68	44.09	2405.4	49.27	2406.33	48.28	iTRAQ4plex@N-term; Oxidation(M)@9; iTRAQ4plex(K)@10
2	A0YYK1_9CYAN	A0YYK1 Chaperonin GroEL.	54.3278	VGAATETEMKDR	1.68423	28.2983					42.19	42.19	0	auto - shared MS/MS	0	99	484.597	1450.77	1450.72	0.0488703	3	484.581	14	7.1.1.898.3	23.7113	19.78	4.36	30.88	5.48	10.44	3.46	14.6	3.74	No iTRAQ4plex@N-term; iTRAQ4plex(K)@10
2	A0YYK1_9CYAN	A0YYK1 Chaperonin GroEL.	54.3278	VGAATETEMKDR	3.82983	35.6126					42.19	42.19	0	auto - shared MS/MS	0	99	484.589	1450.75	1450.72	0.0254317	3	484.581	16	7.1.1.899.2	23.7663	10	3.16	35.5	5.83	20.6	4.69	23.84	4.8	No iTRAQ4plex@N-term; iTRAQ4plex(K)@10
2	A0YYK1_9CYAN	A0YYK1 Chaperonin GroEL.	54.3278	VGAATETEMKDR	0.754669	14.4888	1.24188	12.7646	1.17911	12.5394	42.19	42.19	0	auto - shared MS/MS	0	99	798.431	1594.85	1594.82	0.0241938	2	798.419	21	7.1.1.934.3	26.3747	116.65	10.49	81.6	9.27	122.42	11.09	127.02	11.1	iTRAQ4plex@N-term; iTRAQ4plex(K)@10
2	A0YYK1_9CYAN	A0YYK1 Chaperonin GroEL.	54.3278	VGAATETEMKDR			1.1239	24.8283	1.00953	24.8546	42.19	42.19	0	auto - shared MS/MS	0	99	537.972	1610.89	1610.82	0.0761856	3	537.947	14	8.1.1.899.4	22.5159	32.05	5.48	11.01	3.61	30.44	5.48	29.88	5.39	iTRAQ4plex@N-term; Oxidation(M)@9; iTRAQ4plex(K)@10
2	A0YYK1_9CYAN	A0YYK1 Chaperonin GroEL.	54.3278	VGAATETEMKDR					2.13565	30.0388	42.19	42.19	0	auto - shared MS/MS	0	99	806.443	1610.87	1610.82	0.0535483	2	806.416	18	31.1.1.927.3	22.2501	15.86	3.87	13.35	3.74	23.78	4.9	31.28	5.48	iTRAQ4plex@N-term; Oxidation(M)@9; iTRAQ4plex(K)@10
2	A0YYK1_9CYAN	A0YYK1 Chaperonin GroEL.	54.3278	VGAATETEMKDR	0.741648	3.43751	1.07777	3.13183	0.995721	3.09033	42.19	42.19	0	auto - shared MS/MS	0	99	537.914	1610.72	1610.82	-0.096177	3	537.947	19	31.1.1.929.2	22.3784	2090.7	44.4	1437.27	38.85	1904.16	43.83	1922.48	43.16	iTRAQ4plex@N-term; Oxidation(M)@9; iTRAQ4plex(K)@10
2	A0YYK1_9CYAN	A0YYK1 Chaperonin GroEL.	54.3278	VGAATETEMKDR	0.713876	3.66384	1.19289	3.19721	1.07805	3.18025	42.19	42.19	0	auto - shared MS/MS	0	99	537.916	1610.73	1610.82	-0.0914162	3	537.947	19	31.1.1.930.2	22.4517	1894.44	42.25	1253.58	36.44	1909.71	43.75	1886.04	42.76	iTRAQ4plex@N-term; Oxidation(M)@9; iTRAQ4plex(K)@10
2	A0YYK1_9CYAN	A0YYK1 Chaperonin GroEL.	54.3278	VGAATETEMKDR	0.966445	17.1966	1.24741	16.4533	1.3011	15.7349	42.19	42.19	0	auto - shared MS/MS	0	99	537.965	1610.87	1610.82	0.0565364	3	537.947	15	31.1.1.938.2	23.0717	70.75	8.19	63.38	8.06	74.58	8.72	85.01	9.06	iTRAQ4plex@N-term; Oxidation(M)@9; iTRAQ4plex(K)@10
2	A0YYK1_9CYAN	A0YYK1 Chaperonin GroEL.	54.3278	VGAATETEMKDR	0.843014	14.0578	1.31411	12.668	1.25028	12.4333	42.19	42.19	0	auto - shared MS/MS	0	99	537.965	1610.87	1610.82	0.0565364	3	537.947	16	31.1.1.938.3	23.0901	115.38	10.44	90.16	9.7	128.13	11.36	133.22	11.36	iTRAQ4plex@N-term; Oxidation(M)@9; iTRAQ4plex(K)@10
2	A0YYK1_9CYAN	A0YYK1 Chaperonin GroEL.	54.3278	VGAATETEMKDR	0.904844	18.6796	1.24159	17.4784	1.07052	17.5927	42.19	42.19	0	auto - shared MS/MS	0	99	537.957	1610.85	1610.82	0.032549	3	537.947	15	31.1.1.946.4	23.6951	62.38	7.68	52.32	7.35	65.45	8.12	61.67	7.75	iTRAQ4plex@N-term; Oxidation(M)@9; iTRAQ4plex(K)@10
2	A0YYK1_9CYAN	A0YYK1 Chaperonin GroEL.	54.3278	VGAATETEMKDR	0.614822	30.3552	1.19294	25.0367	1.08601	24.8951	42.19	42.19	0	auto - shared MS/MS	0	93	537.971	1610.89	1610.82	0.0738051	3	537.947	13	8.1.1.900.2	22.5526	30.83	5.39	17.57	4.36	31.08	5.57	30.92	5.48	iTRAQ4plex@N-term; Oxidation(M)@9; iTRAQ4plex(K)@10
2	A0YYK1_9CYAN	A0YYK1 Chaperonin GroEL.	54.3278	VGAATETEMKDR	0.7615	17.4874	1.21148	15.5182	0.843864	16.6563	42.19	42.19	0	auto - shared MS/MS	0	89	537.958	1610.85	1610.82	0.0334426	3	537.947	13	7.1.1.896.3	23.5647	79.52	8.66	56.13	7.68	81.41	9	61.97	7.81	iTRAQ4plex@N-term; Oxidation(M)@9; iTRAQ4plex(K)@10
2	A0YYK1_9CYAN	A0YYK1 Chaperonin GroEL.	54.3278	VGAATETEMKDR							42.19	42.19	0	no quant - weak signal	0	41	537.951	1610.83	1610.82	0.013826	3	537.947	11	26.1.1.1006.2	22.921	3.14	1.73	4.14	2	0	0.4	3.26	1.73	iTRAQ4plex@N-term; Oxidation(M)@9; iTRAQ4plex(K)@10
2	A0YYK1_9CYAN	A0YYK1 Chaperonin GroEL.	54.3278	VGAATETEMKDR	1.03506	17.6887	1.33143	16.9294	1.06854	17.3633	42.19	42.19	0	auto - shared MS/MS	0	13	537.968	1610.88	1610.82	0.0649594	3	537.947	11	31.1.1.945.4	23.6217	64.33	7.81	61.72	7.94	72.38	8.54	63.48	7.88	iTRAQ4plex@N-term; Oxidation(M)@9; iTRAQ4plex(K)@10
2	A0YYK1_9CYAN	A0YYK1 Chaperonin GroEL.	54.3278	VLDE							42.19	42.19	0	no quant - weak signal	0	0	619.387	618.379	618.335	0.0446788	1	619.342	4	29.1.1.1491.2	59.211	0	0	0	0.11	3.26	1.73	0	0.16	iTRAQ4plex@N-term	cleaved A-V@N-term; cleaved E-P@C-term
2	A0YYK1_9CYAN	A0YYK1 Chaperonin GroEL.	54.3278	VLEK	0.909582	20.6573	1.13601	19.9301	1.33361	18.4485	42.19	42.19	0	auto - low confidence	0	0	388.769	775.523	775.505	0.0182621	2	388.76	6	12.1.1.1091.3	24.0906	50.74	6.93	42.78	6.63	48.71	7.07	62.49	7.75	iTRAQ4plex@N-term; iTRAQ4plex(K)@4	cleaved V-V@N-term
2	A0YYK1_9CYAN	A0YYK1 Chaperonin GroEL.	54.3278	VLEK	1.17588	16.4996	0.64101	21.1008	1.37542	15.7445	42.19	42.19	0	auto - low confidence	0	0	388.768	775.522	775.505	0.016871	2	388.76	6	36.1.1.1095.4	24.3979	68.36	8.06	74.51	8.6	37.03	6.48	86.83	9.06	iTRAQ4plex@N-term; iTRAQ4plex(K)@4	cleaved V-V@N-term
2	A0YYK1_9CYAN	A0YYK1 Chaperonin GroEL.	54.3278	VLEK	0.79684	18.0445	0.857781	18.1454	0.987099	16.6533	42.19	42.19	0	auto - low confidence	0	0	388.767	775.518	775.505	0.0136969	2	388.76	6	36.1.1.1096.2	24.4346	72.04	8.25	53.21	7.42	52.22	7.35	65.67	7.94	iTRAQ4plex@N-term; iTRAQ4plex(K)@4	cleaved V-V@N-term
3	Q8GLJ6_SPIPL	Q8GLJ6 Ribulose-1,5-bisphosphate carboxylase/oxygenase large subunit (EC 4.1.1.39) (Fragment).	65.2812	AQAETNEIK	1.75932	12.7502	0.519803	19.8725	1.20148	13.7575	37.86	37.86	1	auto	2	99	646.371	1290.73	1290.7	0.02588	2	646.358	15	8.1.1.925.3	24.4251	95.66	9.59	156	12.29	42.02	7.21	106.14	10	iTRAQ4plex@N-term; iTRAQ4plex(K)@9
3	Q8GLJ6_SPIPL	Q8GLJ6 Ribulose-1,5-bisphosphate carboxylase/oxygenase large subunit (EC 4.1.1.39) (Fragment).	65.2812	DDENINSQPFMR							37.86	37.86	0	no quant - weak signal	2	99	805.384	1608.75	1608.73	0.0199548	2	805.373	19	28.1.1.1300.3	32.7981	5.95	2.45	23.4	4.69	1.45	1.73	8.56	2.83	iTRAQ4plex@N-term
3	Q8GLJ6_SPIPL	Q8GLJ6 Ribulose-1,5-bisphosphate carboxylase/oxygenase large subunit (EC 4.1.1.39) (Fragment).	65.2812	DNGLLLHIHR	2.25832	27.8377	2.24926	28.5114	1.79306	29.0111	37.86	37.86	0	auto - no iTRAQ	2	99	396.89	1187.65	1187.64	0.00675888	3	396.888	14	39.1.1.1061.3	32.2589	18.54	4.24	38.81	6.16	35.24	6	30.7	5.48	No iTRAQ4plex@N-term; Deamidated(N)@2
3	Q8GLJ6_SPIPL	Q8GLJ6 Ribulose-1,5-bisphosphate carboxylase/oxygenase large subunit (EC 4.1.1.39) (Fragment).	65.2812	EDHIEEDR							37.86	37.86	0	no quant - weak signal	2	99	396.202	1185.58	1185.54	0.0453687	3	396.187	12	5.1.1.855.2	18.5612	3.23	1.73	0	0.21	0	0	0	0	iTRAQ4plex@N-term
3	Q8GLJ6_SPIPL	Q8GLJ6 Ribulose-1,5-bisphosphate carboxylase/oxygenase large subunit (EC 4.1.1.39) (Fragment).	65.2812	EIGTPIIMHDFFTAGFTANTTLAR	1.45785	6.90111	0.484607	10.4524	0.787819	8.02086	37.86	37.86	1	auto	2	99	923.486	2767.44	2767.41	0.0243346	3	923.478	29	12.1.1.1373.3	44.9998	352.46	18.36	476.29	21.56	144.34	13.08	256.43	15.64	iTRAQ4plex@N-term
3	Q8GLJ6_SPIPL	Q8GLJ6 Ribulose-1,5-bisphosphate carboxylase/oxygenase large subunit (EC 4.1.1.39) (Fragment).	65.2812	EIKFEFEAMDTL	1.22413	13.6384	0.335349	23.5462	0.834938	14.9177	37.86	37.86	1	auto	2	99	880.955	1759.9	1759.89	0.000652472	2	880.955	19	28.1.1.1431.2	42.5815	97.71	9.64	110.87	10.44	27.69	5.92	75.34	8.43	iTRAQ4plex@N-term; iTRAQ4plex(K)@3	missed K-F@3
3	Q8GLJ6_SPIPL	Q8GLJ6 Ribulose-1,5-bisphosphate carboxylase/oxygenase large subunit (EC 4.1.1.39) (Fragment).	65.2812	FEFEAMDTL	1.29272	13.6143	0.274644	27.0485	1.11517	13.9696	37.86	37.86	1	auto	2	99	623.8	1245.59	1245.57	0.0152221	2	623.793	14	3.1.1.1280.2	44.6561	95.48	9.54	114.41	10.58	22.16	5.57	98.33	9.6	iTRAQ4plex@N-term
3	Q8GLJ6_SPIPL	Q8GLJ6 Ribulose-1,5-bisphosphate carboxylase/oxygenase large subunit (EC 4.1.1.39) (Fragment).	65.2812	FLFVQEAIEK	1.42089	5.71939	0.509908	8.45861	1.04009	6.11011	37.86	37.86	0	auto - shared MS/MS	2	99	756.43	1510.85	1510.86	-0.0184471	2	756.439	18	32.1.1.1180.2	40.6859	519.19	22.27	683.81	25.87	223.72	16.31	498.69	21.7	iTRAQ4plex@N-term; iTRAQ4plex(K)@10
3	Q8GLJ6_SPIPL	Q8GLJ6 Ribulose-1,5-bisphosphate carboxylase/oxygenase large subunit (EC 4.1.1.39) (Fragment).	65.2812	GGLDFTKDDENINSQPF	1.41212	10.739	0.48729	16.1894	1.04991	11.4281	37.86	37.86	0	auto - shared MS/MS	2	99	729.052	2184.13	2184.06	0.0753119	3	729.027	18	3.1.1.1187.3	37.6219	147.6	11.87	193.2	13.75	60.78	8.54	143.11	11.62	iTRAQ4plex@N-term; iTRAQ4plex(K)@7	cleaved F-M@C-term
3	Q8GLJ6_SPIPL	Q8GLJ6 Ribulose-1,5-bisphosphate carboxylase/oxygenase large subunit (EC 4.1.1.39) (Fragment).	65.2812	GGLDFTKDDENINSQPFMR	1.28781	3.80233	0.585734	5.12632	0.875623	4.16128	37.86	37.86	0	auto - shared MS/MS	2	99	618.804	2471.19	2471.2	-0.0137908	4	618.807	21	29.1.1.1179.2	35.6909	1229.97	34.23	1468.23	38.04	608.81	26.21	994.59	30.77	iTRAQ4plex@N-term; iTRAQ4plex(K)@7
3	Q8GLJ6_SPIPL	Q8GLJ6 Ribulose-1,5-bisphosphate carboxylase/oxygenase large subunit (EC 4.1.1.39) (Fragment).	65.2812	GHYLNVTAPTCEEMMK	1.10251	5.78134	0.365479	9.16472	0.669086	6.57674	37.86	37.86	0	auto - shared MS/MS	2	99	544.256	2172.99	2172.99	0.00197212	4	544.255	15	10.1.1.1221.2	34.3888	574.03	23.35	586.63	24.1	177.29	14.56	354.69	18.33	iTRAQ4plex@N-term; Methylthio(C)@11; Oxidation(M)@14; iTRAQ4plex(K)@16
3	Q8GLJ6_SPIPL	Q8GLJ6 Ribulose-1,5-bisphosphate carboxylase/oxygenase large subunit (EC 4.1.1.39) (Fragment).	65.2812	GITMGFVDLMR	1.54406	6.86816	0.65286	9.34324	1.10256	7.37184	37.86	37.86	0	auto - shared MS/MS	2	99	692.365	1382.72	1382.72	-0.000728177	2	692.366	20	10.1.1.1327.4	42.388	347.74	18.25	497.7	22.05	191.85	14.83	354.07	18.33	iTRAQ4plex@N-term
3	Q8GLJ6_SPIPL	Q8GLJ6 Ribulose-1,5-bisphosphate carboxylase/oxygenase large subunit (EC 4.1.1.39) (Fragment).	65.2812	GITMGFVDLMREDHIEEDR	1.32505	4.79222	0.788627	5.80135	0.933508	5.19527	37.86	37.86	1	auto	2	99	606.537	2422.12	2422.14	-0.0176061	4	606.542	23	5.1.1.1088.2	35.9412	765.55	27.02	940.27	30.48	510.19	23.49	659.97	25.16	iTRAQ4plex@N-term; Oxidation(M)@10	missed R-E@11
3	Q8GLJ6_SPIPL	Q8GLJ6 Ribulose-1,5-bisphosphate carboxylase/oxygenase large subunit (EC 4.1.1.39) (Fragment).	65.2812	MSGGDHLHSGTVVGK	1.4713	7.59372	0.411662	12.5288	0.951749	8.36747	37.86	37.86	0	auto - shared MS/MS	2	99	447.26	1785.01	1784.91	0.103957	4	447.234	15	20.1.1.822.2	23.3824	289.67	16.64	395.05	19.62	100.77	11.22	254.6	15.49	iTRAQ4plex@N-term; Oxidation(M)@1; iTRAQ4plex(K)@15
3	Q8GLJ6_SPIPL	Q8GLJ6 Ribulose-1,5-bisphosphate carboxylase/oxygenase large subunit (EC 4.1.1.39) (Fragment).	65.2812	TFQGPPHGITVER	1.38479	14.872	0.27698	29.7133	0.878015	16.5077	37.86	37.86	0	auto - shared MS/MS	2	99	528.29	1581.85	1581.84	0.00933625	3	528.287	22	17.1.1.1179.3	31.0291	77.5	8.6	99.48	9.85	18.14	5	62.84	7.68	iTRAQ4plex@N-term
3	Q8GLJ6_SPIPL	Q8GLJ6 Ribulose-1,5-bisphosphate carboxylase/oxygenase large subunit (EC 4.1.1.39) (Fragment).	65.2812	VALEACIQAR	1.09195	2.29731	0.355982	3.68092	0.689742	2.58134	37.86	37.86	0	auto - shared MS/MS	2	99	632.294	1262.57	1262.66	-0.0865673	2	632.337	18	36.1.1.1281.2	38.0988	3653.45	58.89	3697.88	60.53	1099.05	36.37	2327.14	46.92	iTRAQ4plex@N-term; Methylthio(C)@6
3	Q8GLJ6_SPIPL	Q8GLJ6 Ribulose-1,5-bisphosphate carboxylase/oxygenase large subunit (EC 4.1.1.39) (Fragment).	65.2812	WSPELAVACELWK	0.897762	5.10381	0.212352	9.9577	0.497259	6.02829	37.86	37.86	0	auto - shared MS/MS	2	99	933.457	1864.9	1864.95	-0.0463058	2	933.48	24	30.1.1.1390.2	46.9985	824.8	27.93	686.37	26.21	148.01	13.86	378.76	18.89	iTRAQ4plex@N-term; Methylthio(C)@9; iTRAQ4plex(K)@13
3	Q8GLJ6_SPIPL	Q8GLJ6 Ribulose-1,5-bisphosphate carboxylase/oxygenase large subunit (EC 4.1.1.39) (Fragment).	65.2812	AVYECLR	1.29187	11.1484	0.485198	16.2966	0.774536	12.6448	37.86	37.86	0	auto - shared MS/MS	1.1549	93	522.266	1042.52	1042.51	0.0112794	2	522.26	12	17.1.1.1243.3	35.8591	142.7	11.66	170.88	12.96	58.51	8.25	102.07	9.85	iTRAQ4plex@N-term; Methylthio(C)@5
3	Q8GLJ6_SPIPL	Q8GLJ6 Ribulose-1,5-bisphosphate carboxylase/oxygenase large subunit (EC 4.1.1.39) (Fragment).	65.2812	IPIAYLK	1.39569	1.92143	0.469019	2.94104	1.05936	2.03443	37.86	37.86	1	auto	0.79588	84	553.322	1104.63	1104.72	-0.0854683	2	553.365	12	24.1.1.1150.2	37.8966	4635.19	66.53	5996.61	76.6	1837.15	47.16	4534.65	65.38	iTRAQ4plex@N-term; iTRAQ4plex(K)@7
3	Q8GLJ6_SPIPL	Q8GLJ6 Ribulose-1,5-bisphosphate carboxylase/oxygenase large subunit (EC 4.1.1.39) (Fragment).	65.2812	GGLDFTK	1.30176	9.47606	0.692912	12.0436	1.17469	9.62598	37.86	37.86	0	auto - shared MS/MS	0.677781	79	513.302	1024.59	1024.58	0.00904437	2	513.297	12	16.1.1.990.4	31.0981	197.25	13.71	238.01	15.33	115.5	11.36	213.98	14.25	iTRAQ4plex@N-term; iTRAQ4plex(K)@7
3	Q8GLJ6_SPIPL	Q8GLJ6 Ribulose-1,5-bisphosphate carboxylase/oxygenase large subunit (EC 4.1.1.39) (Fragment).	65.2812	GLLLHIHR	1.11742	6.00136	0.806273	6.85815	0.831716	6.44038	37.86	37.86	0	auto - no iTRAQ	0.481486	67	479.802	957.59	957.587	0.00251962	2	479.801	11	15.1.1.1032.3	34.1415	531.74	22.47	550.76	23.47	362.3	19.57	408.42	19.85	No iTRAQ4plex@N-term	cleaved N-G@N-term
3	Q8GLJ6_SPIPL	Q8GLJ6 Ribulose-1,5-bisphosphate carboxylase/oxygenase large subunit (EC 4.1.1.39) (Fragment).	65.2812	NHGIHFR	1.23606	15.5861	0.361288	25.8361	0.736563	17.7306	37.86	37.86	0	auto - shared MS/MS	0.455932	65	342.524	1024.55	1024.53	0.0193281	3	342.518	12	43.1.1.916.2	23.5598	74.58	8.43	85.45	9.17	22.77	5.29	50.73	6.93	iTRAQ4plex@N-term; Deamidated(N)@1
3	Q8GLJ6_SPIPL	Q8GLJ6 Ribulose-1,5-bisphosphate carboxylase/oxygenase large subunit (EC 4.1.1.39) (Fragment).	65.2812	EGGDVIR	1.44376	16.1263	0.614663	21.9442	0.783838	18.7479	37.86	37.86	0	auto - shared MS/MS	0.136677	27	445.259	888.503	888.479	0.0245781	2	445.247	11	31.1.1.935.3	22.8701	64.86	7.87	86.8	9.22	33.69	6.16	46.95	6.71	iTRAQ4plex@N-term
3	Q8GLJ6_SPIPL	Q8GLJ6 Ribulose-1,5-bisphosphate carboxylase/oxygenase large subunit (EC 4.1.1.39) (Fragment).	65.2812	LGLSAK	1.40299	3.89734	0.548795	5.56391	1.08195	4.11137	37.86	37.86	0	auto - shared MS/MS	0.124939	25	438.79	875.566	875.568	-0.00279793	2	438.791	10	24.1.1.1023.2	28.4933	1124.58	32.77	1462.49	37.85	521.54	24.72	1123.65	32.59	iTRAQ4plex@N-term; iTRAQ4plex(K)@6
3	Q8GLJ6_SPIPL	Q8GLJ6 Ribulose-1,5-bisphosphate carboxylase/oxygenase large subunit (EC 4.1.1.39) (Fragment).	65.2812	LLHIHR	1.26164	17.2819	1.6903	16.48	1.11788	17.699	37.86	37.86	0	auto - no iTRAQ	0.00934877	2.12963	394.745	787.476	787.482	-0.0060188	2	394.748	9	43.1.1.1019.4	31.2073	60.9	7.62	71.22	8.49	86.99	9.33	62.87	7.87	No iTRAQ4plex@N-term	cleaved L-L@N-term
3	Q8GLJ6_SPIPL	Q8GLJ6 Ribulose-1,5-bisphosphate carboxylase/oxygenase large subunit (EC 4.1.1.39) (Fragment).	65.2812	LEGEK	1.71002	29.7714					37.86	37.86	0	auto - shared MS/MS	0.00795069	1.81406	432.288	862.562	862.5	0.0617881	2	432.257	7	6.1.1.995.2	21.5809	17.69	4.12	28.04	5.2	1.99	2	13.94	3.61	iTRAQ4plex@N-term; iTRAQ4plex(K)@5
3	Q8GLJ6_SPIPL	Q8GLJ6 Ribulose-1,5-bisphosphate carboxylase/oxygenase large subunit (EC 4.1.1.39) (Fragment).	65.2812	AEFAK	1.41883	7.47289	0.64107	10.0195	1.10944	7.85976	37.86	37.86	0	auto - shared MS/MS	0.00744949	1.70068	427.269	852.523	852.495	0.0277216	2	427.255	8	14.1.1.990.3	25.7894	304.61	17.06	400.61	19.82	165.02	13.71	312.09	17.21	iTRAQ4plex@N-term; iTRAQ4plex(K)@5
3	Q8GLJ6_SPIPL	Q8GLJ6 Ribulose-1,5-bisphosphate carboxylase/oxygenase large subunit (EC 4.1.1.39) (Fragment).	65.2812	LEDMR	1.41985	7.04197	0.425749	11.3201	0.972915	7.65272	37.86	37.86	0	auto - shared MS/MS	0.00436481	1	404.22	806.425	806.408	0.0175701	2	404.211	8	8.1.1.961.2	27.1009	342.29	18.08	450.49	20.98	123.15	12.33	307.54	17.03	iTRAQ4plex@N-term
3	Q8GLJ6_SPIPL	Q8GLJ6 Ribulose-1,5-bisphosphate carboxylase/oxygenase large subunit (EC 4.1.1.39) (Fragment).	65.2812	DKLNK	1.54467	14.0899	0.495633	21.6313	1.0839	15.191	37.86	37.86	0	auto - shared MS/MS	0.00367115	0.841751	350.565	1048.67	1048.66	0.0113269	3	350.561	8	21.1.1.736.2	18.0792	82.49	8.89	118.11	10.72	34.55	6.48	82.57	8.84	iTRAQ4plex@N-term; iTRAQ4plex(K)@2; iTRAQ4plex(K)@5	missed K-L@2
3	Q8GLJ6_SPIPL	Q8GLJ6 Ribulose-1,5-bisphosphate carboxylase/oxygenase large subunit (EC 4.1.1.39) (Fragment).	65.2812	AEFAK	1.54112	11.7415	0.630941	16.172	1.04455	12.7731	37.86	37.86	0	auto - shared MS/MS	0	1.70068	427.269	852.523	852.495	0.0283315	2	427.255	8	12.1.1.1110.3	25.4698	119.04	10.68	170.05	12.88	63.47	8.54	114.83	10.44	iTRAQ4plex@N-term; iTRAQ4plex(K)@5
3	Q8GLJ6_SPIPL	Q8GLJ6 Ribulose-1,5-bisphosphate carboxylase/oxygenase large subunit (EC 4.1.1.39) (Fragment).	65.2812	AEFAK	1.89654	10.7238	0.6887	15.1559	1.63208	10.9857	37.86	37.86	0	auto - shared MS/MS	0	1.70068	427.263	852.511	852.495	0.0163078	2	427.255	8	12.1.1.1111.2	25.5248	131.72	11.27	231.56	14.97	76.66	9.59	198.53	13.68	iTRAQ4plex@N-term; iTRAQ4plex(K)@5
3	Q8GLJ6_SPIPL	Q8GLJ6 Ribulose-1,5-bisphosphate carboxylase/oxygenase large subunit (EC 4.1.1.39) (Fragment).	65.2812	AEFAK	1.66233	4.16031	0.59615	6.00521	1.182	4.45747	37.86	37.86	0	auto - shared MS/MS	0	0.85034	427.272	852.529	852.495	0.0342287	2	427.255	8	13.1.1.875.3	25.2906	918.91	29.7	1415.92	37.09	462.93	23.43	1003.05	30.79	iTRAQ4plex@N-term; iTRAQ4plex(K)@5
3	Q8GLJ6_SPIPL	Q8GLJ6 Ribulose-1,5-bisphosphate carboxylase/oxygenase large subunit (EC 4.1.1.39) (Fragment).	65.2812	AEFAK	1.57066	2.97394	0.574144	4.29737	1.15288	3.16693	37.86	37.86	0	auto - shared MS/MS	0	0.85034	427.262	852.51	852.495	0.0148205	2	427.255	8	13.1.1.876.2	25.3456	1840.08	41.99	2678.97	51.09	892.78	32.51	1959.08	43.02	iTRAQ4plex@N-term; iTRAQ4plex(K)@5
3	Q8GLJ6_SPIPL	Q8GLJ6 Ribulose-1,5-bisphosphate carboxylase/oxygenase large subunit (EC 4.1.1.39) (Fragment).	65.2812	AEFAK	1.20441	7.4759	0.628612	9.62822	1.01074	7.74019	37.86	37.86	0	auto - shared MS/MS	0	0.85034	427.271	852.528	852.495	0.0329093	2	427.255	8	14.1.1.991.2	25.8444	329.02	17.69	367.32	19.08	174.78	13.96	307.11	17.1	iTRAQ4plex@N-term; iTRAQ4plex(K)@5
3	Q8GLJ6_SPIPL	Q8GLJ6 Ribulose-1,5-bisphosphate carboxylase/oxygenase large subunit (EC 4.1.1.39) (Fragment).	65.2812	AEFAK	1.26885	5.13374	0.517503	7.29621	1.01353	5.37604	37.86	37.86	0	auto - shared MS/MS	0	0.85034	427.264	852.514	852.495	0.0195289	2	427.255	8	15.1.1.920.2	25.8173	679.25	25.44	798.89	28.05	297.05	18.6	635.77	24.52	iTRAQ4plex@N-term; iTRAQ4plex(K)@5
3	Q8GLJ6_SPIPL	Q8GLJ6 Ribulose-1,5-bisphosphate carboxylase/oxygenase large subunit (EC 4.1.1.39) (Fragment).	65.2812	AEFAK	1.53208	6.91807	0.562558	10.0446	1.26347	7.16763	37.86	37.86	0	auto - shared MS/MS	0	0.85034	427.263	852.512	852.495	0.017295	2	427.255	8	16.1.1.919.4	25.8372	343.63	18.14	488	21.82	163.36	13.96	400.95	19.44	iTRAQ4plex@N-term; iTRAQ4plex(K)@5
3	Q8GLJ6_SPIPL	Q8GLJ6 Ribulose-1,5-bisphosphate carboxylase/oxygenase large subunit (EC 4.1.1.39) (Fragment).	65.2812	AEFAK							37.86	37.86	0	no quant - weak signal	0	0.85034	427.26	852.506	852.495	0.0111709	2	427.255	7	26.1.1.1045.4	25.9435	11.55	3.32	13.27	3.61	2.24	1.73	4.2	2	iTRAQ4plex@N-term; iTRAQ4plex(K)@5
3	Q8GLJ6_SPIPL	Q8GLJ6 Ribulose-1,5-bisphosphate carboxylase/oxygenase large subunit (EC 4.1.1.39) (Fragment).	65.2812	AEFAK	1.82714	9.17127	0.908147	11.5324	1.58147	9.39261	37.86	37.86	0	auto - shared MS/MS	0	0.85034	427.262	852.508	852.495	0.013571	2	427.255	8	40.1.1.978.4	25.7087	182.79	13.27	309.58	17.35	140.28	12.57	266.96	15.91	iTRAQ4plex@N-term; iTRAQ4plex(K)@5
3	Q8GLJ6_SPIPL	Q8GLJ6 Ribulose-1,5-bisphosphate carboxylase/oxygenase large subunit (EC 4.1.1.39) (Fragment).	65.2812	AEFAK	1.507	5.68175	0.582945	8.08983	1.28169	5.84853	37.86	37.86	0	auto - low confidence	0	0	427.266	852.518	852.495	0.0231298	2	427.255	8	15.1.1.919.4	25.7806	513.09	22.16	716.73	26.46	252.76	17.29	607.31	23.95	iTRAQ4plex@N-term; iTRAQ4plex(K)@5
3	Q8GLJ6_SPIPL	Q8GLJ6 Ribulose-1,5-bisphosphate carboxylase/oxygenase large subunit (EC 4.1.1.39) (Fragment).	65.2812	AEFAK	1.62291	6.47214	0.735854	8.51923	1.23095	6.83768	37.86	37.86	0	auto - low confidence	0	0	427.257	852.499	852.495	0.00453876	2	427.255	8	16.1.1.920.4	25.9105	383.7	19.18	577.21	23.73	238.6	16.46	436.18	20.35	iTRAQ4plex@N-term; iTRAQ4plex(K)@5
3	Q8GLJ6_SPIPL	Q8GLJ6 Ribulose-1,5-bisphosphate carboxylase/oxygenase large subunit (EC 4.1.1.39) (Fragment).	65.2812	AQAETNEIK							37.86	37.86	1	auto	0	99	646.358	1290.7	1290.7	-0.00158876	2	646.358	13	2.1.1.976.3	24.2294	3.66	2	29.85	5.29	7.05	3	20.18	4.36	iTRAQ4plex@N-term; iTRAQ4plex(K)@9
3	Q8GLJ6_SPIPL	Q8GLJ6 Ribulose-1,5-bisphosphate carboxylase/oxygenase large subunit (EC 4.1.1.39) (Fragment).	65.2812	AQAETNEIK	1.92905	10.5281	0.517285	16.7658	1.05509	11.9392	37.86	37.86	1	auto	0	99	646.856	1291.7	1291.69	0.0115876	2	646.85	15	5.1.1.943.2	25.187	135.77	11.45	242.77	15.3	59.35	8.6	132.29	11.18	iTRAQ4plex@N-term; Deamidated(N)@6; iTRAQ4plex(K)@9
3	Q8GLJ6_SPIPL	Q8GLJ6 Ribulose-1,5-bisphosphate carboxylase/oxygenase large subunit (EC 4.1.1.39) (Fragment).	65.2812	AQAETNEIK	1.75229	7.27151	0.414715	12.6676	1.22745	7.79637	37.86	37.86	1	auto	0	99	646.359	1290.7	1290.7	0.00130591	2	646.358	15	7.1.1.907.2	24.3547	294.3	16.82	478.02	21.49	103.14	11.66	333.6	17.69	iTRAQ4plex@N-term; iTRAQ4plex(K)@9
3	Q8GLJ6_SPIPL	Q8GLJ6 Ribulose-1,5-bisphosphate carboxylase/oxygenase large subunit (EC 4.1.1.39) (Fragment).	65.2812	AQAETNEIK							37.86	37.86	0	no quant - weak signal	0	99	646.859	1291.7	1291.69	0.0160647	2	646.85	15	28.1.1.1180.2	23.6623	13.78	3.61	9.66	3.16	8.53	3	13.64	3.61	iTRAQ4plex@N-term; Deamidated(N)@6; iTRAQ4plex(K)@9
3	Q8GLJ6_SPIPL	Q8GLJ6 Ribulose-1,5-bisphosphate carboxylase/oxygenase large subunit (EC 4.1.1.39) (Fragment).	65.2812	AQAETNEIK							37.86	37.86	0	no quant - weak signal	0	98	646.857	1291.7	1291.69	0.0125248	2	646.85	13	28.1.1.1179.2	23.5848	3.84	2	21.47	4.47	0	1.45	3.29	1.73	iTRAQ4plex@N-term; Deamidated(N)@6; iTRAQ4plex(K)@9
3	Q8GLJ6_SPIPL	Q8GLJ6 Ribulose-1,5-bisphosphate carboxylase/oxygenase large subunit (EC 4.1.1.39) (Fragment).	65.2812	AQAETNEIK	1.14762	13.3476	0.149803	36.4703	0.82711	14.3676	37.86	37.86	1	auto	0	98	646.872	1291.73	1291.69	0.0427298	2	646.85	14	29.1.1.1039.2	25.3118	105.22	10	111.93	10.49	13.32	4.69	80.37	8.66	iTRAQ4plex@N-term; Deamidated(N)@6; iTRAQ4plex(K)@9
3	Q8GLJ6_SPIPL	Q8GLJ6 Ribulose-1,5-bisphosphate carboxylase/oxygenase large subunit (EC 4.1.1.39) (Fragment).	65.2812	AQAETNEIK	1.40358	8.70373	0.38681	14.6308	0.981827	9.40902	37.86	37.86	1	auto	0	97	646.375	1290.73	1290.7	0.0320191	2	646.358	15	6.1.1.1031.3	24.466	225.1	14.66	292.86	16.91	73.58	9.64	204.1	13.86	iTRAQ4plex@N-term; iTRAQ4plex(K)@9
3	Q8GLJ6_SPIPL	Q8GLJ6 Ribulose-1,5-bisphosphate carboxylase/oxygenase large subunit (EC 4.1.1.39) (Fragment).	65.2812	AQAETNEIK	1.24599	9.88033	0.411928	15.4059	0.766248	11.1397	37.86	37.86	1	auto	0	96	646.361	1290.71	1290.7	0.00443307	2	646.358	14	6.1.1.1034.2	24.6676	184.83	13.27	213.47	14.49	64.34	8.77	130.79	11.14	iTRAQ4plex@N-term; iTRAQ4plex(K)@9
3	Q8GLJ6_SPIPL	Q8GLJ6 Ribulose-1,5-bisphosphate carboxylase/oxygenase large subunit (EC 4.1.1.39) (Fragment).	65.2812	AQAETNEIK	1.53436	5.70865	0.39137	9.80967	1.02496	6.22511	37.86	37.86	1	auto	0	94	646.352	1290.69	1290.7	-0.0135101	2	646.358	14	6.1.1.1032.3	24.5393	503.4	21.95	715.96	26.38	166.49	14.63	476.49	21.17	iTRAQ4plex@N-term; iTRAQ4plex(K)@9
3	Q8GLJ6_SPIPL	Q8GLJ6 Ribulose-1,5-bisphosphate carboxylase/oxygenase large subunit (EC 4.1.1.39) (Fragment).	65.2812	AQAETNEIK	1.46975	9.17366	0.453636	14.4334	0.963809	10.0744	37.86	37.86	1	auto	0	92	431.256	1290.75	1290.7	0.0450332	3	431.241	13	31.1.1.957.3	24.4834	198.67	13.78	270.66	16.25	76.16	9.64	176.83	12.92	iTRAQ4plex@N-term; iTRAQ4plex(K)@9
3	Q8GLJ6_SPIPL	Q8GLJ6 Ribulose-1,5-bisphosphate carboxylase/oxygenase large subunit (EC 4.1.1.39) (Fragment).	65.2812	AQAETNEIK							37.86	37.86	0	no quant - weak signal	0	86	646.859	1291.7	1291.69	0.0177402	2	646.85	10	26.1.1.1017.3	23.851	3.14	1.73	4.14	2	0	0.45	4.34	2	iTRAQ4plex@N-term; Deamidated(N)@6; iTRAQ4plex(K)@9
3	Q8GLJ6_SPIPL	Q8GLJ6 Ribulose-1,5-bisphosphate carboxylase/oxygenase large subunit (EC 4.1.1.39) (Fragment).	65.2812	AQAETNEIK	1.55011	7.68517	0.363183	13.6841	0.854427	8.82943	37.86	37.86	1	auto	0	83	431.238	1290.69	1290.7	-0.00927165	3	431.241	13	7.1.1.908.3	24.4463	276.66	16.28	397.52	19.65	84.91	10.49	218.3	14.37	iTRAQ4plex@N-term; iTRAQ4plex(K)@9
3	Q8GLJ6_SPIPL	Q8GLJ6 Ribulose-1,5-bisphosphate carboxylase/oxygenase large subunit (EC 4.1.1.39) (Fragment).	65.2812	AQAETNEIK	1.72369	20.7233			0.925564	23.7489	37.86	37.86	1	auto	0	77	431.253	1290.74	1290.7	0.0351808	3	431.241	12	32.1.1.962.4	24.5176	36.42	5.92	58.19	7.48	3.71	2.83	31.13	5.39	iTRAQ4plex@N-term; iTRAQ4plex(K)@9
3	Q8GLJ6_SPIPL	Q8GLJ6 Ribulose-1,5-bisphosphate carboxylase/oxygenase large subunit (EC 4.1.1.39) (Fragment).	65.2812	AQAETNEIK	1.68942	8.22827	0.486053	13.0257	0.99251	9.23915	37.86	37.86	1	auto	0	76	431.25	1290.73	1290.7	0.0258067	3	431.241	12	31.1.1.958.2	24.5384	233.26	14.97	365.28	18.81	95.81	10.86	213.8	14.21	iTRAQ4plex@N-term; iTRAQ4plex(K)@9
3	Q8GLJ6_SPIPL	Q8GLJ6 Ribulose-1,5-bisphosphate carboxylase/oxygenase large subunit (EC 4.1.1.39) (Fragment).	65.2812	AQAETNEIK							37.86	37.86	0	no quant - weak signal	0	72	431.581	1291.72	1291.69	0.0354997	3	431.569	12	4.1.1.1087.2	24.1535	4.05	2	11.68	3.32	0	1.09	8.7	2.83	iTRAQ4plex@N-term; Deamidated(N)@6; iTRAQ4plex(K)@9
3	Q8GLJ6_SPIPL	Q8GLJ6 Ribulose-1,5-bisphosphate carboxylase/oxygenase large subunit (EC 4.1.1.39) (Fragment).	65.2812	AQAETNEIK	1.41773	8.31161	0.4604	12.8631	0.987504	9.00078	37.86	37.86	1	auto	0	67	431.265	1290.77	1290.7	0.0703544	3	431.241	12	6.1.1.1032.2	24.521	246	15.33	323.28	17.78	95.71	10.77	224.34	14.57	iTRAQ4plex@N-term; iTRAQ4plex(K)@9
3	Q8GLJ6_SPIPL	Q8GLJ6 Ribulose-1,5-bisphosphate carboxylase/oxygenase large subunit (EC 4.1.1.39) (Fragment).	65.2812	AQAETNEIK	1.68589	29.9206			1.54658	30.2904	37.86	37.86	1	auto	0	40	646.857	1291.7	1291.69	0.0139857	2	646.85	12	4.1.1.1086.2	24.0652	17.7	4.12	27.66	5.2	13.43	3.87	25.28	4.9	iTRAQ4plex@N-term; Deamidated(N)@6; iTRAQ4plex(K)@9
3	Q8GLJ6_SPIPL	Q8GLJ6 Ribulose-1,5-bisphosphate carboxylase/oxygenase large subunit (EC 4.1.1.39) (Fragment).	65.2812	ASGG							37.86	37.86	0	no quant	0	0	435.273	434.266	434.225	0.0411285	1	435.232	3	25.1.1.1645.2	59.8711									iTRAQ4plex@N-term	cleaved V-A@N-term; cleaved G-I@C-term
3	Q8GLJ6_SPIPL	Q8GLJ6 Ribulose-1,5-bisphosphate carboxylase/oxygenase large subunit (EC 4.1.1.39) (Fragment).	65.2812	AVYECLR	1.12824	2.53813	0.391972	3.92008	0.688396	2.87998	37.86	37.86	0	auto - shared MS/MS	0	89	522.249	1042.48	1042.51	-0.0223578	2	522.26	12	14.1.1.1119.2	35.3219	2943.43	52.88	3078.24	55.19	974.98	33.97	1871.22	42.12	iTRAQ4plex@N-term; Methylthio(C)@5
3	Q8GLJ6_SPIPL	Q8GLJ6 Ribulose-1,5-bisphosphate carboxylase/oxygenase large subunit (EC 4.1.1.39) (Fragment).	65.2812	AVYECLR	1.1822	4.22414	0.425605	6.3834	0.764018	4.70207	37.86	37.86	0	auto - shared MS/MS	0	88	522.263	1042.51	1042.51	0.00583129	2	522.26	12	12.1.1.1240.4	35.0798	1037.95	31.42	1137.41	33.51	373.31	20.98	732.34	26.35	iTRAQ4plex@N-term; Methylthio(C)@5
3	Q8GLJ6_SPIPL	Q8GLJ6 Ribulose-1,5-bisphosphate carboxylase/oxygenase large subunit (EC 4.1.1.39) (Fragment).	65.2812	AVYECLR	1.2135	6.87903	0.541497	9.43719	0.933087	7.28392	37.86	37.86	0	auto - shared MS/MS	0	88	522.26	1042.51	1042.51	0.000186415	2	522.26	12	19.1.1.991.3	35.439	386.76	19.18	435.04	20.74	176.98	14.21	333.27	17.78	iTRAQ4plex@N-term; Methylthio(C)@5
3	Q8GLJ6_SPIPL	Q8GLJ6 Ribulose-1,5-bisphosphate carboxylase/oxygenase large subunit (EC 4.1.1.39) (Fragment).	65.2812	AVYECLR	1.17308	2.72801	0.422809	4.12099	0.73884	3.06072	37.86	37.86	0	auto - shared MS/MS	0	87	522.247	1042.48	1042.51	-0.0257709	2	522.26	12	15.1.1.1046.2	35.1648	2498.05	48.73	2716.29	51.8	892.55	32.4	1704.45	40.2	iTRAQ4plex@N-term; Methylthio(C)@5
3	Q8GLJ6_SPIPL	Q8GLJ6 Ribulose-1,5-bisphosphate carboxylase/oxygenase large subunit (EC 4.1.1.39) (Fragment).	65.2812	AVYECLR	1.15803	4.01368	0.403823	6.16804	0.713042	4.53666	37.86	37.86	0	auto - shared MS/MS	0	87	522.255	1042.49	1042.51	-0.0114824	2	522.26	12	16.1.1.1049.3	35.4597	1161.54	33.23	1246.82	35.1	396.38	21.66	764.86	26.93	iTRAQ4plex@N-term; Methylthio(C)@5
3	Q8GLJ6_SPIPL	Q8GLJ6 Ribulose-1,5-bisphosphate carboxylase/oxygenase large subunit (EC 4.1.1.39) (Fragment).	65.2812	AVYECLR	1.23743	3.95112	0.444907	5.90634	0.637184	4.71109	37.86	37.86	0	auto - shared MS/MS	0	87	522.263	1042.51	1042.51	0.00584325	2	522.26	12	38.1.1.1114.2	35.3464	1159.74	33.23	1330.24	36.19	436.03	22.52	682.43	25.52	iTRAQ4plex@N-term; Methylthio(C)@5
3	Q8GLJ6_SPIPL	Q8GLJ6 Ribulose-1,5-bisphosphate carboxylase/oxygenase large subunit (EC 4.1.1.39) (Fragment).	65.2812	AVYECLR	1.18063	6.46608	0.550198	8.72443	0.869762	6.93716	37.86	37.86	0	auto - shared MS/MS	0	86	522.26	1042.51	1042.51	-0.00115226	2	522.26	12	11.1.1.1198.4	35.2293	443.79	20.54	485.67	21.93	206.34	15.26	356.46	18.42	iTRAQ4plex@N-term; Methylthio(C)@5
3	Q8GLJ6_SPIPL	Q8GLJ6 Ribulose-1,5-bisphosphate carboxylase/oxygenase large subunit (EC 4.1.1.39) (Fragment).	65.2812	AVYECLR	1.10244	3.13571	0.379927	4.87764	0.671766	3.56372	37.86	37.86	0	auto - shared MS/MS	0	86	522.259	1042.5	1042.51	-0.00185102	2	522.26	12	14.1.1.1118.2	35.2478	1951.69	43.05	1994.41	44.45	626.61	27.26	1210.77	33.89	iTRAQ4plex@N-term; Methylthio(C)@5
3	Q8GLJ6_SPIPL	Q8GLJ6 Ribulose-1,5-bisphosphate carboxylase/oxygenase large subunit (EC 4.1.1.39) (Fragment).	65.2812	AVYECLR	1.12324	1.88278	0.447737	2.72996	0.720106	2.1055	37.86	37.86	0	auto - shared MS/MS	0	85	522.247	1042.48	1042.51	-0.0274881	2	522.26	12	13.1.1.998.2	34.3848	5365.23	71.39	5586.11	74.41	2030.01	48.39	3567.94	58.22	iTRAQ4plex@N-term; Methylthio(C)@5
3	Q8GLJ6_SPIPL	Q8GLJ6 Ribulose-1,5-bisphosphate carboxylase/oxygenase large subunit (EC 4.1.1.39) (Fragment).	65.2812	AVYECLR	1.11018	1.90092	0.451053	2.73932	0.746049	2.09652	37.86	37.86	0	auto - shared MS/MS	0	84	522.251	1042.49	1042.51	-0.0186994	2	522.26	12	13.1.1.997.3	34.329	5296.04	70.92	5449.97	73.53	2018.67	48.24	3648.81	58.86	iTRAQ4plex@N-term; Methylthio(C)@5
3	Q8GLJ6_SPIPL	Q8GLJ6 Ribulose-1,5-bisphosphate carboxylase/oxygenase large subunit (EC 4.1.1.39) (Fragment).	65.2812	AVYECLR	1.14724	2.65393	0.38949	4.13716	0.711157	2.99398	37.86	37.86	0	auto - shared MS/MS	0	83	522.244	1042.47	1042.51	-0.0319997	2	522.26	12	38.1.1.1115.2	35.4205	2668.73	50.36	2837.96	52.96	878.39	32.34	1752.68	40.74	iTRAQ4plex@N-term; Methylthio(C)@5
3	Q8GLJ6_SPIPL	Q8GLJ6 Ribulose-1,5-bisphosphate carboxylase/oxygenase large subunit (EC 4.1.1.39) (Fragment).	65.2812	AVYECLR	1.17141	3.18395	0.449029	4.67722	0.754696	3.54912	37.86	37.86	0	auto - shared MS/MS	0	80	522.257	1042.5	1042.51	-0.00697279	2	522.26	12	15.1.1.1045.3	35.109	1835.47	41.77	1992.99	44.38	696.48	28.46	1279.24	34.84	iTRAQ4plex@N-term; Methylthio(C)@5
3	Q8GLJ6_SPIPL	Q8GLJ6 Ribulose-1,5-bisphosphate carboxylase/oxygenase large subunit (EC 4.1.1.39) (Fragment).	65.2812	AVYECLR	1.13856	3.69435	0.407803	5.61927	0.706743	4.16868	37.86	37.86	0	auto - shared MS/MS	0	79	522.25	1042.49	1042.51	-0.0195588	2	522.26	12	12.1.1.1241.2	35.1173	1383.01	36.25	1459.59	38	476.61	23.69	902.65	29.26	iTRAQ4plex@N-term; Methylthio(C)@5
3	Q8GLJ6_SPIPL	Q8GLJ6 Ribulose-1,5-bisphosphate carboxylase/oxygenase large subunit (EC 4.1.1.39) (Fragment).	65.2812	AVYECLR	1.08905	3.17949	0.399139	4.81453	0.701561	3.55345	37.86	37.86	0	auto - shared MS/MS	0	79	522.256	1042.5	1042.51	-0.00904101	2	522.26	12	16.1.1.1048.2	35.3664	1911.11	42.59	1929.22	43.75	644.61	27.51	1238.18	34.27	iTRAQ4plex@N-term; Methylthio(C)@5
3	Q8GLJ6_SPIPL	Q8GLJ6 Ribulose-1,5-bisphosphate carboxylase/oxygenase large subunit (EC 4.1.1.39) (Fragment).	65.2812	AVYECLR	1.28536	8.87363	0.421422	13.7628	0.628786	10.7303	37.86	37.86	0	auto - shared MS/MS	0	76	522.256	1042.5	1042.51	-0.00800787	2	522.26	12	17.1.1.1244.2	35.9175	225.65	14.66	268.85	16.25	80.36	9.75	131.03	11.19	iTRAQ4plex@N-term; Methylthio(C)@5
3	Q8GLJ6_SPIPL	Q8GLJ6 Ribulose-1,5-bisphosphate carboxylase/oxygenase large subunit (EC 4.1.1.39) (Fragment).	65.2812	AVYECLR	0.578439	25.2559	0.550678	26.2847	0.512666	25.5482	37.86	37.86	0	auto - shared MS/MS	0	51	522.265	1042.52	1042.51	0.0099634	2	522.26	11	2.1.1.1130.4	35.6211	45.75	6.56	24.53	5.1	21.29	4.69	21.66	4.58	iTRAQ4plex@N-term; Methylthio(C)@5
3	Q8GLJ6_SPIPL	Q8GLJ6 Ribulose-1,5-bisphosphate carboxylase/oxygenase large subunit (EC 4.1.1.39) (Fragment).	65.2812	DDENINSQPFMR	1.38566	19.5567	0.797395	23.871	0.977304	21.1785	37.86	37.86	0	auto - shared MS/MS	0	99	813.396	1624.78	1624.73	0.0505636	2	813.371	18	3.1.1.1083.4	29.846	45.04	6.56	57.85	7.55	30.35	5.74	40.65	6.25	iTRAQ4plex@N-term; Oxidation(M)@11
3	Q8GLJ6_SPIPL	Q8GLJ6 Ribulose-1,5-bisphosphate carboxylase/oxygenase large subunit (EC 4.1.1.39) (Fragment).	65.2812	DDENINSQPFMR							37.86	37.86	0	no quant - weak signal	0	95	805.892	1609.77	1609.72	0.0528782	2	805.865	15	3.1.1.1122.3	32.7319	14.77	3.74	13.94	3.74	8.88	3	0	0.45	iTRAQ4plex@N-term; Deamidated(N)@4
3	Q8GLJ6_SPIPL	Q8GLJ6 Ribulose-1,5-bisphosphate carboxylase/oxygenase large subunit (EC 4.1.1.39) (Fragment).	65.2812	DDENINSQPFMR	3.44911	31.4423					37.86	37.86	0	auto - shared MS/MS	0	40	813.892	1625.77	1625.71	0.0578748	2	813.863	14	27.1.1.1119.3	30.1753	13.09	3.61	41.85	6.32	19.32	4.58	19.57	4.36	iTRAQ4plex@N-term; Deamidated(N)@6; Oxidation(M)@11
3	Q8GLJ6_SPIPL	Q8GLJ6 Ribulose-1,5-bisphosphate carboxylase/oxygenase large subunit (EC 4.1.1.39) (Fragment).	65.2812	DDENINSQPFMR	0.866168	31.4598			0.984894	29.8374	37.86	37.86	0	auto - shared MS/MS	0	31	542.604	1624.79	1624.73	0.0622767	3	542.583	12	3.1.1.1084.3	29.9019	22.22	4.58	17.84	4.24	6.65	2.83	20.21	4.36	iTRAQ4plex@N-term; Oxidation(M)@11
3	Q8GLJ6_SPIPL	Q8GLJ6 Ribulose-1,5-bisphosphate carboxylase/oxygenase large subunit (EC 4.1.1.39) (Fragment).	65.2812	DKLNK	1.4424	20.3166			0.821956	23.1853	37.86	37.86	0	auto - low confidence	0	0	350.565	1048.67	1048.66	0.0122424	3	350.561	7	21.1.1.735.3	18.0192	40.8	6.25	54.55	7.28	7.17	3.32	30.97	5.39	iTRAQ4plex@N-term; iTRAQ4plex(K)@2; iTRAQ4plex(K)@5	missed K-L@2
3	Q8GLJ6_SPIPL	Q8GLJ6 Ribulose-1,5-bisphosphate carboxylase/oxygenase large subunit (EC 4.1.1.39) (Fragment).	65.2812	DKLNK	1.76017	15.6516	0.424984	26.6731	0.865698	18.3946	37.86	37.86	0	auto - low confidence	0	0	350.562	1048.66	1048.66	0.00375449	3	350.561	7	45.1.1.879.3	18.412	63.43	7.81	103.49	10	22.78	5.39	50.71	6.93	iTRAQ4plex@N-term; iTRAQ4plex(K)@2; iTRAQ4plex(K)@5	missed K-L@2
3	Q8GLJ6_SPIPL	Q8GLJ6 Ribulose-1,5-bisphosphate carboxylase/oxygenase large subunit (EC 4.1.1.39) (Fragment).	65.2812	DNGL							37.86	37.86	0	no quant - weak signal	0	0	562.289	561.282	561.288	-0.00590215	1	562.295	3	8.1.1.886.3	21.4998	3.12	1.73	5.09	2.24	4.02	2	0	0.2	iTRAQ4plex@N-term	cleaved L-L@C-term
3	Q8GLJ6_SPIPL	Q8GLJ6 Ribulose-1,5-bisphosphate carboxylase/oxygenase large subunit (EC 4.1.1.39) (Fragment).	65.2812	DNGLLLHIHR	1.15932	6.21531	0.568887	8.1875	0.691565	7.10879	37.86	37.86	0	auto - shared MS/MS	0	99	444.919	1331.74	1331.74	-0.00759789	3	444.922	18	15.1.1.998.2	31.5981	485.02	21.47	521.21	22.74	233.17	16.06	309.76	17.23	iTRAQ4plex@N-term; Deamidated(N)@2
3	Q8GLJ6_SPIPL	Q8GLJ6 Ribulose-1,5-bisphosphate carboxylase/oxygenase large subunit (EC 4.1.1.39) (Fragment).	65.2812	DNGLLLHIHR	1.21297	4.2469	0.966612	4.68031	0.964511	4.46884	37.86	37.86	0	auto - shared MS/MS	0	99	444.92	1331.74	1331.74	-0.00521761	3	444.922	17	15.1.1.1006.2	32.1923	1019.46	31.14	1146.22	33.82	832.74	29.53	908.05	29.62	iTRAQ4plex@N-term; Deamidated(N)@2
3	Q8GLJ6_SPIPL	Q8GLJ6 Ribulose-1,5-bisphosphate carboxylase/oxygenase large subunit (EC 4.1.1.39) (Fragment).	65.2812	DNGLLLHIHR	1.29265	22.1864	2.34221	19.8554	0.946644	24.0924	37.86	37.86	0	auto - no iTRAQ	0	99	396.884	1187.63	1187.64	-0.0103232	3	396.888	14	15.1.1.1007.2	32.2665	36.73	5.92	44.01	6.71	72.7	8.43	32.11	5.75	No iTRAQ4plex@N-term; Deamidated(N)@2
3	Q8GLJ6_SPIPL	Q8GLJ6 Ribulose-1,5-bisphosphate carboxylase/oxygenase large subunit (EC 4.1.1.39) (Fragment).	65.2812	DNGLLLHIHR	1.51737	11.3552	1.05738	12.9256	1.16366	12.0124	37.86	37.86	0	auto - shared MS/MS	0	99	444.592	1330.75	1330.76	-0.00466955	3	444.594	16	19.1.1.932.3	31.0615	128.51	11.09	180.75	13.34	114.83	11.05	138.1	11.54	iTRAQ4plex@N-term
3	Q8GLJ6_SPIPL	Q8GLJ6 Ribulose-1,5-bisphosphate carboxylase/oxygenase large subunit (EC 4.1.1.39) (Fragment).	65.2812	DNGLLLHIHR	1.17826	10.5221	0.768506	12.4609	1.02963	10.7882	37.86	37.86	0	auto - shared MS/MS	0	99	444.588	1330.74	1330.76	-0.0157475	3	444.594	17	19.1.1.933.3	31.1356	168.27	12.65	183.78	13.53	109.28	10.86	160	12.38	iTRAQ4plex@N-term
3	Q8GLJ6_SPIPL	Q8GLJ6 Ribulose-1,5-bisphosphate carboxylase/oxygenase large subunit (EC 4.1.1.39) (Fragment).	65.2812	DNGLLLHIHR	1.35323	13.0868	0.843953	15.6262	1.23994	13.2599	37.86	37.86	0	auto - shared MS/MS	0	99	444.591	1330.75	1330.76	-0.00878944	3	444.594	17	19.1.1.934.2	31.1915	101.67	9.85	127.53	11.22	72.51	8.89	116.42	10.54	iTRAQ4plex@N-term
3	Q8GLJ6_SPIPL	Q8GLJ6 Ribulose-1,5-bisphosphate carboxylase/oxygenase large subunit (EC 4.1.1.39) (Fragment).	65.2812	DNGLLLHIHR	1.08917	6.87542	0.636329	8.51801	0.817836	7.35058	37.86	37.86	0	auto - shared MS/MS	0	99	444.927	1331.76	1331.74	0.015054	3	444.922	18	39.1.1.1052.3	31.5906	409.83	19.72	413.76	20.32	220.38	15.49	309.53	17.2	iTRAQ4plex@N-term; Deamidated(N)@2
3	Q8GLJ6_SPIPL	Q8GLJ6 Ribulose-1,5-bisphosphate carboxylase/oxygenase large subunit (EC 4.1.1.39) (Fragment).	65.2812	DNGLLLHIHR	1.1738	15.1843	0.879147	17.1473	1.10411	15.2692	37.86	37.86	0	auto - shared MS/MS	0	99	444.925	1331.75	1331.74	0.0113333	3	444.922	17	40.1.1.1061.4	31.8587	80.99	8.77	88.12	9.38	60.17	8	82.58	8.89	iTRAQ4plex@N-term; Deamidated(N)@2
3	Q8GLJ6_SPIPL	Q8GLJ6 Ribulose-1,5-bisphosphate carboxylase/oxygenase large subunit (EC 4.1.1.39) (Fragment).	65.2812	DNGLLLHIHR	1.37733	13.8585	1.05411	15.4215	1.26625	14.03	37.86	37.86	0	auto - shared MS/MS	0	99	444.589	1330.75	1330.76	-0.0127538	3	444.594	18	43.1.1.1019.2	31.1707	90.1	9.27	115.03	10.68	80.26	9.22	105.36	10.05	iTRAQ4plex@N-term
3	Q8GLJ6_SPIPL	Q8GLJ6 Ribulose-1,5-bisphosphate carboxylase/oxygenase large subunit (EC 4.1.1.39) (Fragment).	65.2812	DNGLLLHIHR	1.39758	13.7668	1.55572	13.7551	1.04921	14.716	37.86	37.86	0	auto - shared MS/MS	0	99	444.585	1330.73	1330.76	-0.0255711	3	444.594	17	43.1.1.1020.4	31.2815	91.11	9.33	118.03	10.86	119.78	11	88.28	9.33	iTRAQ4plex@N-term
3	Q8GLJ6_SPIPL	Q8GLJ6 Ribulose-1,5-bisphosphate carboxylase/oxygenase large subunit (EC 4.1.1.39) (Fragment).	65.2812	DNGLLLHIHR	1.10251	14.0236	0.69962	16.8775	1.02005	14.1494	37.86	37.86	0	auto - shared MS/MS	0	99	444.588	1330.74	1330.76	-0.0181554	3	444.594	17	43.1.1.1021.3	31.3373	97.95	9.64	100.1	10	57.91	7.94	92.27	9.38	iTRAQ4plex@N-term
3	Q8GLJ6_SPIPL	Q8GLJ6 Ribulose-1,5-bisphosphate carboxylase/oxygenase large subunit (EC 4.1.1.39) (Fragment).	65.2812	DNGLLLHIHR	1.07322	3.04803	0.39786	4.61485	0.785832	3.27739	37.86	37.86	0	auto - shared MS/MS	0	93	333.945	1331.75	1331.74	0.00716485	4	333.943	13	15.1.1.999.4	31.709	2096.13	44.6	2085.23	45.51	704.75	28.86	1521.18	37.92	iTRAQ4plex@N-term; Deamidated(N)@2
3	Q8GLJ6_SPIPL	Q8GLJ6 Ribulose-1,5-bisphosphate carboxylase/oxygenase large subunit (EC 4.1.1.39) (Fragment).	65.2812	DNGLLLHIHR	1.90615	25.2132	1.14316	29.2805			37.86	37.86	0	auto - no iTRAQ	0	63	396.889	1187.65	1187.64	0.00410377	3	396.888	12	39.1.1.1062.4	32.3522	23.85	4.8	42.14	6.4	23.04	4.9	7.49	2.83	No iTRAQ4plex@N-term; Deamidated(N)@2
3	Q8GLJ6_SPIPL	Q8GLJ6 Ribulose-1,5-bisphosphate carboxylase/oxygenase large subunit (EC 4.1.1.39) (Fragment).	65.2812	DNGLLLHIHR	0.981855	6.6593	1.0172	6.78197	0.96156	6.61398	37.86	37.86	0	auto - shared MS/MS	0	41	444.924	1331.75	1331.74	0.00803728	3	444.922	13	40.1.1.1065.4	32.1553	465.59	21	423.74	20.76	400.22	20.27	413.44	20	iTRAQ4plex@N-term; Deamidated(N)@2
3	Q8GLJ6_SPIPL	Q8GLJ6 Ribulose-1,5-bisphosphate carboxylase/oxygenase large subunit (EC 4.1.1.39) (Fragment).	65.2812	EDHIEEDR							37.86	37.86	0	no quant	0	98	396.201	1185.58	1185.54	0.0423474	3	396.187	11	5.1.1.854.3	18.4903									iTRAQ4plex@N-term
3	Q8GLJ6_SPIPL	Q8GLJ6 Ribulose-1,5-bisphosphate carboxylase/oxygenase large subunit (EC 4.1.1.39) (Fragment).	65.2812	EDHIEEDR							37.86	37.86	0	no quant	0	96	593.788	1185.56	1185.54	0.0229614	2	593.776	9	26.1.1.961.3	19.3019									iTRAQ4plex@N-term
3	Q8GLJ6_SPIPL	Q8GLJ6 Ribulose-1,5-bisphosphate carboxylase/oxygenase large subunit (EC 4.1.1.39) (Fragment).	65.2812	EDHIEEDR							37.86	37.86	0	no quant - weak signal	0	95	396.188	1185.54	1185.54	0.00475086	3	396.187	11	2.1.1.905.2	18.5485	0	0	0	0	0	0.19	4.34	2	iTRAQ4plex@N-term
3	Q8GLJ6_SPIPL	Q8GLJ6 Ribulose-1,5-bisphosphate carboxylase/oxygenase large subunit (EC 4.1.1.39) (Fragment).	65.2812	EDHIEEDR							37.86	37.86	0	no quant - weak signal	0	90	593.79	1185.57	1185.54	0.0272403	2	593.776	10	4.1.1.999.2	19.3127	4.31	2	0	0.38	3.27	1.73	0	0.16	iTRAQ4plex@N-term
3	Q8GLJ6_SPIPL	Q8GLJ6 Ribulose-1,5-bisphosphate carboxylase/oxygenase large subunit (EC 4.1.1.39) (Fragment).	65.2812	EDHIEEDR							37.86	37.86	0	no quant	0	82	512.756	1023.5	1023.43	0.071284	2	512.72	9	27.1.1.1021.2	22.6453									Glu->pyro-Glu@N-term
3	Q8GLJ6_SPIPL	Q8GLJ6 Ribulose-1,5-bisphosphate carboxylase/oxygenase large subunit (EC 4.1.1.39) (Fragment).	65.2812	EDHIEEDR							37.86	37.86	0	no quant - weak signal	0	71	396.194	1185.56	1185.54	0.0205883	3	396.187	10	2.1.1.904.2	18.4735	0	0.07	3.26	1.73	0	0.2	0	0	iTRAQ4plex@N-term
3	Q8GLJ6_SPIPL	Q8GLJ6 Ribulose-1,5-bisphosphate carboxylase/oxygenase large subunit (EC 4.1.1.39) (Fragment).	65.2812	EDHIEEDR							37.86	37.86	0	no quant	0	68	396.194	1185.56	1185.54	0.0229061	3	396.187	8	4.1.1.991.2	19.111									iTRAQ4plex@N-term
3	Q8GLJ6_SPIPL	Q8GLJ6 Ribulose-1,5-bisphosphate carboxylase/oxygenase large subunit (EC 4.1.1.39) (Fragment).	65.2812	EDHIEEDR							37.86	37.86	0	no quant	0	66	512.746	1023.48	1023.43	0.0521191	2	512.72	8	27.1.1.1022.3	22.7545									Glu->pyro-Glu@N-term
3	Q8GLJ6_SPIPL	Q8GLJ6 Ribulose-1,5-bisphosphate carboxylase/oxygenase large subunit (EC 4.1.1.39) (Fragment).	65.2812	EDHIEEDR							37.86	37.86	0	no quant	0	57	396.206	1185.6	1185.54	0.0586115	3	396.187	7	4.1.1.990.2	19.0752									iTRAQ4plex@N-term
3	Q8GLJ6_SPIPL	Q8GLJ6 Ribulose-1,5-bisphosphate carboxylase/oxygenase large subunit (EC 4.1.1.39) (Fragment).	65.2812	EDHIEEDR							37.86	37.86	0	no quant	0	30	396.198	1185.57	1185.54	0.0336116	3	396.187	8	8.1.1.855.4	18.7867									iTRAQ4plex@N-term
3	Q8GLJ6_SPIPL	Q8GLJ6 Ribulose-1,5-bisphosphate carboxylase/oxygenase large subunit (EC 4.1.1.39) (Fragment).	65.2812	EDHIEEDR							37.86	37.86	0	no quant	0	24	512.743	1023.47	1023.43	0.0464566	2	512.72	7	3.1.1.985.2	22.3877									Glu->pyro-Glu@N-term
3	Q8GLJ6_SPIPL	Q8GLJ6 Ribulose-1,5-bisphosphate carboxylase/oxygenase large subunit (EC 4.1.1.39) (Fragment).	65.2812	EDHIEEDR							37.86	37.86	0	no quant	0	13	396.201	1185.58	1185.54	0.042166	3	396.187	8	31.1.1.881.4	18.7867									iTRAQ4plex@N-term
3	Q8GLJ6_SPIPL	Q8GLJ6 Ribulose-1,5-bisphosphate carboxylase/oxygenase large subunit (EC 4.1.1.39) (Fragment).	65.2812	EDHIEEDR							37.86	37.86	0	no quant	0	7	512.733	1023.45	1023.43	0.025216	2	512.72	7	3.1.1.984.3	22.3335									Glu->pyro-Glu@N-term
3	Q8GLJ6_SPIPL	Q8GLJ6 Ribulose-1,5-bisphosphate carboxylase/oxygenase large subunit (EC 4.1.1.39) (Fragment).	65.2812	EDHIEEDR							37.86	37.86	0	no quant	0	0	396.219	1185.64	1185.54	0.0977912	3	396.187	5	8.1.1.854.3	18.6676									iTRAQ4plex@N-term
3	Q8GLJ6_SPIPL	Q8GLJ6 Ribulose-1,5-bisphosphate carboxylase/oxygenase large subunit (EC 4.1.1.39) (Fragment).	65.2812	EDHIEEDR							37.86	37.86	0	no quant	0	0	593.783	1185.55	1185.54	0.0124175	2	593.776	5	28.1.1.1055.2	18.5273									iTRAQ4plex@N-term
3	Q8GLJ6_SPIPL	Q8GLJ6 Ribulose-1,5-bisphosphate carboxylase/oxygenase large subunit (EC 4.1.1.39) (Fragment).	65.2812	EDHIEEDR							37.86	37.86	0	no quant - weak signal	0	0	593.78	1185.55	1185.54	0.0071688	2	593.776	5	28.1.1.1056.2	18.5781	4.31	2	0	0.28	0	0	0	0	iTRAQ4plex@N-term
3	Q8GLJ6_SPIPL	Q8GLJ6 Ribulose-1,5-bisphosphate carboxylase/oxygenase large subunit (EC 4.1.1.39) (Fragment).	65.2812	EDHIEEDR							37.86	37.86	0	no quant - weak signal	0	0	593.807	1185.6	1185.54	0.0601375	2	593.776	5	29.1.1.955.3	18.8034	0	0.09	4.35	2	0	0.26	0	0	iTRAQ4plex@N-term
3	Q8GLJ6_SPIPL	Q8GLJ6 Ribulose-1,5-bisphosphate carboxylase/oxygenase large subunit (EC 4.1.1.39) (Fragment).	65.2812	EGGDVIR							37.86	37.86	0	no quant - weak signal	0	19	445.252	888.489	888.479	0.00982555	2	445.247	9	2.1.1.957.2	22.7452	13.52	3.61	21.8	4.58	2.33	2	15.01	3.74	iTRAQ4plex@N-term
3	Q8GLJ6_SPIPL	Q8GLJ6 Ribulose-1,5-bisphosphate carboxylase/oxygenase large subunit (EC 4.1.1.39) (Fragment).	65.2812	EGGDVIR							37.86	37.86	0	no quant - weak signal	0	19	445.251	888.488	888.479	0.009304	2	445.247	8	4.1.1.1081.2	23.5702	3.14	1.73	4.04	2	2.72	1.73	6.35	2.45	iTRAQ4plex@N-term
3	Q8GLJ6_SPIPL	Q8GLJ6 Ribulose-1,5-bisphosphate carboxylase/oxygenase large subunit (EC 4.1.1.39) (Fragment).	65.2812	EGGDVIR	1.41407	22.5533	0.541515	32.4104	1.05828	23.977	37.86	37.86	0	auto - shared MS/MS	0	15	445.266	888.518	888.479	0.039673	2	445.247	10	5.1.1.908.4	22.6562	33.5	5.66	43.91	6.56	15.33	4.24	32.74	5.57	iTRAQ4plex@N-term
3	Q8GLJ6_SPIPL	Q8GLJ6 Ribulose-1,5-bisphosphate carboxylase/oxygenase large subunit (EC 4.1.1.39) (Fragment).	65.2812	EGGDVIR	1.11783	14.3773	0.773105	16.8064	1.3173	13.6683	37.86	37.86	0	auto - shared MS/MS	0	13	445.27	888.525	888.479	0.0465091	2	445.247	11	5.1.1.918.2	23.3529	92.65	9.38	96	9.8	60.53	8.12	112.71	10.35	iTRAQ4plex@N-term
3	Q8GLJ6_SPIPL	Q8GLJ6 Ribulose-1,5-bisphosphate carboxylase/oxygenase large subunit (EC 4.1.1.39) (Fragment).	65.2812	EGGDVIR	3.04217	34.4708					37.86	37.86	0	auto - shared MS/MS	0	8	445.247	888.48	888.479	0.00100139	2	445.247	9	26.1.1.1011.2	23.326	11.16	3.32	31.47	5.48	9.34	3.32	14.66	3.74	iTRAQ4plex@N-term
3	Q8GLJ6_SPIPL	Q8GLJ6 Ribulose-1,5-bisphosphate carboxylase/oxygenase large subunit (EC 4.1.1.39) (Fragment).	65.2812	EGGDVIR							37.86	37.86	0	no quant - weak signal	0	4	445.255	888.495	888.479	0.0166892	2	445.247	7	4.1.1.1082.2	23.6677	7.4	2.65	6.04	2.45	0	0.62	5.43	2.24	iTRAQ4plex@N-term
3	Q8GLJ6_SPIPL	Q8GLJ6 Ribulose-1,5-bisphosphate carboxylase/oxygenase large subunit (EC 4.1.1.39) (Fragment).	65.2812	EGGDVIR	1.46595	18.6682	0.643831	25.2422	1.16322	19.5505	37.86	37.86	0	auto - shared MS/MS	0	4	445.263	888.511	888.479	0.0327149	2	445.247	10	5.1.1.919.3	23.4445	48.1	6.78	65.36	8	26.17	5.48	51.67	7	iTRAQ4plex@N-term
3	Q8GLJ6_SPIPL	Q8GLJ6 Ribulose-1,5-bisphosphate carboxylase/oxygenase large subunit (EC 4.1.1.39) (Fragment).	65.2812	EGGDVIR	0.89152	16.0314	0.650625	18.5099	0.939253	15.5471	37.86	37.86	0	auto - shared MS/MS	0	2	445.257	888.499	888.479	0.0200862	2	445.247	11	7.1.1.885.2	22.7388	84.61	8.94	69.92	8.43	46.52	7.07	73.39	8.37	iTRAQ4plex@N-term
3	Q8GLJ6_SPIPL	Q8GLJ6 Ribulose-1,5-bisphosphate carboxylase/oxygenase large subunit (EC 4.1.1.39) (Fragment).	65.2812	EGGDVIR	1.6677	17.6535	0.855285	22.1151	1.26827	18.6441	37.86	37.86	0	auto - shared MS/MS	0	2	445.258	888.502	888.479	0.0231743	2	445.247	10	31.1.1.936.2	22.9251	51.04	7	78.9	8.77	36.89	6.4	59.78	7.55	iTRAQ4plex@N-term
3	Q8GLJ6_SPIPL	Q8GLJ6 Ribulose-1,5-bisphosphate carboxylase/oxygenase large subunit (EC 4.1.1.39) (Fragment).	65.2812	EGGDVIR							37.86	37.86	0	no quant	0	1	445.279	888.544	888.479	0.0651252	2	445.247	6	6.1.1.1015.3	23.2993									iTRAQ4plex@N-term
3	Q8GLJ6_SPIPL	Q8GLJ6 Ribulose-1,5-bisphosphate carboxylase/oxygenase large subunit (EC 4.1.1.39) (Fragment).	65.2812	EIGTPIIMHDFFTAGFTANTTLAR	1.28877	5.9065	0.493353	8.57886	0.843335	6.53023	37.86	37.86	1	auto	0	99	928.807	2783.4	2783.41	-0.0070376	3	928.81	28	9.1.1.1133.3	41.5986	508.98	22.02	608.03	24.45	212.2	15.72	396.4	19.39	iTRAQ4plex@N-term; Oxidation(M)@8
3	Q8GLJ6_SPIPL	Q8GLJ6 Ribulose-1,5-bisphosphate carboxylase/oxygenase large subunit (EC 4.1.1.39) (Fragment).	65.2812	EIGTPIIMHDFFTAGFTANTTLAR	1.27028	6.13907	0.496836	8.81735	0.723184	7.08165	37.86	37.86	1	auto	0	99	696.837	2783.32	2783.41	-0.0899975	4	696.859	25	9.1.1.1134.2	41.6552	474.52	21.26	558.73	23.45	199.23	15.13	316.91	17.38	iTRAQ4plex@N-term; Oxidation(M)@8
3	Q8GLJ6_SPIPL	Q8GLJ6 Ribulose-1,5-bisphosphate carboxylase/oxygenase large subunit (EC 4.1.1.39) (Fragment).	65.2812	EIGTPIIMHDFFTAGFTANTTLAR	2.2698	17.757	1.11884	21.6917	1.18872	20.2046	37.86	37.86	1	auto	0	99	923.483	2767.43	2767.41	0.0135307	3	923.478	20	9.1.1.1182.4	45.3077	45.31	6.63	95.33	9.59	42.84	6.86	49.74	6.93	iTRAQ4plex@N-term
3	Q8GLJ6_SPIPL	Q8GLJ6 Ribulose-1,5-bisphosphate carboxylase/oxygenase large subunit (EC 4.1.1.39) (Fragment).	65.2812	EIGTPIIMHDFFTAGFTANTTLAR	1.29869	3.64835	0.406423	5.8136	0.820284	4.07036	37.86	37.86	1	auto	0	99	928.816	2783.43	2783.41	0.0177152	3	928.81	31	10.1.1.1309.4	41.0322	1328.34	35.58	1599.06	39.61	456.22	23.54	1006.25	30.84	iTRAQ4plex@N-term; Oxidation(M)@8
3	Q8GLJ6_SPIPL	Q8GLJ6 Ribulose-1,5-bisphosphate carboxylase/oxygenase large subunit (EC 4.1.1.39) (Fragment).	65.2812	EIGTPIIMHDFFTAGFTANTTLAR	1.2615	3.96484	0.291181	7.4278	0.762836	4.4815	37.86	37.86	1	auto	0	99	929.099	2784.28	2784.39	-0.116298	3	929.138	24	10.1.1.1310.2	41.0705	1139.25	32.94	1332.15	36.14	280.33	19.18	802.57	27.48	iTRAQ4plex@N-term; Oxidation(M)@8; Deamidated(N)@19
3	Q8GLJ6_SPIPL	Q8GLJ6 Ribulose-1,5-bisphosphate carboxylase/oxygenase large subunit (EC 4.1.1.39) (Fragment).	65.2812	EIGTPIIMHDFFTAGFTANTTLAR	1.2122	4.65245	0.562457	6.24576	0.719672	5.31668	37.86	37.86	1	auto	0	99	696.85	2783.37	2783.41	-0.0378762	4	696.859	25	10.1.1.1310.3	41.0889	846.06	28.37	950.66	30.66	402.14	21.19	562.3	23.2	iTRAQ4plex@N-term; Oxidation(M)@8
3	Q8GLJ6_SPIPL	Q8GLJ6 Ribulose-1,5-bisphosphate carboxylase/oxygenase large subunit (EC 4.1.1.39) (Fragment).	65.2812	EIGTPIIMHDFFTAGFTANTTLAR	1.24941	3.89667	0.356643	6.53658	0.765764	4.395	37.86	37.86	1	auto	0	99	929.094	2784.26	2784.39	-0.130947	3	929.138	23	10.1.1.1311.2	41.1464	1185.73	33.6	1373.22	36.73	357.36	21.05	838.52	28.17	iTRAQ4plex@N-term; Oxidation(M)@8; Deamidated(N)@19
3	Q8GLJ6_SPIPL	Q8GLJ6 Ribulose-1,5-bisphosphate carboxylase/oxygenase large subunit (EC 4.1.1.39) (Fragment).	65.2812	EIGTPIIMHDFFTAGFTANTTLAR	1.24205	3.59269	0.357399	6.00805	0.765067	4.04432	37.86	37.86	1	auto	0	99	923.466	2767.38	2767.41	-0.036879	3	923.478	36	10.1.1.1356.2	44.5322	1399.13	36.5	1610.82	39.79	422.57	22.87	988.53	30.55	iTRAQ4plex@N-term
3	Q8GLJ6_SPIPL	Q8GLJ6 Ribulose-1,5-bisphosphate carboxylase/oxygenase large subunit (EC 4.1.1.39) (Fragment).	65.2812	EIGTPIIMHDFFTAGFTANTTLAR	1.26863	2.73576	0.425209	4.23123	0.798993	3.05901	37.86	37.86	1	auto	0	99	923.738	2768.19	2768.4	-0.205501	3	923.806	25	10.1.1.1357.2	44.6089	2389.47	47.71	2809.86	52.55	858.6	32.03	1763.1	40.86	iTRAQ4plex@N-term; Deamidated(N)@19
3	Q8GLJ6_SPIPL	Q8GLJ6 Ribulose-1,5-bisphosphate carboxylase/oxygenase large subunit (EC 4.1.1.39) (Fragment).	65.2812	EIGTPIIMHDFFTAGFTANTTLAR	1.24582	4.68293	0.401193	7.38641	0.709368	5.40259	37.86	37.86	1	auto	0	99	693.08	2768.29	2768.4	-0.105081	4	693.106	22	10.1.1.1357.3	44.6272	822.4	27.98	949.7	30.56	278.82	18.28	538.75	22.61	iTRAQ4plex@N-term; Deamidated(N)@19
3	Q8GLJ6_SPIPL	Q8GLJ6 Ribulose-1,5-bisphosphate carboxylase/oxygenase large subunit (EC 4.1.1.39) (Fragment).	65.2812	EIGTPIIMHDFFTAGFTANTTLAR	1.18906	4.75505	0.488983	6.73881	0.695885	5.46096	37.86	37.86	1	auto	0	99	693.08	2768.29	2768.4	-0.105081	4	693.106	23	10.1.1.1357.4	44.6456	817	27.87	900.48	29.83	337.6	19.62	525.04	22.39	iTRAQ4plex@N-term; Deamidated(N)@19
3	Q8GLJ6_SPIPL	Q8GLJ6 Ribulose-1,5-bisphosphate carboxylase/oxygenase large subunit (EC 4.1.1.39) (Fragment).	65.2812	EIGTPIIMHDFFTAGFTANTTLAR	1.44476	9.99964	0.404965	16.5445	0.927779	11.0476	37.86	37.86	1	auto	0	99	923.476	2767.41	2767.41	-0.00538392	3	923.478	29	10.1.1.1363.4	45.0964	168.43	12.69	225.56	14.83	57.64	8.49	144.31	11.66	iTRAQ4plex@N-term
3	Q8GLJ6_SPIPL	Q8GLJ6 Ribulose-1,5-bisphosphate carboxylase/oxygenase large subunit (EC 4.1.1.39) (Fragment).	65.2812	EIGTPIIMHDFFTAGFTANTTLAR	1.06738	10.7319	0.4472	15.3568	0.800568	11.471	37.86	37.86	1	auto	0	99	923.487	2767.44	2767.41	0.0281254	3	923.478	28	10.1.1.1369.3	45.5289	169.67	12.69	167.87	12.92	64.12	8.6	125.44	10.91	iTRAQ4plex@N-term
3	Q8GLJ6_SPIPL	Q8GLJ6 Ribulose-1,5-bisphosphate carboxylase/oxygenase large subunit (EC 4.1.1.39) (Fragment).	65.2812	EIGTPIIMHDFFTAGFTANTTLAR	1.41038	8.8256	0.527556	12.7455	0.794158	10.159	37.86	37.86	1	auto	0	99	923.473	2767.4	2767.41	-0.0154487	3	923.478	31	11.1.1.1331.2	45.1519	218.79	14.46	286.03	16.73	97.54	10.63	160.46	12.38	iTRAQ4plex@N-term
3	Q8GLJ6_SPIPL	Q8GLJ6 Ribulose-1,5-bisphosphate carboxylase/oxygenase large subunit (EC 4.1.1.39) (Fragment).	65.2812	EIGTPIIMHDFFTAGFTANTTLAR	1.09167	9.57365	0.85067	10.6727	0.885455	10.0304	37.86	37.86	1	auto	0	99	692.863	2767.42	2767.41	0.0111029	4	692.86	25	11.1.1.1332.3	45.2452	211.75	14.18	214.27	14.66	152.22	12.65	173.15	12.93	iTRAQ4plex@N-term
3	Q8GLJ6_SPIPL	Q8GLJ6 Ribulose-1,5-bisphosphate carboxylase/oxygenase large subunit (EC 4.1.1.39) (Fragment).	65.2812	EIGTPIIMHDFFTAGFTANTTLAR	1.37418	8.27994	0.524872	11.9036	0.809046	9.42056	37.86	37.86	1	auto	0	99	923.489	2767.45	2767.41	0.0329403	3	923.478	28	12.1.1.1372.2	44.9065	251.45	15.49	320.29	17.72	111.53	11.36	187.87	13.39	iTRAQ4plex@N-term
3	Q8GLJ6_SPIPL	Q8GLJ6 Ribulose-1,5-bisphosphate carboxylase/oxygenase large subunit (EC 4.1.1.39) (Fragment).	65.2812	EIGTPIIMHDFFTAGFTANTTLAR	1.17316	12.0441	0.478707	17.1184	0.625557	14.2645	37.86	37.86	1	auto	0	99	923.49	2767.45	2767.41	0.0346078	3	923.478	24	15.1.1.1185.2	45.5865	128.32	11.05	139.54	11.75	51.91	7.68	74.13	8.43	iTRAQ4plex@N-term
3	Q8GLJ6_SPIPL	Q8GLJ6 Ribulose-1,5-bisphosphate carboxylase/oxygenase large subunit (EC 4.1.1.39) (Fragment).	65.2812	EIGTPIIMHDFFTAGFTANTTLAR	1.22561	8.00898	0.495488	11.4258	0.823109	8.81453	37.86	37.86	1	auto	0	99	928.813	2783.42	2783.41	0.00980492	3	928.81	23	16.1.1.1135.4	41.9322	283.7	16.43	322.3	17.83	118.79	11.7	215.65	14.33	iTRAQ4plex@N-term; Oxidation(M)@8
3	Q8GLJ6_SPIPL	Q8GLJ6 Ribulose-1,5-bisphosphate carboxylase/oxygenase large subunit (EC 4.1.1.39) (Fragment).	65.2812	EIGTPIIMHDFFTAGFTANTTLAR	1.12734	7.96204	0.61763	10.1089	0.91728	8.31557	37.86	37.86	1	auto	0	99	928.822	2783.44	2783.41	0.0370841	3	928.81	25	33.1.1.1323.3	42.2363	300	16.88	313.49	17.66	156.58	13.15	254.13	15.56	iTRAQ4plex@N-term; Oxidation(M)@8
3	Q8GLJ6_SPIPL	Q8GLJ6 Ribulose-1,5-bisphosphate carboxylase/oxygenase large subunit (EC 4.1.1.39) (Fragment).	65.2812	EIGTPIIMHDFFTAGFTANTTLAR	1.32354	11.9644	0.556712	16.6036	0.880823	13.1612	37.86	37.86	1	auto	0	99	928.82	2783.44	2783.41	0.0314075	3	928.81	26	33.1.1.1323.4	42.2547	122.69	10.82	150.52	12.17	57.72	8.12	99.8	9.75	iTRAQ4plex@N-term; Oxidation(M)@8
3	Q8GLJ6_SPIPL	Q8GLJ6 Ribulose-1,5-bisphosphate carboxylase/oxygenase large subunit (EC 4.1.1.39) (Fragment).	65.2812	EIGTPIIMHDFFTAGFTANTTLAR	1.52391	21.5476	0.633164	29.6455	1.1908	22.6267	37.86	37.86	1	auto	0	99	928.842	2783.5	2783.41	0.0969623	3	928.81	25	33.1.1.1326.2	42.443	35.51	5.83	50.16	7	19	4.69	39.05	6.08	iTRAQ4plex@N-term; Oxidation(M)@8
3	Q8GLJ6_SPIPL	Q8GLJ6 Ribulose-1,5-bisphosphate carboxylase/oxygenase large subunit (EC 4.1.1.39) (Fragment).	65.2812	EIGTPIIMHDFFTAGFTANTTLAR							37.86	37.86	0	no quant	0	99	1311.67	2621.32	2621.29	0.0242887	2	1311.65	22	33.1.1.1368.3	45.6255									Glu->pyro-Glu@N-term; Oxidation(M)@8
3	Q8GLJ6_SPIPL	Q8GLJ6 Ribulose-1,5-bisphosphate carboxylase/oxygenase large subunit (EC 4.1.1.39) (Fragment).	65.2812	EIGTPIIMHDFFTAGFTANTTLAR	1.18559	5.40301	0.496302	7.60658	0.725115	6.12554	37.86	37.86	1	auto	0	99	692.847	2767.36	2767.41	-0.0531047	4	692.86	29	34.1.1.1472.2	45.2912	634.09	24.56	696.84	26.25	265.94	17.41	424.61	20.15	iTRAQ4plex@N-term
3	Q8GLJ6_SPIPL	Q8GLJ6 Ribulose-1,5-bisphosphate carboxylase/oxygenase large subunit (EC 4.1.1.39) (Fragment).	65.2812	EIGTPIIMHDFFTAGFTANTTLAR	1.13586	5.17854	0.481793	7.28209	0.679346	5.9177	37.86	37.86	1	auto	0	99	693.084	2768.31	2768.4	-0.0902905	4	693.106	23	34.1.1.1473.2	45.367	705.23	25.88	742.51	27.13	287.13	18.06	442.44	20.54	iTRAQ4plex@N-term; Deamidated(N)@19
3	Q8GLJ6_SPIPL	Q8GLJ6 Ribulose-1,5-bisphosphate carboxylase/oxygenase large subunit (EC 4.1.1.39) (Fragment).	65.2812	EIGTPIIMHDFFTAGFTANTTLAR	1.35388	9.38085	0.398453	15.2447	0.748899	10.8579	37.86	37.86	1	auto	0	99	923.488	2767.44	2767.41	0.0304392	3	923.478	29	34.1.1.1479.4	45.8562	197.05	13.71	247.29	15.56	66.35	9	136.28	11.36	iTRAQ4plex@N-term
3	Q8GLJ6_SPIPL	Q8GLJ6 Ribulose-1,5-bisphosphate carboxylase/oxygenase large subunit (EC 4.1.1.39) (Fragment).	65.2812	EIGTPIIMHDFFTAGFTANTTLAR	1.22861	12.4915	0.496234	17.7674	0.731185	14.2358	37.86	37.86	1	auto	0	99	923.817	2768.43	2768.4	0.0323181	3	923.806	21	34.1.1.1483.4	46.1562	116.61	10.54	132.8	11.45	48.9	7.48	78.74	8.66	iTRAQ4plex@N-term; Deamidated(N)@19
3	Q8GLJ6_SPIPL	Q8GLJ6 Ribulose-1,5-bisphosphate carboxylase/oxygenase large subunit (EC 4.1.1.39) (Fragment).	65.2812	EIGTPIIMHDFFTAGFTANTTLAR	1.4616	9.43835	0.482403	14.3853	0.923644	10.4766	37.86	37.86	1	auto	0	99	928.815	2783.42	2783.41	0.0153547	3	928.81	28	36.1.1.1326.4	41.4954	188.27	13.42	255.07	15.78	76.75	9.59	160.59	12.33	iTRAQ4plex@N-term; Oxidation(M)@8
3	Q8GLJ6_SPIPL	Q8GLJ6 Ribulose-1,5-bisphosphate carboxylase/oxygenase large subunit (EC 4.1.1.39) (Fragment).	65.2812	EIGTPIIMHDFFTAGFTANTTLAR	1.24138	16.5332	0.452273	24.7692	0.916747	17.688	37.86	37.86	1	auto	0	99	923.498	2767.47	2767.41	0.0584146	3	923.478	22	37.1.1.1194.4	45.2303	66.17	7.94	76.14	8.66	25.29	5.48	56.02	7.28	iTRAQ4plex@N-term
3	Q8GLJ6_SPIPL	Q8GLJ6 Ribulose-1,5-bisphosphate carboxylase/oxygenase large subunit (EC 4.1.1.39) (Fragment).	65.2812	EIGTPIIMHDFFTAGFTANTTLAR	1.01978	13.6989	0.979692	14.2816	0.947504	13.811	37.86	37.86	1	auto	0	99	696.864	2783.43	2783.41	0.0179154	4	696.859	20	9.1.1.1138.3	41.9744	107.61	10.1	101.72	10.15	89.09	9.59	94.16	9.54	iTRAQ4plex@N-term; Oxidation(M)@8
3	Q8GLJ6_SPIPL	Q8GLJ6 Ribulose-1,5-bisphosphate carboxylase/oxygenase large subunit (EC 4.1.1.39) (Fragment).	65.2812	EIGTPIIMHDFFTAGFTANTTLAR	1.03713	15.4967	0.985627	16.2348	1.05178	15.2624	37.86	37.86	1	auto	0	99	696.866	2783.44	2783.41	0.0286579	4	696.859	18	9.1.1.1139.3	42.0494	83.31	8.89	80.09	9	69.39	8.49	80.92	8.83	iTRAQ4plex@N-term; Oxidation(M)@8
3	Q8GLJ6_SPIPL	Q8GLJ6 Ribulose-1,5-bisphosphate carboxylase/oxygenase large subunit (EC 4.1.1.39) (Fragment).	65.2812	EIGTPIIMHDFFTAGFTANTTLAR							37.86	37.86	0	no quant	0	99	692.905	2767.59	2767.41	0.178961	4	692.86	16	10.1.1.1516.4	56.5506									iTRAQ4plex@N-term
3	Q8GLJ6_SPIPL	Q8GLJ6 Ribulose-1,5-bisphosphate carboxylase/oxygenase large subunit (EC 4.1.1.39) (Fragment).	65.2812	EIGTPIIMHDFFTAGFTANTTLAR							37.86	37.86	0	no quant - weak signal	0	99	692.905	2767.59	2767.41	0.17945	4	692.86	15	10.1.1.1517.4	56.6247	0	0	0	0	0	0.19	4.34	2	iTRAQ4plex@N-term
3	Q8GLJ6_SPIPL	Q8GLJ6 Ribulose-1,5-bisphosphate carboxylase/oxygenase large subunit (EC 4.1.1.39) (Fragment).	65.2812	EIGTPIIMHDFFTAGFTANTTLAR							37.86	37.86	0	no quant	0	99	692.909	2767.61	2767.41	0.195319	4	692.86	16	10.1.1.1530.3	57.5731									iTRAQ4plex@N-term
3	Q8GLJ6_SPIPL	Q8GLJ6 Ribulose-1,5-bisphosphate carboxylase/oxygenase large subunit (EC 4.1.1.39) (Fragment).	65.2812	EIGTPIIMHDFFTAGFTANTTLAR							37.86	37.86	0	no quant - weak signal	0	99	692.905	2767.59	2767.41	0.177496	4	692.86	15	10.1.1.1531.4	57.6656	4.31	2	0	0.28	0	0	0	0	iTRAQ4plex@N-term
3	Q8GLJ6_SPIPL	Q8GLJ6 Ribulose-1,5-bisphosphate carboxylase/oxygenase large subunit (EC 4.1.1.39) (Fragment).	65.2812	EIGTPIIMHDFFTAGFTANTTLAR							37.86	37.86	0	no quant - weak signal	0	99	692.891	2767.53	2767.41	0.12061	4	692.86	15	10.1.1.1563.3	60.0448	3.23	1.73	0	0.21	0	0	0	0	iTRAQ4plex@N-term
3	Q8GLJ6_SPIPL	Q8GLJ6 Ribulose-1,5-bisphosphate carboxylase/oxygenase large subunit (EC 4.1.1.39) (Fragment).	65.2812	EIGTPIIMHDFFTAGFTANTTLAR							37.86	37.86	0	no quant	0	99	692.889	2767.53	2767.41	0.114506	4	692.86	16	10.1.1.1573.4	60.8048									iTRAQ4plex@N-term
3	Q8GLJ6_SPIPL	Q8GLJ6 Ribulose-1,5-bisphosphate carboxylase/oxygenase large subunit (EC 4.1.1.39) (Fragment).	65.2812	EIGTPIIMHDFFTAGFTANTTLAR							37.86	37.86	0	no quant	0	99	692.894	2767.55	2767.41	0.134526	4	692.86	16	10.1.1.1590.3	62.0514									iTRAQ4plex@N-term
3	Q8GLJ6_SPIPL	Q8GLJ6 Ribulose-1,5-bisphosphate carboxylase/oxygenase large subunit (EC 4.1.1.39) (Fragment).	65.2812	EIGTPIIMHDFFTAGFTANTTLAR							37.86	37.86	0	no quant - weak signal	0	99	692.893	2767.54	2767.41	0.128911	4	692.86	16	10.1.1.1608.2	63.3839	4.24	2	2.99	1.73	0	0.33	3.26	1.73	iTRAQ4plex@N-term
3	Q8GLJ6_SPIPL	Q8GLJ6 Ribulose-1,5-bisphosphate carboxylase/oxygenase large subunit (EC 4.1.1.39) (Fragment).	65.2812	EIGTPIIMHDFFTAGFTANTTLAR							37.86	37.86	0	no quant	0	99	692.91	2767.61	2767.41	0.197517	4	692.86	17	10.1.1.1614.4	63.8664									iTRAQ4plex@N-term
3	Q8GLJ6_SPIPL	Q8GLJ6 Ribulose-1,5-bisphosphate carboxylase/oxygenase large subunit (EC 4.1.1.39) (Fragment).	65.2812	EIGTPIIMHDFFTAGFTANTTLAR							37.86	37.86	0	no quant - weak signal	0	99	692.921	2767.65	2767.41	0.241707	4	692.86	15	10.1.1.1655.3	66.9306	4.31	2	0	0.28	0	0	0	0	iTRAQ4plex@N-term
3	Q8GLJ6_SPIPL	Q8GLJ6 Ribulose-1,5-bisphosphate carboxylase/oxygenase large subunit (EC 4.1.1.39) (Fragment).	65.2812	EIGTPIIMHDFFTAGFTANTTLAR	1.27221	17.7691	0.638441	23.0569	0.900208	19.2598	37.86	37.86	1	auto	0	99	923.492	2767.45	2767.41	0.0415656	3	923.478	18	15.1.1.1186.4	45.6981	56.68	7.35	66.84	8.12	30.58	5.83	47.12	6.71	iTRAQ4plex@N-term
3	Q8GLJ6_SPIPL	Q8GLJ6 Ribulose-1,5-bisphosphate carboxylase/oxygenase large subunit (EC 4.1.1.39) (Fragment).	65.2812	EIGTPIIMHDFFTAGFTANTTLAR	1.07111	11.6099	0.824781	12.9812	0.736566	12.7827	37.86	37.86	1	auto	0	99	696.867	2783.44	2783.41	0.031534	4	696.859	20	16.1.1.1136.2	41.9706	145.44	11.75	144.4	12.04	101.37	10.3	98.93	9.8	iTRAQ4plex@N-term; Oxidation(M)@8
3	Q8GLJ6_SPIPL	Q8GLJ6 Ribulose-1,5-bisphosphate carboxylase/oxygenase large subunit (EC 4.1.1.39) (Fragment).	65.2812	EIGTPIIMHDFFTAGFTANTTLAR	1.35128	12.6482	0.891013	14.7228	0.818518	14.3362	37.86	37.86	1	auto	0	99	693.12	2768.45	2768.4	0.0547488	4	693.106	17	29.1.1.1294.4	44.4276	109.01	10.2	136.54	11.62	82.08	9.33	82.4	8.95	iTRAQ4plex@N-term; Deamidated(N)@19
3	Q8GLJ6_SPIPL	Q8GLJ6 Ribulose-1,5-bisphosphate carboxylase/oxygenase large subunit (EC 4.1.1.39) (Fragment).	65.2812	EIGTPIIMHDFFTAGFTANTTLAR	1.18343	14.6834	0.705865	17.9429	0.945577	15.4135	37.86	37.86	1	auto	0	99	696.854	2783.39	2783.41	-0.0195436	4	696.859	17	34.1.1.1429.4	42.0987	86.22	9.06	94.58	9.7	51.43	7.48	75.29	8.49	iTRAQ4plex@N-term; Oxidation(M)@8
3	Q8GLJ6_SPIPL	Q8GLJ6 Ribulose-1,5-bisphosphate carboxylase/oxygenase large subunit (EC 4.1.1.39) (Fragment).	65.2812	EIGTPIIMHDFFTAGFTANTTLAR							37.86	37.86	0	no quant	0	99	692.899	2767.57	2767.41	0.153694	4	692.86	15	34.1.1.1611.3	55.6595									iTRAQ4plex@N-term
3	Q8GLJ6_SPIPL	Q8GLJ6 Ribulose-1,5-bisphosphate carboxylase/oxygenase large subunit (EC 4.1.1.39) (Fragment).	65.2812	EIGTPIIMHDFFTAGFTANTTLAR							37.86	37.86	0	no quant	0	99	692.892	2767.54	2767.41	0.125128	4	692.86	14	34.1.1.1752.4	66.1629									iTRAQ4plex@N-term
3	Q8GLJ6_SPIPL	Q8GLJ6 Ribulose-1,5-bisphosphate carboxylase/oxygenase large subunit (EC 4.1.1.39) (Fragment).	65.2812	EIGTPIIMHDFFTAGFTANTTLAR							37.86	37.86	0	no quant	0	98	692.896	2767.55	2767.41	0.14063	4	692.86	14	10.1.1.1657.2	67.0606									iTRAQ4plex@N-term
3	Q8GLJ6_SPIPL	Q8GLJ6 Ribulose-1,5-bisphosphate carboxylase/oxygenase large subunit (EC 4.1.1.39) (Fragment).	65.2812	EIGTPIIMHDFFTAGFTANTTLAR	0.858318	21.4537	1.09705	20.3726	0.575902	24.1251	37.86	37.86	1	auto	0	98	696.887	2783.52	2783.41	0.112586	4	696.859	15	33.1.1.1324.3	42.3113	48.68	6.78	38.73	6.32	45.13	6.71	25.89	5.1	iTRAQ4plex@N-term; Oxidation(M)@8
3	Q8GLJ6_SPIPL	Q8GLJ6 Ribulose-1,5-bisphosphate carboxylase/oxygenase large subunit (EC 4.1.1.39) (Fragment).	65.2812	EIGTPIIMHDFFTAGFTANTTLAR							37.86	37.86	0	no quant	0	97	923.73	2768.17	2768.4	-0.227157	3	923.806	11	34.1.1.1727.2	64.2554									iTRAQ4plex@N-term; Deamidated(N)@19
3	Q8GLJ6_SPIPL	Q8GLJ6 Ribulose-1,5-bisphosphate carboxylase/oxygenase large subunit (EC 4.1.1.39) (Fragment).	65.2812	EIGTPIIMHDFFTAGFTANTTLAR							37.86	37.86	0	no quant	0	92	692.921	2767.65	2767.41	0.242196	4	692.86	13	10.1.1.1537.3	58.0939									iTRAQ4plex@N-term
3	Q8GLJ6_SPIPL	Q8GLJ6 Ribulose-1,5-bisphosphate carboxylase/oxygenase large subunit (EC 4.1.1.39) (Fragment).	65.2812	EIGTPIIMHDFFTAGFTANTTLAR							37.86	37.86	0	no quant	0	92	692.885	2767.51	2767.41	0.0986365	4	692.86	13	10.1.1.1611.2	63.6073									iTRAQ4plex@N-term
3	Q8GLJ6_SPIPL	Q8GLJ6 Ribulose-1,5-bisphosphate carboxylase/oxygenase large subunit (EC 4.1.1.39) (Fragment).	65.2812	EIGTPIIMHDFFTAGFTANTTLAR							37.86	37.86	0	no quant	0	91	692.889	2767.53	2767.41	0.114506	4	692.86	13	10.1.1.1573.2	60.7681									iTRAQ4plex@N-term
3	Q8GLJ6_SPIPL	Q8GLJ6 Ribulose-1,5-bisphosphate carboxylase/oxygenase large subunit (EC 4.1.1.39) (Fragment).	65.2812	EIGTPIIMHDFFTAGFTANTTLAR							37.86	37.86	0	no quant	0	91	692.899	2767.57	2767.41	0.154915	4	692.86	13	34.1.1.1653.4	58.7945									iTRAQ4plex@N-term
3	Q8GLJ6_SPIPL	Q8GLJ6 Ribulose-1,5-bisphosphate carboxylase/oxygenase large subunit (EC 4.1.1.39) (Fragment).	65.2812	EIGTPIIMHDFFTAGFTANTTLAR	1.05687	19.7736	0.95276	20.9896	0.78988	21.2561	37.86	37.86	1	auto	0	89	693.121	2768.46	2768.4	0.0592378	4	693.106	13	39.1.1.1240.4	45.6548	50.6	6.93	49.57	7.07	40.74	6.48	36.91	6	iTRAQ4plex@N-term; Deamidated(N)@19
3	Q8GLJ6_SPIPL	Q8GLJ6 Ribulose-1,5-bisphosphate carboxylase/oxygenase large subunit (EC 4.1.1.39) (Fragment).	65.2812	EIGTPIIMHDFFTAGFTANTTLAR							37.86	37.86	0	no quant - weak signal	0	88	923.495	2767.46	2767.41	0.0506481	3	923.478	11	10.1.1.1487.3	54.3664	0	0.12	5.44	2.24	0	0.33	0	0	iTRAQ4plex@N-term
3	Q8GLJ6_SPIPL	Q8GLJ6 Ribulose-1,5-bisphosphate carboxylase/oxygenase large subunit (EC 4.1.1.39) (Fragment).	65.2812	EIGTPIIMHDFFTAGFTANTTLAR							37.86	37.86	0	no quant	0	65	692.909	2767.61	2767.41	0.195075	4	692.86	12	10.1.1.1620.3	64.2973									iTRAQ4plex@N-term
3	Q8GLJ6_SPIPL	Q8GLJ6 Ribulose-1,5-bisphosphate carboxylase/oxygenase large subunit (EC 4.1.1.39) (Fragment).	65.2812	EIGTPIIMHDFFTAGFTANTTLAR							37.86	37.86	0	no quant	0	65	692.924	2767.67	2767.41	0.25453	4	692.86	12	34.1.1.1740.3	65.2471									iTRAQ4plex@N-term
3	Q8GLJ6_SPIPL	Q8GLJ6 Ribulose-1,5-bisphosphate carboxylase/oxygenase large subunit (EC 4.1.1.39) (Fragment).	65.2812	EIGTPIIMHDFFTAGFTANTTLAR							37.86	37.86	0	no quant	0	63	928.839	2783.5	2783.41	0.0885792	3	928.81	9	10.1.1.1609.4	63.4948									iTRAQ4plex@N-term; Oxidation(M)@8
3	Q8GLJ6_SPIPL	Q8GLJ6 Ribulose-1,5-bisphosphate carboxylase/oxygenase large subunit (EC 4.1.1.39) (Fragment).	65.2812	EIGTPIIMHDFFTAGFTANTTLAR							37.86	37.86	0	no quant - weak signal	0	62	692.9	2767.57	2767.41	0.159309	4	692.86	12	34.1.1.1696.4	61.9945	3.23	1.73	0	0.21	0	0	0	0	iTRAQ4plex@N-term
3	Q8GLJ6_SPIPL	Q8GLJ6 Ribulose-1,5-bisphosphate carboxylase/oxygenase large subunit (EC 4.1.1.39) (Fragment).	65.2812	EIGTPIIMHDFFTAGFTANTTLAR							37.86	37.86	0	no quant	0	52	693.144	2768.55	2768.4	0.149713	4	693.106	12	34.1.1.1605.4	55.232									iTRAQ4plex@N-term; Deamidated(N)@19
3	Q8GLJ6_SPIPL	Q8GLJ6 Ribulose-1,5-bisphosphate carboxylase/oxygenase large subunit (EC 4.1.1.39) (Fragment).	65.2812	EIGTPIIMHDFFTAGFTANTTLAR							37.86	37.86	0	no quant	0	39	928.863	2783.57	2783.41	0.160319	3	928.81	9	34.1.1.1670.3	60.0387									iTRAQ4plex@N-term; Oxidation(M)@8
3	Q8GLJ6_SPIPL	Q8GLJ6 Ribulose-1,5-bisphosphate carboxylase/oxygenase large subunit (EC 4.1.1.39) (Fragment).	65.2812	EIGTPIIMHDFFTAGFTANTTLAR							37.86	37.86	0	no quant	0	35	692.889	2767.53	2767.41	0.116338	4	692.86	11	34.1.1.1782.3	68.4396									iTRAQ4plex@N-term
3	Q8GLJ6_SPIPL	Q8GLJ6 Ribulose-1,5-bisphosphate carboxylase/oxygenase large subunit (EC 4.1.1.39) (Fragment).	65.2812	EIGTPIIMHDFFTAGFTANTTLAR							37.86	37.86	0	no quant - weak signal	0	27	923.866	2768.58	2768.4	0.17885	3	923.806	10	10.1.1.1565.2	60.1748	3.16	1.73	3.06	1.73	0	0.33	3.26	1.73	iTRAQ4plex@N-term; Deamidated(N)@19
3	Q8GLJ6_SPIPL	Q8GLJ6 Ribulose-1,5-bisphosphate carboxylase/oxygenase large subunit (EC 4.1.1.39) (Fragment).	65.2812	EIGTPIIMHDFFTAGFTANTTLAR							37.86	37.86	0	no quant - weak signal	0	10	928.859	2783.56	2783.41	0.1486	3	928.81	9	34.1.1.1686.3	61.2346	0	0.07	3.26	1.73	0	0.2	0	0	iTRAQ4plex@N-term; Oxidation(M)@8
3	Q8GLJ6_SPIPL	Q8GLJ6 Ribulose-1,5-bisphosphate carboxylase/oxygenase large subunit (EC 4.1.1.39) (Fragment).	65.2812	EIGTPIIMHDFFTAGFTANTTLAR							37.86	37.86	0	no quant	0	4	692.901	2767.57	2767.41	0.162115	4	692.86	10	10.1.1.1540.4	58.3347									iTRAQ4plex@N-term
3	Q8GLJ6_SPIPL	Q8GLJ6 Ribulose-1,5-bisphosphate carboxylase/oxygenase large subunit (EC 4.1.1.39) (Fragment).	65.2812	EIGTPIIMHDFFTAGFTANTTLAR							37.86	37.86	0	no quant	0	4	693.16	2768.61	2768.4	0.214509	4	693.106	10	10.1.1.1683.4	69.0256									iTRAQ4plex@N-term; Deamidated(N)@19
3	Q8GLJ6_SPIPL	Q8GLJ6 Ribulose-1,5-bisphosphate carboxylase/oxygenase large subunit (EC 4.1.1.39) (Fragment).	65.2812	EIGTPIIMHDFFTAGFTANTTLAR							37.86	37.86	0	no quant	0	3	923.785	2768.33	2768.4	-0.0617584	3	923.806	8	10.1.1.1547.2	58.8222									iTRAQ4plex@N-term; Deamidated(N)@19
3	Q8GLJ6_SPIPL	Q8GLJ6 Ribulose-1,5-bisphosphate carboxylase/oxygenase large subunit (EC 4.1.1.39) (Fragment).	65.2812	EIGTPIIMHDFFTAGFTANTTLAR							37.86	37.86	0	no quant	0	3	923.836	2768.49	2768.4	0.0901826	3	923.806	8	34.1.1.1745.2	65.5954									iTRAQ4plex@N-term; Deamidated(N)@19
3	Q8GLJ6_SPIPL	Q8GLJ6 Ribulose-1,5-bisphosphate carboxylase/oxygenase large subunit (EC 4.1.1.39) (Fragment).	65.2812	EIGTPIIMHDFFTAGFTANTTLAR							37.86	37.86	0	no quant	0	2	692.926	2767.67	2767.41	0.260507	4	692.86	8	10.1.1.1773.3	75.8204									iTRAQ4plex@N-term
3	Q8GLJ6_SPIPL	Q8GLJ6 Ribulose-1,5-bisphosphate carboxylase/oxygenase large subunit (EC 4.1.1.39) (Fragment).	65.2812	EIGTPIIMHDFFTAGFTANTTLAR							37.86	37.86	0	no quant	0	0	928.85	2783.53	2783.41	0.119159	3	928.81	6	10.1.1.1523.4	57.0706									iTRAQ4plex@N-term; Oxidation(M)@8
3	Q8GLJ6_SPIPL	Q8GLJ6 Ribulose-1,5-bisphosphate carboxylase/oxygenase large subunit (EC 4.1.1.39) (Fragment).	65.2812	EIGTPIIMHDFFTAGFTANTTLAR							37.86	37.86	0	no quant	0	0	692.891	2767.54	2767.41	0.123295	4	692.86	9	10.1.1.1562.3	59.9706									iTRAQ4plex@N-term
3	Q8GLJ6_SPIPL	Q8GLJ6 Ribulose-1,5-bisphosphate carboxylase/oxygenase large subunit (EC 4.1.1.39) (Fragment).	65.2812	EIGTPIIMHDFFTAGFTANTTLAR							37.86	37.86	0	no quant	0	0	928.854	2783.54	2783.41	0.132343	3	928.81	7	10.1.1.1585.4	61.6989									iTRAQ4plex@N-term; Oxidation(M)@8
3	Q8GLJ6_SPIPL	Q8GLJ6 Ribulose-1,5-bisphosphate carboxylase/oxygenase large subunit (EC 4.1.1.39) (Fragment).	65.2812	EIGTPIIMHDFFTAGFTANTTLAR							37.86	37.86	0	no quant	0	0	923.822	2768.45	2768.4	0.0488407	3	923.806	7	10.1.1.1656.4	67.0231									iTRAQ4plex@N-term; Deamidated(N)@19
3	Q8GLJ6_SPIPL	Q8GLJ6 Ribulose-1,5-bisphosphate carboxylase/oxygenase large subunit (EC 4.1.1.39) (Fragment).	65.2812	EIGTPIIMHDFFTAGFTANTTLAR							37.86	37.86	0	no quant - weak signal	0	0	923.843	2768.51	2768.4	0.111831	3	923.806	6	10.1.1.1686.2	69.2114	5.39	2.24	0	0.34	0	0	0	0	iTRAQ4plex@N-term; Deamidated(N)@19
3	Q8GLJ6_SPIPL	Q8GLJ6 Ribulose-1,5-bisphosphate carboxylase/oxygenase large subunit (EC 4.1.1.39) (Fragment).	65.2812	EIGTPIIMHDFFTAGFTANTTLAR							37.86	37.86	0	no quant	0	0	929.183	2784.53	2784.39	0.137294	3	929.138	7	34.1.1.1612.4	55.752									iTRAQ4plex@N-term; Oxidation(M)@8; Deamidated(N)@19
3	Q8GLJ6_SPIPL	Q8GLJ6 Ribulose-1,5-bisphosphate carboxylase/oxygenase large subunit (EC 4.1.1.39) (Fragment).	65.2812	EIGTPIIMHDFFTAGFTANTTLAR							37.86	37.86	0	no quant - weak signal	0	0	923.811	2768.41	2768.4	0.0158377	3	923.806	8	34.1.1.1615.2	55.9379	3.23	1.73	0	0.21	0	0	0	0	iTRAQ4plex@N-term; Deamidated(N)@19
3	Q8GLJ6_SPIPL	Q8GLJ6 Ribulose-1,5-bisphosphate carboxylase/oxygenase large subunit (EC 4.1.1.39) (Fragment).	65.2812	EIGTPIIMHDFFTAGFTANTTLAR							37.86	37.86	0	no quant	0	0	923.806	2768.4	2768.4	0.000639099	3	923.806	7	34.1.1.1659.3	59.222									iTRAQ4plex@N-term; Deamidated(N)@19
3	Q8GLJ6_SPIPL	Q8GLJ6 Ribulose-1,5-bisphosphate carboxylase/oxygenase large subunit (EC 4.1.1.39) (Fragment).	65.2812	EIGTPIIMHDFFTAGFTANTTLAR							37.86	37.86	0	no quant	0	0	692.905	2767.59	2767.41	0.178353	4	692.86	9	34.1.1.1749.4	65.9429									iTRAQ4plex@N-term
3	Q8GLJ6_SPIPL	Q8GLJ6 Ribulose-1,5-bisphosphate carboxylase/oxygenase large subunit (EC 4.1.1.39) (Fragment).	65.2812	EIGTPIIMHDFFTAGFTANTTLAR							37.86	37.86	0	no quant	0	0	923.863	2768.57	2768.4	0.170021	3	923.806	7	34.1.1.1750.2	65.9795									iTRAQ4plex@N-term; Deamidated(N)@19
3	Q8GLJ6_SPIPL	Q8GLJ6 Ribulose-1,5-bisphosphate carboxylase/oxygenase large subunit (EC 4.1.1.39) (Fragment).	65.2812	EIKFEFEAMDTL	1.40228	9.54426	0.413014	15.42	0.800248	10.9232	37.86	37.86	1	auto	0	99	587.639	1759.9	1759.89	0.000528558	3	587.639	14	4.1.1.1331.2	42.3344	187.41	13.38	243.6	15.43	65.41	8.94	138.5	11.45	iTRAQ4plex@N-term; iTRAQ4plex(K)@3	missed K-F@3
3	Q8GLJ6_SPIPL	Q8GLJ6 Ribulose-1,5-bisphosphate carboxylase/oxygenase large subunit (EC 4.1.1.39) (Fragment).	65.2812	EIKFEFEAMDTL	1.37479	7.94651	0.331981	14.3615	0.934811	8.66053	37.86	37.86	1	auto	0	99	587.635	1759.88	1759.89	-0.0122888	3	587.639	14	4.1.1.1332.2	42.4094	272.4	16.12	347.13	18.41	76.42	10	235.16	14.87	iTRAQ4plex@N-term; iTRAQ4plex(K)@3	missed K-F@3
3	Q8GLJ6_SPIPL	Q8GLJ6 Ribulose-1,5-bisphosphate carboxylase/oxygenase large subunit (EC 4.1.1.39) (Fragment).	65.2812	EIKFEFEAMDTL	1.17069	12.5591	0.333737	21.2565	0.67008	14.5139	37.86	37.86	1	auto	0	99	880.954	1759.89	1759.89	-0.000812287	2	880.955	18	28.1.1.1430.3	42.5248	117.79	10.58	127.82	11.22	33.22	6.4	72.89	8.31	iTRAQ4plex@N-term; iTRAQ4plex(K)@3	missed K-F@3
3	Q8GLJ6_SPIPL	Q8GLJ6 Ribulose-1,5-bisphosphate carboxylase/oxygenase large subunit (EC 4.1.1.39) (Fragment).	65.2812	EIKFEFEAMDTL	0.995196	11.806	0.351982	18.4959	0.77273	12.4831	37.86	37.86	1	auto	0	94	592.974	1775.9	1775.89	0.0101162	3	592.97	13	28.1.1.1393.2	39.7282	145.64	11.75	134.35	11.58	43.32	7.21	103.93	9.9	iTRAQ4plex@N-term; iTRAQ4plex(K)@3; Oxidation(M)@9	missed K-F@3
3	Q8GLJ6_SPIPL	Q8GLJ6 Ribulose-1,5-bisphosphate carboxylase/oxygenase large subunit (EC 4.1.1.39) (Fragment).	65.2812	EIKFEFEAMDTL	1.19996	9.36858	0.324742	16.3331	0.842054	10.1642	37.86	37.86	1	auto	0	93	592.969	1775.88	1775.89	-0.00476675	3	592.97	13	4.1.1.1295.4	39.6694	209.2	14.11	232.69	15.13	57.41	8.54	162.68	12.37	iTRAQ4plex@N-term; iTRAQ4plex(K)@3; Oxidation(M)@9	missed K-F@3
3	Q8GLJ6_SPIPL	Q8GLJ6 Ribulose-1,5-bisphosphate carboxylase/oxygenase large subunit (EC 4.1.1.39) (Fragment).	65.2812	EIKFEFEAMDTL	1.31972	11.309	0.47067	16.9399	0.94958	12.166	37.86	37.86	1	auto	0	88	592.965	1775.87	1775.89	-0.0155699	3	592.97	13	4.1.1.1296.4	39.7444	137.4	11.45	168.08	12.85	54.65	8.06	120.49	10.68	iTRAQ4plex@N-term; iTRAQ4plex(K)@3; Oxidation(M)@9	missed K-F@3
3	Q8GLJ6_SPIPL	Q8GLJ6 Ribulose-1,5-bisphosphate carboxylase/oxygenase large subunit (EC 4.1.1.39) (Fragment).	65.2812	EIKFEFEAMDTL	1.18549	20.2256	0.391309	31.8575	0.784651	22.3523	37.86	37.86	1	auto	0	3	592.976	1775.91	1775.89	0.0172569	3	592.97	10	28.1.1.1394.4	39.8398	45.21	6.56	49.68	7	14.95	4.24	32.76	5.57	iTRAQ4plex@N-term; iTRAQ4plex(K)@3; Oxidation(M)@9	missed K-F@3
3	Q8GLJ6_SPIPL	Q8GLJ6 Ribulose-1,5-bisphosphate carboxylase/oxygenase large subunit (EC 4.1.1.39) (Fragment).	65.2812	FEFEAMDTL	1.48642	5.74636	0.468291	8.9497	1.01331	6.24483	37.86	37.86	1	auto	0	99	631.79	1261.57	1261.57	0.000467827	2	631.79	14	3.1.1.1222.2	40.2577	503.9	21.95	694.28	26.02	199.41	15.59	471.54	21.1	iTRAQ4plex@N-term; Oxidation(M)@6
3	Q8GLJ6_SPIPL	Q8GLJ6 Ribulose-1,5-bisphosphate carboxylase/oxygenase large subunit (EC 4.1.1.39) (Fragment).	65.2812	FEFEAMDTL	2.45338	18.4184	0.372824	37.0701	1.15303	21.2517	37.86	37.86	1	auto	0	99	623.806	1245.6	1245.57	0.0262086	2	623.793	14	3.1.1.1279.2	44.5802	41.04	6.32	93.33	9.43	12.93	4.36	43.7	6.4	iTRAQ4plex@N-term
3	Q8GLJ6_SPIPL	Q8GLJ6 Ribulose-1,5-bisphosphate carboxylase/oxygenase large subunit (EC 4.1.1.39) (Fragment).	65.2812	FEFEAMDTL	1.44297	10.2249	0.357407	18.044	0.949567	11.2273	37.86	37.86	1	auto	0	99	631.8	1261.59	1261.57	0.019777	2	631.79	14	27.1.1.1257.4	40.5837	161.11	12.41	215.49	14.49	48.66	7.94	141.28	11.54	iTRAQ4plex@N-term; Oxidation(M)@6
3	Q8GLJ6_SPIPL	Q8GLJ6 Ribulose-1,5-bisphosphate carboxylase/oxygenase large subunit (EC 4.1.1.39) (Fragment).	65.2812	FEFEAMDTL	1.47598	4.51965	0.379476	7.78108	0.955501	4.97719	37.86	37.86	1	auto	0	96	631.782	1261.55	1261.57	-0.0172327	2	631.79	13	3.1.1.1223.2	40.3336	816.64	27.95	1117.27	32.98	261.88	18.3	720.6	26.04	iTRAQ4plex@N-term; Oxidation(M)@6
3	Q8GLJ6_SPIPL	Q8GLJ6 Ribulose-1,5-bisphosphate carboxylase/oxygenase large subunit (EC 4.1.1.39) (Fragment).	65.2812	FEFEAMDTL	3.17874	23.2341			1.74709	25.4487	37.86	37.86	1	auto	0	95	623.799	1245.58	1245.57	0.0131552	2	623.793	13	28.1.1.1448.2	43.864	24.29	4.9	71.57	8.25	15.56	4.47	39.19	6.08	iTRAQ4plex@N-term
3	Q8GLJ6_SPIPL	Q8GLJ6 Ribulose-1,5-bisphosphate carboxylase/oxygenase large subunit (EC 4.1.1.39) (Fragment).	65.2812	FGGGT							37.86	37.86	0	no quant	0	0	582.395	581.388	581.293	0.0946759	1	582.3	3	11.1.1.1705.3	73.4261									iTRAQ4plex@N-term	cleaved Q-F@N-term; cleaved T-L@C-term
3	Q8GLJ6_SPIPL	Q8GLJ6 Ribulose-1,5-bisphosphate carboxylase/oxygenase large subunit (EC 4.1.1.39) (Fragment).	65.2812	FGGGT							37.86	37.86	0	no quant	0	0	582.379	581.372	581.293	0.0788323	1	582.3	3	34.1.1.1848.2	73.6479									iTRAQ4plex@N-term	cleaved Q-F@N-term; cleaved T-L@C-term
3	Q8GLJ6_SPIPL	Q8GLJ6 Ribulose-1,5-bisphosphate carboxylase/oxygenase large subunit (EC 4.1.1.39) (Fragment).	65.2812	FGGGT							37.86	37.86	0	no quant	0	0	582.381	581.374	581.293	0.0806836	1	582.3	3	36.1.1.1759.4	73.7397									iTRAQ4plex@N-term	cleaved Q-F@N-term; cleaved T-L@C-term
3	Q8GLJ6_SPIPL	Q8GLJ6 Ribulose-1,5-bisphosphate carboxylase/oxygenase large subunit (EC 4.1.1.39) (Fragment).	65.2812	FLFVQEAIEK	1.39508	12.8478	0.399396	21.2404	1.03323	13.678	37.86	37.86	0	auto - shared MS/MS	0	99	756.437	1510.86	1510.86	-0.00515117	2	756.439	18	2.1.1.1202.3	41.0286	103.67	9.95	134.06	11.45	34.99	6.63	98.92	9.64	iTRAQ4plex@N-term; iTRAQ4plex(K)@10
3	Q8GLJ6_SPIPL	Q8GLJ6 Ribulose-1,5-bisphosphate carboxylase/oxygenase large subunit (EC 4.1.1.39) (Fragment).	65.2812	FLFVQEAIEK	1.3735	7.48987	0.370293	12.7838	0.9475	8.14083	37.86	37.86	0	auto - shared MS/MS	0	99	504.622	1510.84	1510.86	-0.0212311	3	504.629	14	6.1.1.1242.3	40.111	306.98	17.12	390.83	19.54	96.06	11.05	268.61	15.93	iTRAQ4plex@N-term; iTRAQ4plex(K)@10
3	Q8GLJ6_SPIPL	Q8GLJ6 Ribulose-1,5-bisphosphate carboxylase/oxygenase large subunit (EC 4.1.1.39) (Fragment).	65.2812	FLFVQEAIEK	1.24851	1.709	0.406577	2.7016	0.947175	1.81338	37.86	37.86	0	auto - shared MS/MS	0	99	756.383	1510.75	1510.86	-0.11182	2	756.439	18	7.1.1.1115.3	39.8639	6170.3	76.65	7140.8	83.81	2120	50.86	5397.21	71.3	iTRAQ4plex@N-term; iTRAQ4plex(K)@10
3	Q8GLJ6_SPIPL	Q8GLJ6 Ribulose-1,5-bisphosphate carboxylase/oxygenase large subunit (EC 4.1.1.39) (Fragment).	65.2812	FLFVQEAIEK	1.29867	2.12824	0.390058	3.47337	0.924417	2.29524	37.86	37.86	0	auto - shared MS/MS	0	99	756.395	1510.77	1510.86	-0.089236	2	756.439	18	7.1.1.1117.3	40.0131	3903.17	60.99	4698.57	67.89	1286.57	39.91	3332.1	56.02	iTRAQ4plex@N-term; iTRAQ4plex(K)@10
3	Q8GLJ6_SPIPL	Q8GLJ6 Ribulose-1,5-bisphosphate carboxylase/oxygenase large subunit (EC 4.1.1.39) (Fragment).	65.2812	FLFVQEAIEK	1.35063	7.20653	0.42583	11.4018	0.948059	7.7927	37.86	37.86	0	auto - shared MS/MS	0	99	756.432	1510.85	1510.86	-0.0153427	2	756.439	17	30.1.1.1301.3	40.3243	334.36	17.86	418.6	20.25	120.32	12.12	292.74	16.61	iTRAQ4plex@N-term; iTRAQ4plex(K)@10
3	Q8GLJ6_SPIPL	Q8GLJ6 Ribulose-1,5-bisphosphate carboxylase/oxygenase large subunit (EC 4.1.1.39) (Fragment).	65.2812	FLFVQEAIEK	1.44272	2.28239	0.455558	3.57524	1.05408	2.43796	37.86	37.86	0	auto - shared MS/MS	0	99	756.421	1510.83	1510.86	-0.0366027	2	756.439	18	31.1.1.1165.2	39.9459	3236.2	55.61	4327.78	65.01	1245.85	39.06	3150.23	54.48	iTRAQ4plex@N-term; iTRAQ4plex(K)@10
3	Q8GLJ6_SPIPL	Q8GLJ6 Ribulose-1,5-bisphosphate carboxylase/oxygenase large subunit (EC 4.1.1.39) (Fragment).	65.2812	FLFVQEAIEK	1.3467	1.62278	0.464381	2.46752	1.02473	1.71837	37.86	37.86	0	auto - shared MS/MS	0	99	756.379	1510.74	1510.86	-0.120467	2	756.439	18	31.1.1.1166.2	40.0209	6605.09	79.38	8245.17	89.91	2592.03	55.86	6250.6	76.77	iTRAQ4plex@N-term; iTRAQ4plex(K)@10
3	Q8GLJ6_SPIPL	Q8GLJ6 Ribulose-1,5-bisphosphate carboxylase/oxygenase large subunit (EC 4.1.1.39) (Fragment).	65.2812	FLFVQEAIEK	1.29925	1.70223	0.428664	2.65572	0.961329	1.81704	37.86	37.86	0	auto - shared MS/MS	0	99	756.382	1510.75	1510.86	-0.115218	2	756.439	18	31.1.1.1167.3	40.1151	6102.31	76.26	7349.11	84.94	2210.54	51.8	5417.5	71.46	iTRAQ4plex@N-term; iTRAQ4plex(K)@10
3	Q8GLJ6_SPIPL	Q8GLJ6 Ribulose-1,5-bisphosphate carboxylase/oxygenase large subunit (EC 4.1.1.39) (Fragment).	65.2812	FLFVQEAIEK	1.17202	8.0833	0.825523	9.32605	1.10117	8.13066	37.86	37.86	0	auto - shared MS/MS	0	98	684.395	1366.78	1366.76	0.01316	2	684.388	15	7.1.1.1089.3	37.9114	286.06	16.49	310.77	17.61	199.56	14.63	290.9	16.68	No iTRAQ4plex@N-term; iTRAQ4plex(K)@10
3	Q8GLJ6_SPIPL	Q8GLJ6 Ribulose-1,5-bisphosphate carboxylase/oxygenase large subunit (EC 4.1.1.39) (Fragment).	65.2812	FLFVQEAIEK	1.40077	2.1194	0.426844	3.39903	1.06557	2.24192	37.86	37.86	0	auto - shared MS/MS	0	98	504.602	1510.79	1510.86	-0.0788469	3	504.629	14	7.1.1.1114.2	39.7697	3802.24	60.26	4936.92	69.47	1371.5	41.24	3741.58	59.33	iTRAQ4plex@N-term; iTRAQ4plex(K)@10
3	Q8GLJ6_SPIPL	Q8GLJ6 Ribulose-1,5-bisphosphate carboxylase/oxygenase large subunit (EC 4.1.1.39) (Fragment).	65.2812	FLFVQEAIEK	1.47252	2.24232	0.430215	3.63799	1.09515	2.38259	37.86	37.86	0	auto - shared MS/MS	0	97	504.611	1510.81	1510.86	-0.0533025	3	504.629	14	7.1.1.1113.2	39.6955	3322.2	56.36	4534.56	66.49	1207.81	38.87	3359.95	56.21	iTRAQ4plex@N-term; iTRAQ4plex(K)@10
3	Q8GLJ6_SPIPL	Q8GLJ6 Ribulose-1,5-bisphosphate carboxylase/oxygenase large subunit (EC 4.1.1.39) (Fragment).	65.2812	FLFVQEAIEK	1.4186	7.50859	0.527067	10.9231	0.998477	8.10732	37.86	37.86	0	auto - shared MS/MS	0	96	504.628	1510.86	1510.86	-0.00182039	3	504.629	13	8.1.1.1134.2	40.2451	301.48	16.97	396.43	19.7	134.28	12.57	277.99	16.22	iTRAQ4plex@N-term; iTRAQ4plex(K)@10
3	Q8GLJ6_SPIPL	Q8GLJ6 Ribulose-1,5-bisphosphate carboxylase/oxygenase large subunit (EC 4.1.1.39) (Fragment).	65.2812	FLFVQEAIEK	1.64873	13.671	0.617225	19.3418	1.05535	15.0456	37.86	37.86	0	auto - shared MS/MS	0	79	504.629	1510.86	1510.86	1.06994e-05	3	504.629	12	8.1.1.1135.4	40.3568	85.45	9.06	130.59	11.27	44.57	7.21	83.28	8.89	iTRAQ4plex@N-term; iTRAQ4plex(K)@10
3	Q8GLJ6_SPIPL	Q8GLJ6 Ribulose-1,5-bisphosphate carboxylase/oxygenase large subunit (EC 4.1.1.39) (Fragment).	65.2812	FLFVQEAIEK	1.09385	12.268	0.631826	15.273	0.854986	12.9691	37.86	37.86	0	auto - shared MS/MS	0	77	756.436	1510.86	1510.86	-0.00691956	2	756.439	15	30.1.1.1302.3	40.4002	128.5	11.05	130.29	11.4	68.61	8.66	101.46	9.85	iTRAQ4plex@N-term; iTRAQ4plex(K)@10
3	Q8GLJ6_SPIPL	Q8GLJ6 Ribulose-1,5-bisphosphate carboxylase/oxygenase large subunit (EC 4.1.1.39) (Fragment).	65.2812	FLFVQEAIEK							37.86	37.86	0	no quant	0	0	756.469	1510.92	1510.86	0.0601852	2	756.439	5	7.1.1.1652.2	79.8214									iTRAQ4plex@N-term; iTRAQ4plex(K)@10
3	Q8GLJ6_SPIPL	Q8GLJ6 Ribulose-1,5-bisphosphate carboxylase/oxygenase large subunit (EC 4.1.1.39) (Fragment).	65.2812	FLFVQEAIEK							37.86	37.86	0	no quant - weak signal	0	0	756.487	1510.96	1510.86	0.0963349	2	756.439	6	31.1.1.1482.2	63.7026	0	0	0	0	0	0.23	5.42	2.24	iTRAQ4plex@N-term; iTRAQ4plex(K)@10
3	Q8GLJ6_SPIPL	Q8GLJ6 Ribulose-1,5-bisphosphate carboxylase/oxygenase large subunit (EC 4.1.1.39) (Fragment).	65.2812	FLFVQEAIEK							37.86	37.86	0	no quant	0	0	756.484	1510.95	1510.86	0.0891326	2	756.439	6	31.1.1.1536.2	67.8201									iTRAQ4plex@N-term; iTRAQ4plex(K)@10
3	Q8GLJ6_SPIPL	Q8GLJ6 Ribulose-1,5-bisphosphate carboxylase/oxygenase large subunit (EC 4.1.1.39) (Fragment).	65.2812	FLFVQEAIEK							37.86	37.86	0	no quant	0	0	756.515	1511.02	1510.86	0.151146	2	756.439	4	31.1.1.1689.2	78.0935									iTRAQ4plex@N-term; iTRAQ4plex(K)@10
3	Q8GLJ6_SPIPL	Q8GLJ6 Ribulose-1,5-bisphosphate carboxylase/oxygenase large subunit (EC 4.1.1.39) (Fragment).	65.2812	GGLDFTK	1.53127	10.6873	0.682474	14.2833	1.21139	11.198	37.86	37.86	0	auto - shared MS/MS	0	71	513.311	1024.61	1024.58	0.0277199	2	513.297	12	38.1.1.1055.4	31.0055	144.14	11.75	204.59	14.14	83.13	9.75	161.25	12.38	iTRAQ4plex@N-term; iTRAQ4plex(K)@7
3	Q8GLJ6_SPIPL	Q8GLJ6 Ribulose-1,5-bisphosphate carboxylase/oxygenase large subunit (EC 4.1.1.39) (Fragment).	65.2812	GGLDFTK	1.42029	8.63457	0.704917	11.1178	0.96444	9.42509	37.86	37.86	0	auto - shared MS/MS	0	70	513.304	1024.59	1024.58	0.0139192	2	513.297	11	15.1.1.990.4	31.0415	228.17	14.76	300.39	17.18	135.92	12.29	203.22	13.93	iTRAQ4plex@N-term; iTRAQ4plex(K)@7
3	Q8GLJ6_SPIPL	Q8GLJ6 Ribulose-1,5-bisphosphate carboxylase/oxygenase large subunit (EC 4.1.1.39) (Fragment).	65.2812	GGLDFTK	1.69725	9.41448	0.61866	13.408	1.057	10.4233	37.86	37.86	0	auto - shared MS/MS	0	68	513.296	1024.58	1024.58	-0.00222992	2	513.297	12	10.1.1.1176.3	31.0572	178.04	13.08	280.1	16.49	93.08	10.44	173.79	12.85	iTRAQ4plex@N-term; iTRAQ4plex(K)@7
3	Q8GLJ6_SPIPL	Q8GLJ6 Ribulose-1,5-bisphosphate carboxylase/oxygenase large subunit (EC 4.1.1.39) (Fragment).	65.2812	GGLDFTKDDENINSQPF	1.40299	13.4081	0.796724	16.4466	1.02205	14.3704	37.86	37.86	0	auto - shared MS/MS	0	99	729.04	2184.1	2184.06	0.0408358	3	729.027	17	27.1.1.1220.4	37.7787	95.28	9.54	123.91	11.05	64.15	8.37	89.93	9.27	iTRAQ4plex@N-term; iTRAQ4plex(K)@7	cleaved F-M@C-term
3	Q8GLJ6_SPIPL	Q8GLJ6 Ribulose-1,5-bisphosphate carboxylase/oxygenase large subunit (EC 4.1.1.39) (Fragment).	65.2812	GGLDFTKDDENINSQPFMR	1.28872	3.25942	0.767252	3.9602	0.998468	3.445	37.86	37.86	0	auto - shared MS/MS	0	99	830.078	2487.21	2487.19	0.018472	3	830.072	25	5.1.1.1058.3	33.7238	1676.89	39.98	2003.14	44.52	1087.25	34.38	1546.22	38.45	iTRAQ4plex@N-term; iTRAQ4plex(K)@7; Oxidation(M)@18
3	Q8GLJ6_SPIPL	Q8GLJ6 Ribulose-1,5-bisphosphate carboxylase/oxygenase large subunit (EC 4.1.1.39) (Fragment).	65.2812	GGLDFTKDDENINSQPFMR	1.47935	3.64434	0.565306	5.20222	1.01747	3.95458	37.86	37.86	0	auto - shared MS/MS	0	99	830.068	2487.18	2487.19	-0.0115578	3	830.072	23	5.1.1.1059.3	33.7979	1256.77	34.67	1723.36	41.04	600.38	26.48	1180.89	33.46	iTRAQ4plex@N-term; iTRAQ4plex(K)@7; Oxidation(M)@18
3	Q8GLJ6_SPIPL	Q8GLJ6 Ribulose-1,5-bisphosphate carboxylase/oxygenase large subunit (EC 4.1.1.39) (Fragment).	65.2812	GGLDFTKDDENINSQPFMR	1.50724	3.1047	0.449909	4.93638	0.938964	3.4528	37.86	37.86	0	auto - shared MS/MS	0	99	824.734	2471.18	2471.2	-0.0182819	3	824.74	29	5.1.1.1080.3	35.3629	1715.89	40.52	2397.29	48.32	652.38	28.28	1487.89	37.48	iTRAQ4plex@N-term; iTRAQ4plex(K)@7
3	Q8GLJ6_SPIPL	Q8GLJ6 Ribulose-1,5-bisphosphate carboxylase/oxygenase large subunit (EC 4.1.1.39) (Fragment).	65.2812	GGLDFTKDDENINSQPFMR	1.51795	4.32381	0.564599	6.20239	0.903367	4.87333	37.86	37.86	0	auto - shared MS/MS	0	99	618.808	2471.2	2471.2	0.0052527	4	618.807	21	29.1.1.1178.3	35.6351	882.84	29.07	1242.19	34.81	421.22	22.14	736.51	26.46	iTRAQ4plex@N-term; iTRAQ4plex(K)@7
3	Q8GLJ6_SPIPL	Q8GLJ6 Ribulose-1,5-bisphosphate carboxylase/oxygenase large subunit (EC 4.1.1.39) (Fragment).	65.2812	GGLDFTKDDENINSQPFMR	1.50078	4.61902	0.558179	6.6476	0.973613	5.0866	37.86	37.86	0	auto - shared MS/MS	0	99	622.805	2487.19	2487.19	-0.00480149	4	622.806	20	29.1.1.1156.4	34.0159	777.58	27.28	1081.71	32.5	366.78	20.71	699.14	25.75	iTRAQ4plex@N-term; iTRAQ4plex(K)@7; Oxidation(M)@18
3	Q8GLJ6_SPIPL	Q8GLJ6 Ribulose-1,5-bisphosphate carboxylase/oxygenase large subunit (EC 4.1.1.39) (Fragment).	65.2812	GGLDFTKDDENINSQPFMR	1.53893	4.49626	0.53758	6.60778	0.864989	5.14365	37.86	37.86	0	auto - shared MS/MS	0	99	622.8	2487.17	2487.19	-0.0236009	4	622.806	20	29.1.1.1157.3	34.0718	811.47	27.87	1157.55	33.59	368.64	20.81	648.21	24.82	iTRAQ4plex@N-term; iTRAQ4plex(K)@7; Oxidation(M)@18
3	Q8GLJ6_SPIPL	Q8GLJ6 Ribulose-1,5-bisphosphate carboxylase/oxygenase large subunit (EC 4.1.1.39) (Fragment).	65.2812	GGLDFTKDDENINSQPFMR	0.882908	20.7254	0.480612	26.9852	0.80835	20.9032	37.86	37.86	0	auto - shared MS/MS	0	11	622.827	2487.28	2487.19	0.0849691	4	622.806	11	26.1.1.1166.4	34.8911	50.77	6.93	41.55	6.48	20.62	4.8	37.9	6	iTRAQ4plex@N-term; iTRAQ4plex(K)@7; Oxidation(M)@18
3	Q8GLJ6_SPIPL	Q8GLJ6 Ribulose-1,5-bisphosphate carboxylase/oxygenase large subunit (EC 4.1.1.39) (Fragment).	65.2812	GGLDFTKDDENINSQPFMR	1.27732	19.4398	0.479554	28.3244	0.622242	23.5576	37.86	37.86	0	auto - shared MS/MS	0	2	622.835	2487.31	2487.19	0.117955	4	622.806	10	2.1.1.1117.4	34.6461	47.23	6.71	55.92	7.42	19.14	4.69	27.14	5.1	iTRAQ4plex@N-term; iTRAQ4plex(K)@7; Oxidation(M)@18
3	Q8GLJ6_SPIPL	Q8GLJ6 Ribulose-1,5-bisphosphate carboxylase/oxygenase large subunit (EC 4.1.1.39) (Fragment).	65.2812	GGLDFTKDDENINSQPFMR	1.52795	11.9758	0.658366	16.1823	1.08219	12.8856	37.86	37.86	0	auto - shared MS/MS	0	1	830.084	2487.23	2487.19	0.0348768	3	830.072	18	26.1.1.1165.3	34.7977	114.89	10.49	162.72	12.61	63.92	8.54	114.82	10.44	iTRAQ4plex@N-term; iTRAQ4plex(K)@7; Oxidation(M)@18
3	Q8GLJ6_SPIPL	Q8GLJ6 Ribulose-1,5-bisphosphate carboxylase/oxygenase large subunit (EC 4.1.1.39) (Fragment).	65.2812	GGLDFTKDDENINSQPFMR	1.12528	3.19533	0.603858	4.08449	0.831291	3.43422	37.86	37.86	0	auto - low confidence	0	0	618.814	2471.23	2471.2	0.0270058	4	618.807	9	5.1.1.1081.4	35.4554	1864.49	42.08	1944.77	43.99	951.44	32.39	1431.35	37.05	iTRAQ4plex@N-term; iTRAQ4plex(K)@7
3	Q8GLJ6_SPIPL	Q8GLJ6 Ribulose-1,5-bisphosphate carboxylase/oxygenase large subunit (EC 4.1.1.39) (Fragment).	65.2812	GGLDFTKDDENINSQPFMR							37.86	37.86	0	no quant - weak signal	0	0	830.411	2488.21	2488.18	0.0330403	3	830.4	9	26.1.1.1167.4	34.9661	13.64	3.61	16.18	4	8.42	3	7.15	2.65	iTRAQ4plex@N-term; iTRAQ4plex(K)@7; Deamidated(N)@13; Oxidation(M)@18
3	Q8GLJ6_SPIPL	Q8GLJ6 Ribulose-1,5-bisphosphate carboxylase/oxygenase large subunit (EC 4.1.1.39) (Fragment).	65.2812	GHYLNVTAPTCEEMMK	1.02923	5.64041	0.436592	8.06923	0.808826	5.94725	37.86	37.86	0	auto - shared MS/MS	0	99	544.257	2173	2172.99	0.00661094	4	544.255	16	10.1.1.1220.3	34.333	626.46	24.37	597.66	24.41	231.13	16.34	467.93	21.05	iTRAQ4plex@N-term; Methylthio(C)@11; Oxidation(M)@14; iTRAQ4plex(K)@16
3	Q8GLJ6_SPIPL	Q8GLJ6 Ribulose-1,5-bisphosphate carboxylase/oxygenase large subunit (EC 4.1.1.39) (Fragment).	65.2812	GHYLNVTAPTCEEMMK	1.17694	5.76603	0.449107	8.47096	0.724219	6.51668	37.86	37.86	1	auto	0	99	719.978	2156.91	2157	-0.084863	3	720.006	18	10.1.1.1253.4	36.8163	558.44	23.04	609.23	24.54	211.94	15.68	373.49	18.84	iTRAQ4plex@N-term; Methylthio(C)@11; iTRAQ4plex(K)@16
3	Q8GLJ6_SPIPL	Q8GLJ6 Ribulose-1,5-bisphosphate carboxylase/oxygenase large subunit (EC 4.1.1.39) (Fragment).	65.2812	GHYLNVTAPTCEEMMK	1.09525	6.68129	0.675833	8.10879	0.878679	7.01028	37.86	37.86	0	auto - shared MS/MS	0	49	725.337	2172.99	2172.99	-0.00253324	3	725.338	19	34.1.1.1338.3	35.2712	432.94	20.27	439.53	20.95	247.26	16.37	351.31	18.33	iTRAQ4plex@N-term; Methylthio(C)@11; Oxidation(M)@15; iTRAQ4plex(K)@16
3	Q8GLJ6_SPIPL	Q8GLJ6 Ribulose-1,5-bisphosphate carboxylase/oxygenase large subunit (EC 4.1.1.39) (Fragment).	65.2812	GHYLNVTAPTCEEMMK	1.14352	6.49339	0.500479	9.03538	0.833295	6.99324	37.86	37.86	0	auto - shared MS/MS	0	49	725.327	2172.96	2172.99	-0.0332967	3	725.338	19	34.1.1.1339.2	35.3278	447.28	20.62	474.1	21.68	189.17	14.7	344.2	18.1	iTRAQ4plex@N-term; Methylthio(C)@11; Oxidation(M)@15; iTRAQ4plex(K)@16
3	Q8GLJ6_SPIPL	Q8GLJ6 Ribulose-1,5-bisphosphate carboxylase/oxygenase large subunit (EC 4.1.1.39) (Fragment).	65.2812	GIFF							37.86	37.86	0	no quant - weak signal	0	0	627.381	626.374	626.355	0.0189773	1	627.362	3	18.1.1.1432.4	57.0425	0	0	0	0	0	0.23	5.42	2.24	iTRAQ4plex@N-term	cleaved F-T@C-term
3	Q8GLJ6_SPIPL	Q8GLJ6 Ribulose-1,5-bisphosphate carboxylase/oxygenase large subunit (EC 4.1.1.39) (Fragment).	65.2812	GITMGFVDLMR	1.20903	7.63597	0.512357	10.7521	1.02748	7.8745	37.86	37.86	0	auto - shared MS/MS	0	99	700.359	1398.7	1398.71	-0.00784238	2	700.363	20	10.1.1.1283.3	39.0522	314.27	17.29	352.2	18.65	136.07	12.57	298.2	16.8	iTRAQ4plex@N-term; Oxidation(M)@10
3	Q8GLJ6_SPIPL	Q8GLJ6 Ribulose-1,5-bisphosphate carboxylase/oxygenase large subunit (EC 4.1.1.39) (Fragment).	65.2812	GITMGFVDLMR	1.6188	6.04284	0.549912	8.96433	1.11971	6.52409	37.86	37.86	0	auto - shared MS/MS	0	99	700.353	1398.69	1398.71	-0.0206765	2	700.363	20	11.1.1.1249.4	39.0402	440.04	20.54	660.29	25.34	204.49	15.65	455.02	20.74	iTRAQ4plex@N-term; Oxidation(M)@10
3	Q8GLJ6_SPIPL	Q8GLJ6 Ribulose-1,5-bisphosphate carboxylase/oxygenase large subunit (EC 4.1.1.39) (Fragment).	65.2812	GITMGFVDLMR	1.32357	5.6767	0.510765	8.2051	0.96718	6.08146	37.86	37.86	0	auto - shared MS/MS	0	99	692.353	1382.69	1382.72	-0.0258848	2	692.366	20	11.1.1.1302.2	42.976	544.29	22.78	667.77	25.61	234.93	16.58	486.15	21.45	iTRAQ4plex@N-term
3	Q8GLJ6_SPIPL	Q8GLJ6 Ribulose-1,5-bisphosphate carboxylase/oxygenase large subunit (EC 4.1.1.39) (Fragment).	65.2812	GITMGFVDLMR	1.70169	28.1845					37.86	37.86	0	auto - shared MS/MS	0	99	461.923	1382.75	1382.72	0.0312142	3	461.913	15	11.1.1.1303.4	43.0877	19.78	4.36	31.2	5.48	0.52	1.73	18.33	4.12	iTRAQ4plex@N-term
3	Q8GLJ6_SPIPL	Q8GLJ6 Ribulose-1,5-bisphosphate carboxylase/oxygenase large subunit (EC 4.1.1.39) (Fragment).	65.2812	GITMGFVDLMR	1.51218	5.7711	0.563768	8.30506	1.06712	6.21545	37.86	37.86	0	auto - shared MS/MS	0	99	692.36	1382.71	1382.72	-0.0114332	2	692.366	19	12.1.1.1343.2	42.7315	496.33	21.79	695.7	26.06	236.46	16.67	489.12	21.52	iTRAQ4plex@N-term
3	Q8GLJ6_SPIPL	Q8GLJ6 Ribulose-1,5-bisphosphate carboxylase/oxygenase large subunit (EC 4.1.1.39) (Fragment).	65.2812	GITMGFVDLMR	1.46892	4.79454	0.660826	6.40237	1.07151	5.12661	37.86	37.86	0	auto - shared MS/MS	0	99	700.349	1398.68	1398.71	-0.0289769	2	700.363	20	13.1.1.1054.4	38.5923	728.91	26.4	992.48	31.18	407.05	21.49	721.28	26.17	iTRAQ4plex@N-term; Oxidation(M)@10
3	Q8GLJ6_SPIPL	Q8GLJ6 Ribulose-1,5-bisphosphate carboxylase/oxygenase large subunit (EC 4.1.1.39) (Fragment).	65.2812	GITMGFVDLMR	1.60605	6.99387	0.520747	10.5974	1.05597	7.65361	37.86	37.86	0	auto - shared MS/MS	0	99	692.359	1382.7	1382.72	-0.0130052	2	692.366	19	13.1.1.1112.4	42.9215	329.59	17.78	490.66	21.84	145.04	13.23	321.41	17.45	iTRAQ4plex@N-term
3	Q8GLJ6_SPIPL	Q8GLJ6 Ribulose-1,5-bisphosphate carboxylase/oxygenase large subunit (EC 4.1.1.39) (Fragment).	65.2812	GITMGFVDLMR	1.51672	7.0822	0.501212	10.748	1.0382	7.68148	37.86	37.86	0	auto - shared MS/MS	0	99	692.366	1382.72	1382.72	0.00127422	2	692.366	20	15.1.1.1155.2	43.3265	329.12	17.75	462.71	21.24	139.4	12.96	315.55	17.26	iTRAQ4plex@N-term
3	Q8GLJ6_SPIPL	Q8GLJ6 Ribulose-1,5-bisphosphate carboxylase/oxygenase large subunit (EC 4.1.1.39) (Fragment).	65.2812	GITMGFVDLMREDHIEEDR	1.20761	4.07646	0.759708	4.8665	0.827674	4.46863	37.86	37.86	1	auto	0	99	606.541	2422.13	2422.14	-0.00368985	4	606.542	27	5.1.1.1087.3	35.8855	1106.81	32.45	1238.93	35.09	710.57	27.6	845.99	28.53	iTRAQ4plex@N-term; Oxidation(M)@10	missed R-E@11
3	Q8GLJ6_SPIPL	Q8GLJ6 Ribulose-1,5-bisphosphate carboxylase/oxygenase large subunit (EC 4.1.1.39) (Fragment).	65.2812	GITMGFVDLMREDHIEEDR	1.41146	10.7265	0.950373	12.3526	0.815905	12.294	37.86	37.86	1	auto	0	99	606.534	2422.11	2422.14	-0.0288367	4	606.542	23	5.1.1.1112.3	37.7495	148.67	11.92	194.51	13.86	119.4	11.22	112.02	10.44	iTRAQ4plex@N-term; Oxidation(M)@4	missed R-E@11
3	Q8GLJ6_SPIPL	Q8GLJ6 Ribulose-1,5-bisphosphate carboxylase/oxygenase large subunit (EC 4.1.1.39) (Fragment).	65.2812	GITMGFVDLMREDHIEEDR	1.23267	10.435	0.671231	13.1483	0.880462	11.2944	37.86	37.86	1	auto	0	99	606.534	2422.11	2422.14	-0.0288367	4	606.542	23	5.1.1.1112.4	37.7679	167.04	12.61	190.86	13.75	94.75	10.2	135.82	11.41	iTRAQ4plex@N-term; Oxidation(M)@4	missed R-E@11
3	Q8GLJ6_SPIPL	Q8GLJ6 Ribulose-1,5-bisphosphate carboxylase/oxygenase large subunit (EC 4.1.1.39) (Fragment).	65.2812	GITMGFVDLMREDHIEEDR	1.35532	8.908	0.703149	11.3141	0.85041	9.96853	37.86	37.86	1	auto	0	99	606.539	2422.13	2422.14	-0.0105259	4	606.542	24	5.1.1.1113.2	37.8062	219.05	14.46	275.19	16.46	130.16	11.96	172.03	12.85	iTRAQ4plex@N-term; Oxidation(M)@4	missed R-E@11
3	Q8GLJ6_SPIPL	Q8GLJ6 Ribulose-1,5-bisphosphate carboxylase/oxygenase large subunit (EC 4.1.1.39) (Fragment).	65.2812	GITMGFVDLMREDHIEEDR	1.35556	7.60378	0.806904	9.18012	0.874486	8.44896	37.86	37.86	1	auto	0	99	606.539	2422.13	2422.14	-0.0105259	4	606.542	25	5.1.1.1113.3	37.8245	300.8	16.94	377.96	19.31	205.11	14.87	242.92	15.3	iTRAQ4plex@N-term; Oxidation(M)@4	missed R-E@11
3	Q8GLJ6_SPIPL	Q8GLJ6 Ribulose-1,5-bisphosphate carboxylase/oxygenase large subunit (EC 4.1.1.39) (Fragment).	65.2812	GITMGFVDLMREDHIEEDR	1.32648	4.63422	0.633422	6.08526	0.764483	5.32008	37.86	37.86	0	auto - shared MS/MS	0	99	602.536	2406.11	2406.14	-0.0297624	4	602.543	27	5.1.1.1130.2	39.0812	816.92	27.91	1004.45	31.45	437.28	22.02	576.74	23.52	iTRAQ4plex@N-term	missed R-E@11
3	Q8GLJ6_SPIPL	Q8GLJ6 Ribulose-1,5-bisphosphate carboxylase/oxygenase large subunit (EC 4.1.1.39) (Fragment).	65.2812	GITMGFVDLMREDHIEEDR	1.39931	4.45955	0.646011	5.89385	0.740705	5.23751	37.86	37.86	0	auto - shared MS/MS	0	99	602.53	2406.09	2406.14	-0.0524678	4	602.543	29	5.1.1.1131.2	39.1562	860.79	28.67	1116.5	33.11	469.92	22.85	588.81	23.8	iTRAQ4plex@N-term	missed R-E@11
3	Q8GLJ6_SPIPL	Q8GLJ6 Ribulose-1,5-bisphosphate carboxylase/oxygenase large subunit (EC 4.1.1.39) (Fragment).	65.2812	GITMGFVDLMREDHIEEDR	1.50072	10.3684	0.808561	12.8068	0.696976	12.6406	37.86	37.86	1	auto	0	99	606.558	2422.2	2422.14	0.062901	4	606.542	23	29.1.1.1211.2	38.1618	154.68	12.17	215.17	14.53	105.69	10.68	99.56	9.85	iTRAQ4plex@N-term; Oxidation(M)@4	missed R-E@11
3	Q8GLJ6_SPIPL	Q8GLJ6 Ribulose-1,5-bisphosphate carboxylase/oxygenase large subunit (EC 4.1.1.39) (Fragment).	65.2812	GITMGFVDLMREDHIEEDR	1.47093	12.5409	0.884711	14.9436	0.74968	14.8935	37.86	37.86	1	auto	0	99	606.558	2422.2	2422.14	0.0633893	4	606.542	19	29.1.1.1212.2	38.2368	106.67	10.1	145.44	11.96	79.75	9.22	73.85	8.49	iTRAQ4plex@N-term; Oxidation(M)@4	missed R-E@11
3	Q8GLJ6_SPIPL	Q8GLJ6 Ribulose-1,5-bisphosphate carboxylase/oxygenase large subunit (EC 4.1.1.39) (Fragment).	65.2812	GLSAK							37.86	37.86	0	no quant	0	0	619.422	618.415	618.382	0.0322914	1	619.39	3	8.1.1.1491.2	67.1743									No iTRAQ4plex@N-term; iTRAQ4plex(K)@5	cleaved L-G@N-term
3	Q8GLJ6_SPIPL	Q8GLJ6 Ribulose-1,5-bisphosphate carboxylase/oxygenase large subunit (EC 4.1.1.39) (Fragment).	65.2812	GLSAK							37.86	37.86	0	no quant	0	0	619.42	618.413	618.382	0.0303383	1	619.39	3	8.1.1.1911.2	93.9886									No iTRAQ4plex@N-term; iTRAQ4plex(K)@5	cleaved L-G@N-term
3	Q8GLJ6_SPIPL	Q8GLJ6 Ribulose-1,5-bisphosphate carboxylase/oxygenase large subunit (EC 4.1.1.39) (Fragment).	65.2812	GLSAK							37.86	37.86	0	no quant	0	0	619.421	618.414	618.382	0.0318474	1	619.39	3	17.1.1.1541.4	58.4492									No iTRAQ4plex@N-term; iTRAQ4plex(K)@5	cleaved L-G@N-term
3	Q8GLJ6_SPIPL	Q8GLJ6 Ribulose-1,5-bisphosphate carboxylase/oxygenase large subunit (EC 4.1.1.39) (Fragment).	65.2812	GLSAK							37.86	37.86	0	no quant - weak signal	0	0	619.399	618.391	618.382	0.00914518	1	619.39	5	29.1.1.1539.4	62.8518	0	0.07	3.26	1.73	0	0.2	0	0	No iTRAQ4plex@N-term; iTRAQ4plex(K)@5	cleaved L-G@N-term
3	Q8GLJ6_SPIPL	Q8GLJ6 Ribulose-1,5-bisphosphate carboxylase/oxygenase large subunit (EC 4.1.1.39) (Fragment).	65.2812	GLSAK							37.86	37.86	0	no quant	0	0	619.417	618.409	618.382	0.0270089	1	619.39	3	32.1.1.1421.3	58.6976									No iTRAQ4plex@N-term; iTRAQ4plex(K)@5	cleaved L-G@N-term
3	Q8GLJ6_SPIPL	Q8GLJ6 Ribulose-1,5-bisphosphate carboxylase/oxygenase large subunit (EC 4.1.1.39) (Fragment).	65.2812	GLSAK							37.86	37.86	0	no quant	0	0	619.414	618.407	618.382	0.0247206	1	619.39	4	35.1.1.1746.3	60.8345									No iTRAQ4plex@N-term; iTRAQ4plex(K)@5	cleaved L-G@N-term
3	Q8GLJ6_SPIPL	Q8GLJ6 Ribulose-1,5-bisphosphate carboxylase/oxygenase large subunit (EC 4.1.1.39) (Fragment).	65.2812	GLSAK							37.86	37.86	0	no quant	0	0	619.404	618.396	618.382	0.0141424	1	619.39	3	41.1.1.1577.3	53.1357									No iTRAQ4plex@N-term; iTRAQ4plex(K)@5	cleaved L-G@N-term
3	Q8GLJ6_SPIPL	Q8GLJ6 Ribulose-1,5-bisphosphate carboxylase/oxygenase large subunit (EC 4.1.1.39) (Fragment).	65.2812	GLSAK							37.86	37.86	0	no quant	0	0	619.408	618.4	618.382	0.0179077	1	619.39	3	44.1.1.1462.4	62.7425									No iTRAQ4plex@N-term; iTRAQ4plex(K)@5	cleaved L-G@N-term
3	Q8GLJ6_SPIPL	Q8GLJ6 Ribulose-1,5-bisphosphate carboxylase/oxygenase large subunit (EC 4.1.1.39) (Fragment).	65.2812	IPIAYLK	1.34332	1.67693	0.43669	2.6216	0.997745	1.78694	37.86	37.86	1	auto	0	84	553.32	1104.63	1104.72	-0.0898625	2	553.365	12	24.1.1.1149.2	37.8225	6190.38	76.84	7708.05	86.91	2284.43	52.75	5703.87	73.32	iTRAQ4plex@N-term; iTRAQ4plex(K)@7
3	Q8GLJ6_SPIPL	Q8GLJ6 Ribulose-1,5-bisphosphate carboxylase/oxygenase large subunit (EC 4.1.1.39) (Fragment).	65.2812	IPIAYLK	1.30294	1.58133	0.435207	2.45162	0.967838	1.68621	37.86	37.86	1	auto	0	83	553.318	1104.62	1104.72	-0.0924771	2	553.365	12	22.1.1.1198.2	37.4237	7061.84	82.04	8528.84	91.5	2597.17	56.07	6311.8	77.14	iTRAQ4plex@N-term; iTRAQ4plex(K)@7
3	Q8GLJ6_SPIPL	Q8GLJ6 Ribulose-1,5-bisphosphate carboxylase/oxygenase large subunit (EC 4.1.1.39) (Fragment).	65.2812	IPIAYLK	1.3888	1.77233	0.487367	2.66102	1.06637	1.87137	37.86	37.86	1	auto	0	83	553.32	1104.63	1104.72	-0.0898625	2	553.365	12	24.1.1.1149.3	37.8408	5461.16	72.21	7030.27	82.97	2249.2	51.94	5378.04	71.22	iTRAQ4plex@N-term; iTRAQ4plex(K)@7
3	Q8GLJ6_SPIPL	Q8GLJ6 Ribulose-1,5-bisphosphate carboxylase/oxygenase large subunit (EC 4.1.1.39) (Fragment).	65.2812	IPIAYLK	1.42832	1.67501	0.470257	2.5765	1.04792	1.78798	37.86	37.86	1	auto	0	80	553.32	1104.63	1104.72	-0.0894963	2	553.365	12	24.1.1.1148.2	37.7475	6036.79	75.95	7992.43	88.38	2398.99	53.94	5842.08	74.22	iTRAQ4plex@N-term; iTRAQ4plex(K)@7
3	Q8GLJ6_SPIPL	Q8GLJ6 Ribulose-1,5-bisphosphate carboxylase/oxygenase large subunit (EC 4.1.1.39) (Fragment).	65.2812	IPIAYLK	1.37441	1.57135	0.496209	2.33109	1.03635	1.66748	37.86	37.86	1	auto	0	79	553.323	1104.63	1104.72	-0.0838424	2	553.365	12	46.1.1.1168.3	37.5209	6980.8	81.63	8893.43	93.35	2927.23	59.03	6681.03	79.42	iTRAQ4plex@N-term; iTRAQ4plex(K)@7
3	Q8GLJ6_SPIPL	Q8GLJ6 Ribulose-1,5-bisphosphate carboxylase/oxygenase large subunit (EC 4.1.1.39) (Fragment).	65.2812	IPIAYLK	1.35501	2.76376	0.345952	4.86072	0.922254	3.01246	37.86	37.86	1	auto	0	79	553.336	1104.66	1104.72	-0.0569863	2	553.365	12	46.1.1.1172.3	37.8184	2268.07	46.52	2848.71	52.77	663.07	29.22	1931.7	42.62	iTRAQ4plex@N-term; iTRAQ4plex(K)@7
3	Q8GLJ6_SPIPL	Q8GLJ6 Ribulose-1,5-bisphosphate carboxylase/oxygenase large subunit (EC 4.1.1.39) (Fragment).	65.2812	IPIAYLK	1.62422	2.58208	0.514989	3.95703	1.17706	2.75466	37.86	37.86	1	auto	0	75	553.36	1104.71	1104.72	-0.00886271	2	553.365	12	22.1.1.1195.4	37.2354	2406.41	48.04	3622.96	59.33	1047.26	35.78	2615.77	49.65	iTRAQ4plex@N-term; iTRAQ4plex(K)@7
3	Q8GLJ6_SPIPL	Q8GLJ6 Ribulose-1,5-bisphosphate carboxylase/oxygenase large subunit (EC 4.1.1.39) (Fragment).	65.2812	IPIAYLK	1.33508	1.50818	0.478221	2.25676	1.03628	1.5892	37.86	37.86	1	auto	0	75	553.322	1104.63	1104.72	-0.0854293	2	553.365	12	46.1.1.1169.2	37.5767	7679.19	85.58	9503.23	96.57	3103.35	60.9	7348.93	83.26	iTRAQ4plex@N-term; iTRAQ4plex(K)@7
3	Q8GLJ6_SPIPL	Q8GLJ6 Ribulose-1,5-bisphosphate carboxylase/oxygenase large subunit (EC 4.1.1.39) (Fragment).	65.2812	IPIAYLK	1.3346	14.7064	0.474923	22.1387	1.10927	15.2405	37.86	37.86	1	auto	0	74	553.385	1104.76	1104.72	0.0400495	2	553.365	10	1.1.1.1212.2	38.1277	80.73	8.77	99.87	9.9	32.4	6.25	82.7	8.84	iTRAQ4plex@N-term; iTRAQ4plex(K)@7
3	Q8GLJ6_SPIPL	Q8GLJ6 Ribulose-1,5-bisphosphate carboxylase/oxygenase large subunit (EC 4.1.1.39) (Fragment).	65.2812	IPIAYLK	1.57574	3.66471	0.54604	5.41646	1.11754	3.93545	37.86	37.86	1	auto	0	73	553.355	1104.7	1104.72	-0.0190673	2	553.365	12	24.1.1.1147.2	37.6733	1209.55	34.04	1766.68	41.47	558.13	25.83	1248.3	34.34	iTRAQ4plex@N-term; iTRAQ4plex(K)@7
3	Q8GLJ6_SPIPL	Q8GLJ6 Ribulose-1,5-bisphosphate carboxylase/oxygenase large subunit (EC 4.1.1.39) (Fragment).	65.2812	IPIAYLK	1.32201	1.53279	0.491379	2.25755	1.0207	1.61786	37.86	37.86	1	auto	0	72	553.323	1104.63	1104.72	-0.0827119	2	553.365	12	22.1.1.1197.2	37.3495	7469.29	84.39	9153	94.81	3101.58	60.62	7040.62	81.53	iTRAQ4plex@N-term; iTRAQ4plex(K)@7
3	Q8GLJ6_SPIPL	Q8GLJ6 Ribulose-1,5-bisphosphate carboxylase/oxygenase large subunit (EC 4.1.1.39) (Fragment).	65.2812	IPIAYLK	1.38024	2.56406	0.418931	4.11437	0.932842	2.79954	37.86	37.86	1	auto	0	72	553.336	1104.66	1104.72	-0.0569863	2	553.365	12	46.1.1.1172.2	37.8001	2614.76	49.96	3345.29	57.2	925.68	33.73	2252.54	46.09	iTRAQ4plex@N-term; iTRAQ4plex(K)@7
3	Q8GLJ6_SPIPL	Q8GLJ6 Ribulose-1,5-bisphosphate carboxylase/oxygenase large subunit (EC 4.1.1.39) (Fragment).	65.2812	IPIAYLK							37.86	37.86	0	no quant - weak signal	0	57	553.385	1104.76	1104.72	0.0400495	2	553.365	9	23.1.1.1253.2	38.1098	5.16	2.24	10.35	3.16	4.6	2.24	4.09	2	iTRAQ4plex@N-term; iTRAQ4plex(K)@7
3	Q8GLJ6_SPIPL	Q8GLJ6 Ribulose-1,5-bisphosphate carboxylase/oxygenase large subunit (EC 4.1.1.39) (Fragment).	65.2812	IPIAYLK	1.43866	3.53179	0.34906	6.31194	0.978235	3.84158	37.86	37.86	1	auto	0	40	553.34	1104.67	1104.72	-0.0490942	2	553.365	11	24.1.1.1152.2	38.045	1351.94	35.94	1802.87	41.92	398.79	22.83	1221.33	33.87	iTRAQ4plex@N-term; iTRAQ4plex(K)@7
3	Q8GLJ6_SPIPL	Q8GLJ6 Ribulose-1,5-bisphosphate carboxylase/oxygenase large subunit (EC 4.1.1.39) (Fragment).	65.2812	IPIAYLK	1.36958	31.0711			1.37408	30.7543	37.86	37.86	1	auto	0	37	553.394	1104.77	1104.72	0.0583601	2	553.365	9	25.1.1.1233.4	38.531	17.81	4.12	22.61	4.69	1.94	2	22.6	4.58	iTRAQ4plex@N-term; iTRAQ4plex(K)@7
3	Q8GLJ6_SPIPL	Q8GLJ6 Ribulose-1,5-bisphosphate carboxylase/oxygenase large subunit (EC 4.1.1.39) (Fragment).	65.2812	IPIAYLK	1.57332	19.2398	0.333433	36.4896	1.18612	20.3449	37.86	37.86	1	auto	0	37	553.399	1104.78	1104.72	0.068736	2	553.365	9	25.1.1.1234.2	38.5668	43.83	6.48	63.92	7.87	12.35	4.12	48.01	6.71	iTRAQ4plex@N-term; iTRAQ4plex(K)@7
3	Q8GLJ6_SPIPL	Q8GLJ6 Ribulose-1,5-bisphosphate carboxylase/oxygenase large subunit (EC 4.1.1.39) (Fragment).	65.2812	IPIAYLK							37.86	37.86	0	no quant - weak signal	0	27	553.389	1104.76	1104.72	0.0477399	2	553.365	8	47.1.1.1293.2	38.4137	7.41	2.65	5.9	2.45	3.96	2	0	0.2	iTRAQ4plex@N-term; iTRAQ4plex(K)@7
3	Q8GLJ6_SPIPL	Q8GLJ6 Ribulose-1,5-bisphosphate carboxylase/oxygenase large subunit (EC 4.1.1.39) (Fragment).	65.2812	IPIAYLK							37.86	37.86	0	no quant - weak signal	0	21	553.387	1104.76	1104.72	0.0435896	2	553.365	8	1.1.1.1211.2	38.0535	14.63	3.74	20.53	4.47	5.66	2.65	14.85	3.74	iTRAQ4plex@N-term; iTRAQ4plex(K)@7
3	Q8GLJ6_SPIPL	Q8GLJ6 Ribulose-1,5-bisphosphate carboxylase/oxygenase large subunit (EC 4.1.1.39) (Fragment).	65.2812	IPIAYLK	1.39604	13.47	0.329866	24.6828	1.06527	14.2367	37.86	37.86	1	auto	0	10	369.26	1104.76	1104.72	0.0436461	3	369.246	9	48.1.1.1176.4	38.3609	94.24	9.49	121.95	10.91	26.27	5.92	92.71	9.33	iTRAQ4plex@N-term; iTRAQ4plex(K)@7
3	Q8GLJ6_SPIPL	Q8GLJ6 Ribulose-1,5-bisphosphate carboxylase/oxygenase large subunit (EC 4.1.1.39) (Fragment).	65.2812	IPIAYLK							37.86	37.86	0	no quant	0	1	553.36	1104.71	1104.72	-0.00930246	2	553.365	4	24.1.1.1793.4	79.8973									iTRAQ4plex@N-term; iTRAQ4plex(K)@7
3	Q8GLJ6_SPIPL	Q8GLJ6 Ribulose-1,5-bisphosphate carboxylase/oxygenase large subunit (EC 4.1.1.39) (Fragment).	65.2812	IPIAYLK							37.86	37.86	0	no quant	0	0	553.355	1104.7	1104.72	-0.0192382	2	553.365	5	22.1.1.1700.4	66.6802									iTRAQ4plex@N-term; iTRAQ4plex(K)@7
3	Q8GLJ6_SPIPL	Q8GLJ6 Ribulose-1,5-bisphosphate carboxylase/oxygenase large subunit (EC 4.1.1.39) (Fragment).	65.2812	IPIAYLK							37.86	37.86	0	no quant - weak signal	0	0	553.371	1104.73	1104.72	0.011931	2	553.365	4	48.1.1.1548.3	66.9399	0	0	0	0	0	0	0	0	iTRAQ4plex@N-term; iTRAQ4plex(K)@7
3	Q8GLJ6_SPIPL	Q8GLJ6 Ribulose-1,5-bisphosphate carboxylase/oxygenase large subunit (EC 4.1.1.39) (Fragment).	65.2812	IQAR	0.810289	17.2946	1.48077	14.9088	1.35473	14.8071	37.86	37.86	0	auto - low confidence	0	0	316.23	630.446	630.393	0.0526588	2	316.204	4	18.1.1.1013.3	25.8808	78.38	8.6	58.87	7.87	98.08	9.9	98.06	9.75	iTRAQ4plex@N-term	cleaved C-I@N-term
3	Q8GLJ6_SPIPL	Q8GLJ6 Ribulose-1,5-bisphosphate carboxylase/oxygenase large subunit (EC 4.1.1.39) (Fragment).	65.2812	LEAC							37.86	37.86	0	no quant - weak signal	0	0	625.391	624.384	624.273	0.110656	1	625.281	3	6.1.1.1487.3	58.5562	3.16	1.73	3.05	1.73	0	0.19	0	0	iTRAQ4plex@N-term; Methylthio(C)@4	cleaved A-L@N-term; cleaved C-I@C-term
3	Q8GLJ6_SPIPL	Q8GLJ6 Ribulose-1,5-bisphosphate carboxylase/oxygenase large subunit (EC 4.1.1.39) (Fragment).	65.2812	LEAC							37.86	37.86	0	no quant - weak signal	0	0	625.375	624.368	624.273	0.0944734	1	625.281	3	7.1.1.1434.3	63.8064	0	0	0	0.14	4.35	2	0	0.21	iTRAQ4plex@N-term; Methylthio(C)@4	cleaved A-L@N-term; cleaved C-I@C-term
3	Q8GLJ6_SPIPL	Q8GLJ6 Ribulose-1,5-bisphosphate carboxylase/oxygenase large subunit (EC 4.1.1.39) (Fragment).	65.2812	LEAC							37.86	37.86	0	no quant - weak signal	0	0	625.373	624.366	624.273	0.0925058	1	625.281	3	11.1.1.1603.2	65.6577	0	0	0	0	0	0	0	0	iTRAQ4plex@N-term; Methylthio(C)@4	cleaved A-L@N-term; cleaved C-I@C-term
3	Q8GLJ6_SPIPL	Q8GLJ6 Ribulose-1,5-bisphosphate carboxylase/oxygenase large subunit (EC 4.1.1.39) (Fragment).	65.2812	LEAC							37.86	37.86	0	no quant	0	0	625.386	624.379	624.273	0.10538	1	625.281	3	13.1.1.1386.4	63.4357									iTRAQ4plex@N-term; Methylthio(C)@4	cleaved A-L@N-term; cleaved C-I@C-term
3	Q8GLJ6_SPIPL	Q8GLJ6 Ribulose-1,5-bisphosphate carboxylase/oxygenase large subunit (EC 4.1.1.39) (Fragment).	65.2812	LEAC							37.86	37.86	0	no quant	0	0	625.378	624.371	624.273	0.0976673	1	625.281	3	20.1.1.1271.3	56.7283									iTRAQ4plex@N-term; Methylthio(C)@4	cleaved A-L@N-term; cleaved C-I@C-term
3	Q8GLJ6_SPIPL	Q8GLJ6 Ribulose-1,5-bisphosphate carboxylase/oxygenase large subunit (EC 4.1.1.39) (Fragment).	65.2812	LEAC							37.86	37.86	0	no quant - weak signal	0	0	625.361	624.354	624.273	0.0807307	1	625.281	3	21.1.1.1084.2	43.9501	8.63	2.83	0	0.65	2.85	1.73	9.6	3	iTRAQ4plex@N-term; Methylthio(C)@4	cleaved A-L@N-term; cleaved C-I@C-term
3	Q8GLJ6_SPIPL	Q8GLJ6 Ribulose-1,5-bisphosphate carboxylase/oxygenase large subunit (EC 4.1.1.39) (Fragment).	65.2812	LEAC							37.86	37.86	0	no quant	0	0	625.389	624.382	624.273	0.108928	1	625.281	3	21.1.1.1253.3	56.4751									iTRAQ4plex@N-term; Methylthio(C)@4	cleaved A-L@N-term; cleaved C-I@C-term
3	Q8GLJ6_SPIPL	Q8GLJ6 Ribulose-1,5-bisphosphate carboxylase/oxygenase large subunit (EC 4.1.1.39) (Fragment).	65.2812	LEAC							37.86	37.86	0	no quant - weak signal	0	0	625.381	624.373	624.273	0.100025	1	625.281	3	30.1.1.1553.2	59.2452	0	0	0	0.11	3.26	1.73	0	0.16	iTRAQ4plex@N-term; Methylthio(C)@4	cleaved A-L@N-term; cleaved C-I@C-term
3	Q8GLJ6_SPIPL	Q8GLJ6 Ribulose-1,5-bisphosphate carboxylase/oxygenase large subunit (EC 4.1.1.39) (Fragment).	65.2812	LEAC							37.86	37.86	0	no quant	0	0	625.4	624.393	624.273	0.119374	1	625.281	3	30.1.1.1739.4	73.3252									iTRAQ4plex@N-term; Methylthio(C)@4	cleaved A-L@N-term; cleaved C-I@C-term
3	Q8GLJ6_SPIPL	Q8GLJ6 Ribulose-1,5-bisphosphate carboxylase/oxygenase large subunit (EC 4.1.1.39) (Fragment).	65.2812	LEAC							37.86	37.86	0	no quant	0	0	625.379	624.372	624.273	0.0983603	1	625.281	3	33.1.1.1739.4	73.428									iTRAQ4plex@N-term; Methylthio(C)@4	cleaved A-L@N-term; cleaved C-I@C-term
3	Q8GLJ6_SPIPL	Q8GLJ6 Ribulose-1,5-bisphosphate carboxylase/oxygenase large subunit (EC 4.1.1.39) (Fragment).	65.2812	LEAC							37.86	37.86	0	no quant	0	0	625.362	624.355	624.273	0.0818633	1	625.281	3	36.1.1.1634.3	64.458									iTRAQ4plex@N-term; Methylthio(C)@4	cleaved A-L@N-term; cleaved C-I@C-term
3	Q8GLJ6_SPIPL	Q8GLJ6 Ribulose-1,5-bisphosphate carboxylase/oxygenase large subunit (EC 4.1.1.39) (Fragment).	65.2812	LEAC							37.86	37.86	0	no quant	0	0	625.38	624.373	624.273	0.0993345	1	625.281	3	37.1.1.1443.4	63.122									iTRAQ4plex@N-term; Methylthio(C)@4	cleaved A-L@N-term; cleaved C-I@C-term
3	Q8GLJ6_SPIPL	Q8GLJ6 Ribulose-1,5-bisphosphate carboxylase/oxygenase large subunit (EC 4.1.1.39) (Fragment).	65.2812	LEAC							37.86	37.86	0	no quant - weak signal	0	0	625.373	624.366	624.273	0.0925414	1	625.281	4	38.1.1.1296.4	49.0414	0	0.09	4.24	2	3	1.73	0	0.15	iTRAQ4plex@N-term; Methylthio(C)@4	cleaved A-L@N-term; cleaved C-I@C-term
3	Q8GLJ6_SPIPL	Q8GLJ6 Ribulose-1,5-bisphosphate carboxylase/oxygenase large subunit (EC 4.1.1.39) (Fragment).	65.2812	LEAC							37.86	37.86	0	no quant - weak signal	0	0	625.33	624.323	624.273	0.0495994	1	625.281	3	45.1.1.1225.4	44.1929	0	0	0	0	0	0.28	6.5	2.45	iTRAQ4plex@N-term; Methylthio(C)@4	cleaved A-L@N-term; cleaved C-I@C-term
3	Q8GLJ6_SPIPL	Q8GLJ6 Ribulose-1,5-bisphosphate carboxylase/oxygenase large subunit (EC 4.1.1.39) (Fragment).	65.2812	LEAC							37.86	37.86	0	no quant - weak signal	0	0	625.331	624.324	624.273	0.0503929	1	625.281	3	45.1.1.1226.4	44.2679	3.14	1.73	4.14	2	0	0.26	0	0	iTRAQ4plex@N-term; Methylthio(C)@4	cleaved A-L@N-term; cleaved C-I@C-term
3	Q8GLJ6_SPIPL	Q8GLJ6 Ribulose-1,5-bisphosphate carboxylase/oxygenase large subunit (EC 4.1.1.39) (Fragment).	65.2812	LEDMR	1.47982	4.24644	0.556801	6.09409	0.958755	4.6807	37.86	37.86	0	auto - shared MS/MS	0	1	404.22	806.426	806.408	0.0179549	2	404.211	8	5.1.1.959.4	26.3995	925.32	29.75	1269.26	35.21	435.39	22.54	819.28	27.87	iTRAQ4plex@N-term
3	Q8GLJ6_SPIPL	Q8GLJ6 Ribulose-1,5-bisphosphate carboxylase/oxygenase large subunit (EC 4.1.1.39) (Fragment).	65.2812	LEDMR	1.57524	3.75409	0.569423	5.43513	1.04826	4.09739	37.86	37.86	0	auto - shared MS/MS	0	1	404.213	806.412	806.408	0.00452695	2	404.211	8	5.1.1.960.2	26.4362	1153.21	33.24	1683.85	40.5	554.92	25.57	1116.37	32.51	iTRAQ4plex@N-term
3	Q8GLJ6_SPIPL	Q8GLJ6 Ribulose-1,5-bisphosphate carboxylase/oxygenase large subunit (EC 4.1.1.39) (Fragment).	65.2812	LEDMR	1.60245	6.98873	0.696246	9.3487	1.0704	7.6226	37.86	37.86	0	auto - low confidence	0	0	404.222	806.429	806.408	0.020805	2	404.211	8	8.1.1.960.2	27.0268	330.66	17.8	491.15	21.89	194.55	14.87	326.86	17.64	iTRAQ4plex@N-term
3	Q8GLJ6_SPIPL	Q8GLJ6 Ribulose-1,5-bisphosphate carboxylase/oxygenase large subunit (EC 4.1.1.39) (Fragment).	65.2812	LEGEK							37.86	37.86	0	no quant - weak signal	0	1.81406	432.286	862.556	862.5	0.0559901	2	432.257	7	6.1.1.994.4	21.5451	10.31	3.16	21.06	4.47	0	1.82	11.97	3.32	iTRAQ4plex@N-term; iTRAQ4plex(K)@5
3	Q8GLJ6_SPIPL	Q8GLJ6 Ribulose-1,5-bisphosphate carboxylase/oxygenase large subunit (EC 4.1.1.39) (Fragment).	65.2812	LEGEK							37.86	37.86	0	no quant - weak signal	0	1.81406	432.265	862.515	862.5	0.0142755	2	432.257	6	30.1.1.1055.2	21.7135	5.91	2.45	25.5	4.9	3.3	2.24	12.79	3.46	iTRAQ4plex@N-term; iTRAQ4plex(K)@5
3	Q8GLJ6_SPIPL	Q8GLJ6 Ribulose-1,5-bisphosphate carboxylase/oxygenase large subunit (EC 4.1.1.39) (Fragment).	65.2812	LEGEK	1.32106	27.6394	0.944833	31.2018			37.86	37.86	0	auto - shared MS/MS	0	1.81406	432.264	862.514	862.5	0.0137262	2	432.257	7	30.1.1.1056.2	21.806	23.07	4.69	28.25	5.29	18.42	4.36	8.81	3	iTRAQ4plex@N-term; iTRAQ4plex(K)@5
3	Q8GLJ6_SPIPL	Q8GLJ6 Ribulose-1,5-bisphosphate carboxylase/oxygenase large subunit (EC 4.1.1.39) (Fragment).	65.2812	LGLSAK	1.44365	3.62468	0.530009	5.30359	1.13719	3.80066	37.86	37.86	0	auto - shared MS/MS	0	21	438.789	875.564	875.568	-0.00451149	2	438.791	10	46.1.1.1051.2	28.8342	1283.8	35.03	1717.94	40.99	575	26.15	1348.23	35.67	iTRAQ4plex@N-term; iTRAQ4plex(K)@6
3	Q8GLJ6_SPIPL	Q8GLJ6 Ribulose-1,5-bisphosphate carboxylase/oxygenase large subunit (EC 4.1.1.39) (Fragment).	65.2812	LGLSAK	1.51588	4.26761	0.577263	6.10532	1.22489	4.44392	37.86	37.86	0	auto - shared MS/MS	0	21	438.794	875.574	875.568	0.00518374	2	438.791	10	48.1.1.1048.4	28.9042	906.91	29.46	1274.32	35.27	442.41	22.87	1025.87	31.11	iTRAQ4plex@N-term; iTRAQ4plex(K)@6
3	Q8GLJ6_SPIPL	Q8GLJ6 Ribulose-1,5-bisphosphate carboxylase/oxygenase large subunit (EC 4.1.1.39) (Fragment).	65.2812	LGLSAK	1.37345	4.31334	0.543593	6.15242	1.12315	4.48433	37.86	37.86	0	auto - shared MS/MS	0	16	438.788	875.561	875.568	-0.00701894	2	438.791	10	22.1.1.1079.2	28.6329	927.23	29.75	1180.45	34.03	425.94	22.36	961.74	30.13	iTRAQ4plex@N-term; iTRAQ4plex(K)@6
3	Q8GLJ6_SPIPL	Q8GLJ6 Ribulose-1,5-bisphosphate carboxylase/oxygenase large subunit (EC 4.1.1.39) (Fragment).	65.2812	LGLSAK	1.55118	4.93184	0.54056	7.3048	1.19561	5.19121	37.86	37.86	0	auto - shared MS/MS	0	16	438.802	875.59	875.568	0.0219174	2	438.791	10	46.1.1.1050.4	28.7967	672.41	25.38	966.82	30.69	307.16	19.21	742.43	26.46	iTRAQ4plex@N-term; iTRAQ4plex(K)@6
3	Q8GLJ6_SPIPL	Q8GLJ6 Ribulose-1,5-bisphosphate carboxylase/oxygenase large subunit (EC 4.1.1.39) (Fragment).	65.2812	LGLSAK	1.39044	2.9586	0.5273	4.28997	1.10232	3.09908	37.86	37.86	0	auto - shared MS/MS	0	14	438.779	875.543	875.568	-0.0249652	2	438.791	10	48.1.1.1049.2	28.9409	1959.63	43.26	2525.67	49.75	873.21	32.12	1994.87	43.39	iTRAQ4plex@N-term; iTRAQ4plex(K)@6
3	Q8GLJ6_SPIPL	Q8GLJ6 Ribulose-1,5-bisphosphate carboxylase/oxygenase large subunit (EC 4.1.1.39) (Fragment).	65.2812	LGLSAK	0.980142	25.921	0.639805	31.0872	0.965401	25.6771	37.86	37.86	0	auto - shared MS/MS	0	10	438.806	875.597	875.568	0.0284496	2	438.791	9	1.1.1.1089.4	29.0152	30.61	5.39	27.81	5.29	16.55	4.24	27.29	5.1	iTRAQ4plex@N-term; iTRAQ4plex(K)@6
3	Q8GLJ6_SPIPL	Q8GLJ6 Ribulose-1,5-bisphosphate carboxylase/oxygenase large subunit (EC 4.1.1.39) (Fragment).	65.2812	LGLSAK	2.27668	23.5268			1.15899	26.8331	37.86	37.86	0	auto - shared MS/MS	0	9	438.803	875.592	875.568	0.0236888	2	438.791	9	1.1.1.1090.2	29.0518	25.74	5	54.32	7.21	10.61	3.74	27.55	5.1	iTRAQ4plex@N-term; iTRAQ4plex(K)@6
3	Q8GLJ6_SPIPL	Q8GLJ6 Ribulose-1,5-bisphosphate carboxylase/oxygenase large subunit (EC 4.1.1.39) (Fragment).	65.2812	LGLSAK	1.28373	2.97411	0.591105	4.00397	1.0236	3.11645	37.86	37.86	0	auto - shared MS/MS	0	5	438.775	875.536	875.568	-0.0328356	2	438.791	10	22.1.1.1080.2	28.7062	2014.08	43.81	2396.62	48.61	1006.07	33.82	1903.87	42.49	iTRAQ4plex@N-term; iTRAQ4plex(K)@6
3	Q8GLJ6_SPIPL	Q8GLJ6 Ribulose-1,5-bisphosphate carboxylase/oxygenase large subunit (EC 4.1.1.39) (Fragment).	65.2812	LGLSAK	1.36837	2.64488	0.475974	3.99926	1.07701	2.77557	37.86	37.86	0	auto - shared MS/MS	0	3	438.778	875.541	875.568	-0.02721	2	438.791	10	24.1.1.1024.2	28.5666	2468.66	48.54	3131.21	55.39	992.96	34.58	2455.35	48.1	iTRAQ4plex@N-term; iTRAQ4plex(K)@6
3	Q8GLJ6_SPIPL	Q8GLJ6 Ribulose-1,5-bisphosphate carboxylase/oxygenase large subunit (EC 4.1.1.39) (Fragment).	65.2812	LGLSAK	1.25188	9.53762	0.690849	12.0038	1.17777	9.59405	37.86	37.86	0	auto - low confidence	0	0	438.799	875.583	875.568	0.0150137	2	438.791	8	22.1.1.1033.4	25.2878	198.49	13.75	230.33	15.1	115.88	11.36	215.89	14.33	iTRAQ4plex@N-term; iTRAQ4plex(K)@6
3	Q8GLJ6_SPIPL	Q8GLJ6 Ribulose-1,5-bisphosphate carboxylase/oxygenase large subunit (EC 4.1.1.39) (Fragment).	65.2812	LGLSAK	0.993759	8.71909	0.590351	10.8381	0.913494	8.79567	37.86	37.86	0	auto - low confidence	0	0	438.8	875.586	875.568	0.0174031	2	438.791	8	24.1.1.978.2	25.1933	268.1	15.94	246.96	15.75	133.75	12.12	226.17	14.66	iTRAQ4plex@N-term; iTRAQ4plex(K)@6
3	Q8GLJ6_SPIPL	Q8GLJ6 Ribulose-1,5-bisphosphate carboxylase/oxygenase large subunit (EC 4.1.1.39) (Fragment).	65.2812	LGLSAK							37.86	37.86	0	no quant - weak signal	0	0	438.814	875.614	875.568	0.0452343	2	438.791	7	25.1.1.1109.3	29.3418	11.68	3.32	7.59	2.83	9.98	3.16	8.16	2.83	iTRAQ4plex@N-term; iTRAQ4plex(K)@6
3	Q8GLJ6_SPIPL	Q8GLJ6 Ribulose-1,5-bisphosphate carboxylase/oxygenase large subunit (EC 4.1.1.39) (Fragment).	65.2812	LGLSAK							37.86	37.86	0	no quant - weak signal	0	0	438.815	875.615	875.568	0.0470653	2	438.791	7	25.1.1.1110.2	29.396	15.98	3.87	7.67	2.83	0	1.3	18.45	4.12	iTRAQ4plex@N-term; iTRAQ4plex(K)@6
3	Q8GLJ6_SPIPL	Q8GLJ6 Ribulose-1,5-bisphosphate carboxylase/oxygenase large subunit (EC 4.1.1.39) (Fragment).	65.2812	LGLSAK	1.00618	6.85523	0.607561	8.44439	0.843159	7.10793	37.86	37.86	0	auto - low confidence	0	0	438.795	875.575	875.568	0.00683155	2	438.791	8	48.1.1.1004.2	25.6409	430.54	20.2	401.55	20.07	221.05	15.52	335.24	17.9	iTRAQ4plex@N-term; iTRAQ4plex(K)@6
3	Q8GLJ6_SPIPL	Q8GLJ6 Ribulose-1,5-bisphosphate carboxylase/oxygenase large subunit (EC 4.1.1.39) (Fragment).	65.2812	LHIHR	0.917933	12.2198	0.973613	12.2827	0.485308	14.909	37.86	37.86	0	auto - low confidence	0	0	338.21	674.406	674.398	0.00859417	2	338.206	7	15.1.1.1000.3	31.7648	143.76	11.66	122.32	11.18	118.28	10.91	64.43	8.06	No iTRAQ4plex@N-term	cleaved L-L@N-term
3	Q8GLJ6_SPIPL	Q8GLJ6 Ribulose-1,5-bisphosphate carboxylase/oxygenase large subunit (EC 4.1.1.39) (Fragment).	65.2812	LHIHR	0.806574	14.135	0.492422	17.5186	0.596049	15.2555	37.86	37.86	0	auto - low confidence	0	0	338.204	674.394	674.398	-0.00375092	2	338.206	7	39.1.1.1054.3	31.7389	115.47	10.44	86.33	9.38	48.05	7.21	63.56	7.81	No iTRAQ4plex@N-term	cleaved L-L@N-term
3	Q8GLJ6_SPIPL	Q8GLJ6 Ribulose-1,5-bisphosphate carboxylase/oxygenase large subunit (EC 4.1.1.39) (Fragment).	65.2812	LLGC							37.86	37.86	0	no quant	0	0	595.384	594.377	594.299	0.0774466	1	595.306	3	14.1.1.1395.2	55.977									iTRAQ4plex@N-term; Methylthio(C)@4	cleaved P-L@N-term; cleaved C-T@C-term
3	Q8GLJ6_SPIPL	Q8GLJ6 Ribulose-1,5-bisphosphate carboxylase/oxygenase large subunit (EC 4.1.1.39) (Fragment).	65.2812	LLGC							37.86	37.86	0	no quant	0	0	595.372	594.365	594.299	0.065604	1	595.306	3	34.1.1.1615.4	55.9745									iTRAQ4plex@N-term; Methylthio(C)@4	cleaved P-L@N-term; cleaved C-T@C-term
3	Q8GLJ6_SPIPL	Q8GLJ6 Ribulose-1,5-bisphosphate carboxylase/oxygenase large subunit (EC 4.1.1.39) (Fragment).	65.2812	LLHIHR	1.04421	12.5778	1.37665	11.9256	0.613306	14.7377	37.86	37.86	0	auto - no iTRAQ	0	1.59722	394.744	787.474	787.482	-0.00782924	2	394.748	9	15.1.1.999.2	31.6723	126.54	10.95	122.48	11.18	147.21	12.08	71.67	8.55	No iTRAQ4plex@N-term	cleaved L-L@N-term
3	Q8GLJ6_SPIPL	Q8GLJ6 Ribulose-1,5-bisphosphate carboxylase/oxygenase large subunit (EC 4.1.1.39) (Fragment).	65.2812	LLHIHR	1.55089	13.8011	1.74375	13.7459	0.893918	15.8539	37.86	37.86	0	auto - no iTRAQ	0	1.59722	394.748	787.481	787.482	-0.00105459	2	394.748	9	15.1.1.1000.2	31.7465	86.66	9.11	124.58	11.14	127.7	11.31	71.54	8.49	No iTRAQ4plex@N-term	cleaved L-L@N-term
3	Q8GLJ6_SPIPL	Q8GLJ6 Ribulose-1,5-bisphosphate carboxylase/oxygenase large subunit (EC 4.1.1.39) (Fragment).	65.2812	LLHIHR	1.46291	15.4215	1.51413	15.6723	0.902728	17.3882	37.86	37.86	0	auto - no iTRAQ	0	1.59722	394.751	787.487	787.482	0.00496491	2	394.748	9	19.1.1.932.4	31.0798	71.12	8.25	96.44	9.8	91	9.59	59.29	7.68	No iTRAQ4plex@N-term	cleaved L-L@N-term
3	Q8GLJ6_SPIPL	Q8GLJ6 Ribulose-1,5-bisphosphate carboxylase/oxygenase large subunit (EC 4.1.1.39) (Fragment).	65.2812	LLHIHR	0.825957	15.5546	1.2206	14.1616	0.818811	15.361	37.86	37.86	0	auto - no iTRAQ	0	1.59722	394.745	787.476	787.482	-0.00547215	2	394.748	9	19.1.1.933.4	31.154	95.31	9.49	72.97	8.72	98.31	9.9	72.07	8.43	No iTRAQ4plex@N-term	cleaved L-L@N-term
3	Q8GLJ6_SPIPL	Q8GLJ6 Ribulose-1,5-bisphosphate carboxylase/oxygenase large subunit (EC 4.1.1.39) (Fragment).	65.2812	LLHIHR	0.865894	14.9893	1.78068	12.5811	0.67845	16.0581	37.86	37.86	0	auto - no iTRAQ	0	1.59722	394.748	787.481	787.482	-0.00117922	2	394.748	9	39.1.1.1053.3	31.6647	100.52	9.75	80.68	9.22	151.26	12.12	62.98	8.06	No iTRAQ4plex@N-term	cleaved L-L@N-term
3	Q8GLJ6_SPIPL	Q8GLJ6 Ribulose-1,5-bisphosphate carboxylase/oxygenase large subunit (EC 4.1.1.39) (Fragment).	65.2812	LLHIHR	0.889101	15.6619	1.41265	14.0716	1.05671	14.7334	37.86	37.86	0	auto - no iTRAQ	0	1.59722	394.741	787.467	787.482	-0.0145637	2	394.748	9	43.1.1.1020.3	31.2632	89.9	9.22	74.09	8.77	107.32	10.34	87.73	9.28	No iTRAQ4plex@N-term	cleaved L-L@N-term
3	Q8GLJ6_SPIPL	Q8GLJ6 Ribulose-1,5-bisphosphate carboxylase/oxygenase large subunit (EC 4.1.1.39) (Fragment).	65.2812	LQFGGGTLGHPWGNAPGATANR	0.730389	16.3107	0.883804	15.7215	0.827071	15.3885	37.86	37.86	0	auto - low confidence	0	0	775.074	2322.2	2322.17	0.0252609	3	775.065	10	2.1.1.1217.2	42.1477	93.35	9.38	63.2	8.12	69.72	8.43	71.3	8.31	iTRAQ4plex@N-term	cleaved C-L@N-term
3	Q8GLJ6_SPIPL	Q8GLJ6 Ribulose-1,5-bisphosphate carboxylase/oxygenase large subunit (EC 4.1.1.39) (Fragment).	65.2812	MSGG							37.86	37.86	0	no quant - weak signal	0	0	511.277	510.27	510.223	0.0466359	1	511.23	4	27.1.1.1284.4	42.6312	0	0	0	0	0	0.14	3.25	1.73	iTRAQ4plex@N-term; Oxidation(M)@1	cleaved G-D@C-term
3	Q8GLJ6_SPIPL	Q8GLJ6 Ribulose-1,5-bisphosphate carboxylase/oxygenase large subunit (EC 4.1.1.39) (Fragment).	65.2812	MSGGDHLHSGTVVGK	1.30876	2.48654	0.351935	4.28809	0.923306	2.68672	37.86	37.86	0	auto - shared MS/MS	0	99	447.223	1784.86	1784.91	-0.0440704	4	447.234	15	18.1.1.979.2	23.3691	2848.13	52.11	3455.17	58.18	847.05	32.85	2428.5	47.78	iTRAQ4plex@N-term; Oxidation(M)@1; iTRAQ4plex(K)@15
3	Q8GLJ6_SPIPL	Q8GLJ6 Ribulose-1,5-bisphosphate carboxylase/oxygenase large subunit (EC 4.1.1.39) (Fragment).	65.2812	MSGGDHLHSGTVVGK	1.67413	9.24421	0.493802	14.5111	1.02573	10.2777	37.86	37.86	0	auto - shared MS/MS	0	99	447.265	1785.03	1784.91	0.12466	4	447.234	16	19.1.1.828.2	23.349	185.41	13.34	287.72	16.7	77.37	9.75	175.63	12.89	iTRAQ4plex@N-term; Oxidation(M)@1; iTRAQ4plex(K)@15
3	Q8GLJ6_SPIPL	Q8GLJ6 Ribulose-1,5-bisphosphate carboxylase/oxygenase large subunit (EC 4.1.1.39) (Fragment).	65.2812	MSGGDHLHSGTVVGK	1.53716	10.4812	0.439586	16.8894	0.819368	12.1591	37.86	37.86	0	auto - shared MS/MS	0	99	447.273	1785.06	1784.91	0.153149	4	447.234	15	20.1.1.821.4	23.3457	149.35	11.96	212.8	14.39	55.48	8.25	113.01	10.34	iTRAQ4plex@N-term; Oxidation(M)@1; iTRAQ4plex(K)@15
3	Q8GLJ6_SPIPL	Q8GLJ6 Ribulose-1,5-bisphosphate carboxylase/oxygenase large subunit (EC 4.1.1.39) (Fragment).	65.2812	MSGGDHLHSGTVVGK	1.30429	3.72179	0.3899	6.07011	0.859994	4.09983	37.86	37.86	0	auto - shared MS/MS	0	99	447.248	1784.96	1784.91	0.0549387	4	447.234	16	42.1.1.958.2	23.4254	1273.64	34.84	1539.82	38.86	419.65	22.74	1011.52	30.89	iTRAQ4plex@N-term; Oxidation(M)@1; iTRAQ4plex(K)@15
3	Q8GLJ6_SPIPL	Q8GLJ6 Ribulose-1,5-bisphosphate carboxylase/oxygenase large subunit (EC 4.1.1.39) (Fragment).	65.2812	MSGGDHLHSGTVVGK	4.41446	33.8083			3.51129	34.5945	37.86	37.86	0	auto - shared MS/MS	0	99	596.001	1784.98	1784.91	0.0717448	3	595.977	17	43.1.1.916.4	23.5965	10.88	3.32	44.52	6.48	7.66	3.32	35.28	5.75	iTRAQ4plex@N-term; Oxidation(M)@1; iTRAQ4plex(K)@15
3	Q8GLJ6_SPIPL	Q8GLJ6 Ribulose-1,5-bisphosphate carboxylase/oxygenase large subunit (EC 4.1.1.39) (Fragment).	65.2812	MSGGDHLHSGTVVGK	1.62391	27.0709					37.86	37.86	0	auto - shared MS/MS	0	99	596.003	1784.99	1784.91	0.0801677	3	595.977	16	43.1.1.917.2	23.6331	21.89	4.58	32.95	5.66	9.65	3.32	4.9	2.24	iTRAQ4plex@N-term; Oxidation(M)@1; iTRAQ4plex(K)@15
3	Q8GLJ6_SPIPL	Q8GLJ6 Ribulose-1,5-bisphosphate carboxylase/oxygenase large subunit (EC 4.1.1.39) (Fragment).	65.2812	MSGGDHLHSGTVVGK	1.6951	12.0729	0.520809	18.6651	1.30554	12.6886	37.86	37.86	0	auto - shared MS/MS	0	99	447.263	1785.02	1784.91	0.114807	4	447.234	17	44.1.1.922.2	23.6283	108.29	10.2	170.15	12.85	47.66	7.68	130.56	11.1	iTRAQ4plex@N-term; Oxidation(M)@1; iTRAQ4plex(K)@15
3	Q8GLJ6_SPIPL	Q8GLJ6 Ribulose-1,5-bisphosphate carboxylase/oxygenase large subunit (EC 4.1.1.39) (Fragment).	65.2812	MSGGDHLHSGTVVGK	1.39608	7.62195	0.387037	12.769	0.934006	8.33861	37.86	37.86	0	auto - shared MS/MS	0	99	447.257	1785	1784.91	0.0888046	4	447.234	16	44.1.1.923.2	23.7016	294.28	16.76	380.82	19.29	96.25	11	253.83	15.46	iTRAQ4plex@N-term; Oxidation(M)@1; iTRAQ4plex(K)@15
3	Q8GLJ6_SPIPL	Q8GLJ6 Ribulose-1,5-bisphosphate carboxylase/oxygenase large subunit (EC 4.1.1.39) (Fragment).	65.2812	MSGGDHLHSGTVVGK	1.23853	2.12667	0.387844	3.41959	0.837995	2.33009	37.86	37.86	0	auto - shared MS/MS	0	91	447.211	1784.82	1784.91	-0.0932647	4	447.234	13	18.1.1.980.2	23.4425	3999.13	61.7	4591.15	67.2	1310.72	40	3094.85	54.04	iTRAQ4plex@N-term; Oxidation(M)@1; iTRAQ4plex(K)@15
3	Q8GLJ6_SPIPL	Q8GLJ6 Ribulose-1,5-bisphosphate carboxylase/oxygenase large subunit (EC 4.1.1.39) (Fragment).	65.2812	MSGGDHLHSGTVVGK	1.22967	2.14609	0.382411	3.46983	0.857136	2.33185	37.86	37.86	0	auto - shared MS/MS	0	91	447.208	1784.8	1784.91	-0.104237	4	447.234	13	42.1.1.959.2	23.4987	3940.99	61.25	4492.04	66.48	1273.57	39.51	3119.52	54.23	iTRAQ4plex@N-term; Oxidation(M)@1; iTRAQ4plex(K)@15
3	Q8GLJ6_SPIPL	Q8GLJ6 Ribulose-1,5-bisphosphate carboxylase/oxygenase large subunit (EC 4.1.1.39) (Fragment).	65.2812	MSGGDHLHSGTVVGK	1.08551	11.4088	0.31675	19.3343	0.655074	13.0052	37.86	37.86	0	auto - shared MS/MS	0	82	443.253	1768.99	1768.91	0.0716827	4	443.236	12	18.1.1.1017.3	26.1741	148.54	11.87	149.46	12.17	39.76	7	89.86	9.22	iTRAQ4plex@N-term; iTRAQ4plex(K)@15
3	Q8GLJ6_SPIPL	Q8GLJ6 Ribulose-1,5-bisphosphate carboxylase/oxygenase large subunit (EC 4.1.1.39) (Fragment).	65.2812	MSGGDHLHSGTVVGK	2.0645	16.2378	0.737103	22.6315	1.34997	17.603	37.86	37.86	0	auto - shared MS/MS	0	68	447.263	1785.02	1784.91	0.115871	4	447.234	12	19.1.1.776.2	19.4723	55.82	7.35	106.82	10.15	34.77	6.4	69.59	8.13	iTRAQ4plex@N-term; Oxidation(M)@1; iTRAQ4plex(K)@15
3	Q8GLJ6_SPIPL	Q8GLJ6 Ribulose-1,5-bisphosphate carboxylase/oxygenase large subunit (EC 4.1.1.39) (Fragment).	65.2812	MSGGDHLHSGTVVGK	1.54915	5.8024	0.435729	9.47799	1.04824	6.30986	37.86	37.86	0	auto - shared MS/MS	0	63	447.251	1784.97	1784.91	0.0663105	4	447.234	12	19.1.1.829.2	23.4223	485.53	21.56	697.2	26.04	178.78	14.97	470.01	21.07	iTRAQ4plex@N-term; Oxidation(M)@1; iTRAQ4plex(K)@15
3	Q8GLJ6_SPIPL	Q8GLJ6 Ribulose-1,5-bisphosphate carboxylase/oxygenase large subunit (EC 4.1.1.39) (Fragment).	65.2812	MSGGDHLHSGTVVGK	1.85301	18.0967	0.955597	22.3939	1.48529	18.8401	37.86	37.86	0	auto - shared MS/MS	0	23	447.262	1785.02	1784.91	0.112697	4	447.234	11	19.1.1.774.2	19.3256	46.71	6.71	80.23	8.83	37.72	6.48	64.07	7.81	iTRAQ4plex@N-term; Oxidation(M)@1; iTRAQ4plex(K)@15
3	Q8GLJ6_SPIPL	Q8GLJ6 Ribulose-1,5-bisphosphate carboxylase/oxygenase large subunit (EC 4.1.1.39) (Fragment).	65.2812	MSGGDHLHSGTVVGK							37.86	37.86	0	no quant - weak signal	0	17	596.005	1784.99	1784.91	0.0849284	3	595.977	10	43.1.1.862.3	19.5381	0	0.07	3.26	1.73	0	0.34	3.26	1.73	iTRAQ4plex@N-term; Oxidation(M)@1; iTRAQ4plex(K)@15
3	Q8GLJ6_SPIPL	Q8GLJ6 Ribulose-1,5-bisphosphate carboxylase/oxygenase large subunit (EC 4.1.1.39) (Fragment).	65.2812	MSGGDHLHSGTVVGK	1.57122	15.9749	0.370784	28.3545	0.956995	17.8282	37.86	37.86	0	auto - shared MS/MS	0	6	447.276	1785.07	1784.91	0.165524	4	447.234	10	18.1.1.991.2	24.2491	63.67	7.81	92.73	9.49	19.95	5.1	56.27	7.28	iTRAQ4plex@N-term; Oxidation(M)@1; iTRAQ4plex(K)@15
3	Q8GLJ6_SPIPL	Q8GLJ6 Ribulose-1,5-bisphosphate carboxylase/oxygenase large subunit (EC 4.1.1.39) (Fragment).	65.2812	MSGGDHLHSGTVVGK	1.49037	14.8558	0.278777	30.3734	0.951053	16.4127	37.86	37.86	0	auto - shared MS/MS	0	4	447.269	1785.05	1784.91	0.138303	4	447.234	10	18.1.1.990.3	24.1941	75.26	8.49	103.97	10.05	17.73	5	66.1	7.88	iTRAQ4plex@N-term; Oxidation(M)@1; iTRAQ4plex(K)@15
3	Q8GLJ6_SPIPL	Q8GLJ6 Ribulose-1,5-bisphosphate carboxylase/oxygenase large subunit (EC 4.1.1.39) (Fragment).	65.2812	MSGGDHLHSGTVVGK							37.86	37.86	0	no quant - weak signal	0	4	447.271	1785.05	1784.91	0.146089	4	447.234	10	41.1.1.1185.4	23.9406	0	0.18	8.56	2.83	3.54	2	6.31	2.45	iTRAQ4plex@N-term; Oxidation(M)@1; iTRAQ4plex(K)@15
3	Q8GLJ6_SPIPL	Q8GLJ6 Ribulose-1,5-bisphosphate carboxylase/oxygenase large subunit (EC 4.1.1.39) (Fragment).	65.2812	MSGGDHLHSGTVVGK							37.86	37.86	0	no quant - weak signal	0	0	447.248	1784.97	1784.91	0.0567598	4	447.234	6	18.1.1.933.2	19.9583	3.07	1.73	7.4	2.65	0	0.46	0	0	iTRAQ4plex@N-term; Oxidation(M)@1; iTRAQ4plex(K)@15
3	Q8GLJ6_SPIPL	Q8GLJ6 Ribulose-1,5-bisphosphate carboxylase/oxygenase large subunit (EC 4.1.1.39) (Fragment).	65.2812	MSGGDHLHSGTVVGK	1.94564	24.0633			1.55947	24.9916	37.86	37.86	0	auto - low confidence	0	0	447.267	1785.04	1784.91	0.131496	4	447.234	9	19.1.1.773.2	19.2523	25.9	5	46.71	6.71	10.65	3.74	37.3	5.92	iTRAQ4plex@N-term; Oxidation(M)@1; iTRAQ4plex(K)@15
3	Q8GLJ6_SPIPL	Q8GLJ6 Ribulose-1,5-bisphosphate carboxylase/oxygenase large subunit (EC 4.1.1.39) (Fragment).	65.2812	MSGGDHLHSGTVVGK	1.63792	16.542	0.469934	26.5502	1.16132	17.7407	37.86	37.86	0	auto - low confidence	0	0	447.268	1785.04	1784.91	0.135928	4	447.234	8	43.1.1.861.4	19.484	58.37	7.48	88.62	9.27	23.18	5.39	62.6	7.68	iTRAQ4plex@N-term; Oxidation(M)@1; iTRAQ4plex(K)@15
3	Q8GLJ6_SPIPL	Q8GLJ6 Ribulose-1,5-bisphosphate carboxylase/oxygenase large subunit (EC 4.1.1.39) (Fragment).	65.2812	MSGGDHLHSGTVVGK							37.86	37.86	0	no quant	0	0	596.003	1784.99	1784.91	0.0794353	3	595.977	8	43.1.1.863.2	19.609									iTRAQ4plex@N-term; Oxidation(M)@1; iTRAQ4plex(K)@15
3	Q8GLJ6_SPIPL	Q8GLJ6 Ribulose-1,5-bisphosphate carboxylase/oxygenase large subunit (EC 4.1.1.39) (Fragment).	65.2812	NHGIHFR	1.31047	15.3887	0.561563	21.165	0.775893	17.5268	37.86	37.86	0	auto - shared MS/MS	0	64	342.524	1024.55	1024.53	0.0164223	3	342.518	11	19.1.1.829.3	23.4406	74.47	8.43	90.46	9.43	35.34	6.32	53.36	7.14	iTRAQ4plex@N-term; Deamidated(N)@1
3	Q8GLJ6_SPIPL	Q8GLJ6 Ribulose-1,5-bisphosphate carboxylase/oxygenase large subunit (EC 4.1.1.39) (Fragment).	65.2812	NHGIHFR	2.2004	20.0057	0.969238	25.4192	1.12305	22.9354	37.86	37.86	0	auto - shared MS/MS	0	55	342.525	1024.55	1024.53	0.0209084	3	342.518	11	19.1.1.828.3	23.3673	36.09	5.92	73.61	8.43	29.56	5.74	37.43	6	iTRAQ4plex@N-term; Deamidated(N)@1
3	Q8GLJ6_SPIPL	Q8GLJ6 Ribulose-1,5-bisphosphate carboxylase/oxygenase large subunit (EC 4.1.1.39) (Fragment).	65.2812	NHGIHFR	1.59368	22.0234	0.592029	31.1309	0.603709	28.4007	37.86	37.86	0	auto - shared MS/MS	0	11	342.526	1024.56	1024.53	0.0228986	3	342.518	10	43.1.1.915.2	23.4865	33.38	5.66	49.31	6.93	16.7	4.36	18.61	4.24	iTRAQ4plex@N-term; Deamidated(N)@1
3	Q8GLJ6_SPIPL	Q8GLJ6 Ribulose-1,5-bisphosphate carboxylase/oxygenase large subunit (EC 4.1.1.39) (Fragment).	65.2812	NSQP	1.52522	13.9847	1.15915	15.5317	1.45591	14.0545	37.86	37.86	0	auto - low confidence	0	0	445.261	444.254	444.197	0.0567796	1	445.204	5	43.1.1.959.4	26.7565	84.61	9	119.62	10.86	82.88	9.38	113.76	10.45	No iTRAQ4plex@N-term	cleaved I-N@N-term; cleaved P-F@C-term
3	Q8GLJ6_SPIPL	Q8GLJ6 Ribulose-1,5-bisphosphate carboxylase/oxygenase large subunit (EC 4.1.1.39) (Fragment).	65.2812	REAC							37.86	37.86	0	no quant	0	0	334.69	667.366	667.29	0.075143	2	334.652	3	14.1.1.1508.4	64.4286									iTRAQ4plex@N-term; Methylthio(C)@4	cleaved I-R@N-term; cleaved C-K@C-term; missed R-E@1
3	Q8GLJ6_SPIPL	Q8GLJ6 Ribulose-1,5-bisphosphate carboxylase/oxygenase large subunit (EC 4.1.1.39) (Fragment).	65.2812	REAC							37.86	37.86	0	no quant	0	0	334.682	667.35	667.29	0.0593974	2	334.652	3	20.1.1.1349.3	62.4933									iTRAQ4plex@N-term; Methylthio(C)@4	cleaved I-R@N-term; cleaved C-K@C-term; missed R-E@1
3	Q8GLJ6_SPIPL	Q8GLJ6 Ribulose-1,5-bisphosphate carboxylase/oxygenase large subunit (EC 4.1.1.39) (Fragment).	65.2812	REAC							37.86	37.86	0	no quant	0	0	334.671	667.327	667.29	0.0364408	2	334.652	4	33.1.1.1632.4	65.3089									iTRAQ4plex@N-term; Methylthio(C)@4	cleaved I-R@N-term; cleaved C-K@C-term; missed R-E@1
3	Q8GLJ6_SPIPL	Q8GLJ6 Ribulose-1,5-bisphosphate carboxylase/oxygenase large subunit (EC 4.1.1.39) (Fragment).	65.2812	REAC							37.86	37.86	0	no quant	0	0	334.68	667.345	667.29	0.0543838	2	334.652	3	42.1.1.1470.4	60.7696									iTRAQ4plex@N-term; Methylthio(C)@4	cleaved I-R@N-term; cleaved C-K@C-term; missed R-E@1
3	Q8GLJ6_SPIPL	Q8GLJ6 Ribulose-1,5-bisphosphate carboxylase/oxygenase large subunit (EC 4.1.1.39) (Fragment).	65.2812	REAC							37.86	37.86	0	no quant	0	0	334.661	667.306	667.29	0.0161006	2	334.652	3	45.1.1.1541.4	63.7012									iTRAQ4plex@N-term; Methylthio(C)@4	cleaved I-R@N-term; cleaved C-K@C-term; missed R-E@1
3	Q8GLJ6_SPIPL	Q8GLJ6 Ribulose-1,5-bisphosphate carboxylase/oxygenase large subunit (EC 4.1.1.39) (Fragment).	65.2812	REAC							37.86	37.86	0	no quant	0	0	334.688	667.36	667.29	0.0701099	2	334.652	3	48.1.1.1508.3	64.0593									iTRAQ4plex@N-term; Methylthio(C)@4	cleaved I-R@N-term; cleaved C-K@C-term; missed R-E@1
3	Q8GLJ6_SPIPL	Q8GLJ6 Ribulose-1,5-bisphosphate carboxylase/oxygenase large subunit (EC 4.1.1.39) (Fragment).	65.2812	RGIFF							37.86	37.86	0	no quant	0	0	639.427	638.419	638.354	0.0652415	1	639.361	3	35.1.1.1879.2	70.9803									No iTRAQ4plex@N-term	cleaved S-R@N-term; cleaved F-T@C-term; missed R-G@1
3	Q8GLJ6_SPIPL	Q8GLJ6 Ribulose-1,5-bisphosphate carboxylase/oxygenase large subunit (EC 4.1.1.39) (Fragment).	65.2812	RNHG							37.86	37.86	0	no quant - weak signal	0	0	627.383	626.376	626.337	0.0386096	1	627.344	3	11.1.1.1597.3	65.2036	0	0	0	0	0	0	0	0	iTRAQ4plex@N-term	cleaved Q-R@N-term; cleaved G-I@C-term; missed R-N@1
3	Q8GLJ6_SPIPL	Q8GLJ6 Ribulose-1,5-bisphosphate carboxylase/oxygenase large subunit (EC 4.1.1.39) (Fragment).	65.2812	TFQGPPHGITVER	1.33708	15.0937	0.454754	23.0154	0.835518	16.8941	37.86	37.86	0	auto - shared MS/MS	0	99	528.285	1581.83	1581.84	-0.00421364	3	528.287	19	17.1.1.1180.3	31.1041	76.53	8.54	94.85	9.64	29.41	5.92	59.05	7.49	iTRAQ4plex@N-term
3	Q8GLJ6_SPIPL	Q8GLJ6 Ribulose-1,5-bisphosphate carboxylase/oxygenase large subunit (EC 4.1.1.39) (Fragment).	65.2812	TFQGPPHGITVER	1.46064	2.39534	0.575946	3.38037	1.0242	2.58719	37.86	37.86	0	auto - shared MS/MS	0	99	528.273	1581.8	1581.84	-0.0422318	3	528.287	24	18.1.1.1072.3	30.2442	2925.51	52.89	3960.9	62.24	1423.87	40.67	2767.06	51.21	iTRAQ4plex@N-term
3	Q8GLJ6_SPIPL	Q8GLJ6 Ribulose-1,5-bisphosphate carboxylase/oxygenase large subunit (EC 4.1.1.39) (Fragment).	65.2812	TFQGPPHGITVER	1.37854	1.84456	0.606193	2.50486	0.985953	1.98622	37.86	37.86	0	auto - shared MS/MS	0	99	528.238	1581.69	1581.84	-0.146419	3	528.287	24	18.1.1.1073.3	30.3183	5064.16	69.53	6471.05	79.71	2594.21	54.35	4611.01	66.18	iTRAQ4plex@N-term
3	Q8GLJ6_SPIPL	Q8GLJ6 Ribulose-1,5-bisphosphate carboxylase/oxygenase large subunit (EC 4.1.1.39) (Fragment).	65.2812	TFQGPPHGITVER	1.31146	10.1481	0.437475	15.7569	1.04795	10.623	37.86	37.86	0	auto - shared MS/MS	0	99	528.3	1581.88	1581.84	0.0389906	3	528.287	21	19.1.1.925.4	30.5606	170.98	12.77	207.85	14.28	63.21	8.77	165.47	12.5	iTRAQ4plex@N-term
3	Q8GLJ6_SPIPL	Q8GLJ6 Ribulose-1,5-bisphosphate carboxylase/oxygenase large subunit (EC 4.1.1.39) (Fragment).	65.2812	TFQGPPHGITVER	1.48947	8.41521	0.69876	11.0245	1.03805	9.11356	37.86	37.86	0	auto - shared MS/MS	0	99	528.287	1581.84	1581.84	0.00145376	3	528.287	24	19.1.1.926.2	30.5981	235.21	15	324.74	17.83	138.89	12.49	225.48	14.68	iTRAQ4plex@N-term
3	Q8GLJ6_SPIPL	Q8GLJ6 Ribulose-1,5-bisphosphate carboxylase/oxygenase large subunit (EC 4.1.1.39) (Fragment).	65.2812	TFQGPPHGITVER							37.86	37.86	0	no quant - weak signal	0	99	719.885	1437.76	1437.74	0.0190797	2	719.876	22	40.1.1.1037.4	30.0787	5.18	2.24	9.3	3	3.43	2	7.4	2.65	No iTRAQ4plex@N-term
3	Q8GLJ6_SPIPL	Q8GLJ6 Ribulose-1,5-bisphosphate carboxylase/oxygenase large subunit (EC 4.1.1.39) (Fragment).	65.2812	TFQGPPHGITVER	1.45314	2.20036	0.623582	2.99663	0.998645	2.39041	37.86	37.86	0	auto - shared MS/MS	0	99	528.25	1581.73	1581.84	-0.111817	3	528.287	24	42.1.1.1052.2	30.3579	3476.18	57.65	4682.28	67.71	1831.82	45.72	3205.87	55.19	iTRAQ4plex@N-term
3	Q8GLJ6_SPIPL	Q8GLJ6 Ribulose-1,5-bisphosphate carboxylase/oxygenase large subunit (EC 4.1.1.39) (Fragment).	65.2812	TFQGPPHGITVER	1.36126	1.77525	0.593408	2.4223	0.958223	1.92042	37.86	37.86	0	auto - shared MS/MS	0	99	528.239	1581.69	1581.84	-0.144043	3	528.287	24	42.1.1.1053.2	30.4312	5498.67	72.44	6938.23	82.56	2757.39	56.05	4865.83	67.99	iTRAQ4plex@N-term
3	Q8GLJ6_SPIPL	Q8GLJ6 Ribulose-1,5-bisphosphate carboxylase/oxygenase large subunit (EC 4.1.1.39) (Fragment).	65.2812	TFQGPPHGITVER	1.51139	24.6562			1.06052	26.5693	37.86	37.86	0	auto - shared MS/MS	0	99	528.293	1581.86	1581.84	0.0177935	3	528.287	19	2.1.1.1064.4	30.7102	27.16	5.1	38.05	6.08	8.39	3.32	26.6	5	iTRAQ4plex@N-term
3	Q8GLJ6_SPIPL	Q8GLJ6 Ribulose-1,5-bisphosphate carboxylase/oxygenase large subunit (EC 4.1.1.39) (Fragment).	65.2812	TFQGPPHGITVER	1.17896	15.7851	0.634469	20.2106	1.19438	15.5796	37.86	37.86	0	auto - shared MS/MS	0	99	528.621	1582.84	1582.82	0.0200965	3	528.615	20	10.1.1.1175.4	31.0013	74.66	8.43	81.59	9	40.03	6.71	82.35	8.84	iTRAQ4plex@N-term; Deamidated(Q)@3
3	Q8GLJ6_SPIPL	Q8GLJ6 Ribulose-1,5-bisphosphate carboxylase/oxygenase large subunit (EC 4.1.1.39) (Fragment).	65.2812	TFQGPPHGITVER	1.82684	14.9988	1.57486	15.9174	1.21159	16.3644	37.86	37.86	0	auto - no iTRAQ	0	99	480.25	1437.73	1437.74	-0.00839938	3	480.253	15	16.1.1.976.4	30.0589	68.55	8.12	116.08	10.68	91.23	9.7	76.7	8.66	No iTRAQ4plex@N-term
3	Q8GLJ6_SPIPL	Q8GLJ6 Ribulose-1,5-bisphosphate carboxylase/oxygenase large subunit (EC 4.1.1.39) (Fragment).	65.2812	TFQGPPHGITVER	1.32119	14.4004	2.12026	13.2292	1.11835	14.9567	37.86	37.86	0	auto - no iTRAQ	0	99	480.245	1437.71	1437.74	-0.0234139	3	480.253	15	16.1.1.977.3	30.1147	86	9.06	105.32	10.34	154.09	12.33	88.82	9.43	No iTRAQ4plex@N-term
3	Q8GLJ6_SPIPL	Q8GLJ6 Ribulose-1,5-bisphosphate carboxylase/oxygenase large subunit (EC 4.1.1.39) (Fragment).	65.2812	TFQGPPHGITVER							37.86	37.86	0	no quant - weak signal	0	99	719.885	1437.76	1437.74	0.0196446	2	719.876	13	18.1.1.1077.4	30.6333	4.2	2	5.02	2.24	3.88	2	3.05	1.73	No iTRAQ4plex@N-term
3	Q8GLJ6_SPIPL	Q8GLJ6 Ribulose-1,5-bisphosphate carboxylase/oxygenase large subunit (EC 4.1.1.39) (Fragment).	65.2812	TFQGPPHGITVER							37.86	37.86	0	no quant - weak signal	0	99	719.887	1437.76	1437.74	0.0228184	2	719.876	16	18.1.1.1078.4	30.7075	6.33	2.45	5.9	2.45	5.71	2.45	9.45	3	No iTRAQ4plex@N-term
3	Q8GLJ6_SPIPL	Q8GLJ6 Ribulose-1,5-bisphosphate carboxylase/oxygenase large subunit (EC 4.1.1.39) (Fragment).	65.2812	TFQGPPHGITVER	1.77391	18.413	0.717668	25.0283	1.2211	19.8565	37.86	37.86	0	auto - shared MS/MS	0	99	528.619	1582.84	1582.82	0.0136643	3	528.615	21	34.1.1.1284.3	31.2661	45.74	6.63	75.21	8.54	27.74	5.66	51.58	7	iTRAQ4plex@N-term; Deamidated(Q)@3
3	Q8GLJ6_SPIPL	Q8GLJ6 Ribulose-1,5-bisphosphate carboxylase/oxygenase large subunit (EC 4.1.1.39) (Fragment).	65.2812	TFQGPPHGITVER							37.86	37.86	0	no quant - weak signal	0	99	719.882	1437.75	1437.74	0.0125434	2	719.876	16	42.1.1.1057.4	30.7637	0	0	0	0.28	8.55	2.83	2.83	1.73	No iTRAQ4plex@N-term
3	Q8GLJ6_SPIPL	Q8GLJ6 Ribulose-1,5-bisphosphate carboxylase/oxygenase large subunit (EC 4.1.1.39) (Fragment).	65.2812	TFQGPPHGITVER	1.03484	9.69949	1.39189	9.1932	1.31211	9.03209	37.86	37.86	0	auto - no iTRAQ	0	93	480.26	1437.76	1437.74	0.0215381	3	480.253	13	16.1.1.979.2	30.2447	214.1	14.25	205.37	14.49	251.83	15.97	259.43	15.84	No iTRAQ4plex@N-term
3	Q8GLJ6_SPIPL	Q8GLJ6 Ribulose-1,5-bisphosphate carboxylase/oxygenase large subunit (EC 4.1.1.39) (Fragment).	65.2812	TFQGPPHGITVER	1.11454	9.25617	1.33532	9.04087	0.906786	9.71555	37.86	37.86	0	auto - no iTRAQ	0	25	480.26	1437.76	1437.74	0.0215381	3	480.253	11	16.1.1.979.3	30.2631	225.35	14.63	232.81	15.36	254.29	16	188.71	13.64	No iTRAQ4plex@N-term
3	Q8GLJ6_SPIPL	Q8GLJ6 Ribulose-1,5-bisphosphate carboxylase/oxygenase large subunit (EC 4.1.1.39) (Fragment).	65.2812	TFQGPPHGITVER							37.86	37.86	0	no quant	0	21	528.341	1582	1581.84	0.1632	3	528.287	9	42.1.1.1461.3	60.1544									iTRAQ4plex@N-term
3	Q8GLJ6_SPIPL	Q8GLJ6 Ribulose-1,5-bisphosphate carboxylase/oxygenase large subunit (EC 4.1.1.39) (Fragment).	65.2812	TFQGPPHGITVER							37.86	37.86	0	no quant	0	0	528.335	1581.98	1581.84	0.144524	3	528.287	7	42.1.1.1459.4	60.0113									iTRAQ4plex@N-term
3	Q8GLJ6_SPIPL	Q8GLJ6 Ribulose-1,5-bisphosphate carboxylase/oxygenase large subunit (EC 4.1.1.39) (Fragment).	65.2812	TFQGPPHGITVER							37.86	37.86	0	no quant	0	0	528.315	1581.92	1581.84	0.0833685	3	528.287	7	42.1.1.1505.3	63.1327									iTRAQ4plex@N-term
3	Q8GLJ6_SPIPL	Q8GLJ6 Ribulose-1,5-bisphosphate carboxylase/oxygenase large subunit (EC 4.1.1.39) (Fragment).	65.2812	TLAR	0.989072	14.5705	1.21649	14.1007	0.994097	14.3877	37.86	37.86	0	auto - low confidence	0	0	460.238	459.231	459.281	-0.0499607	1	460.288	3	8.1.1.982.3	28.7784	97.12	9.59	89.04	9.54	99.84	10.05	89.16	9.33	No iTRAQ4plex@N-term	cleaved T-T@N-term
3	Q8GLJ6_SPIPL	Q8GLJ6 Ribulose-1,5-bisphosphate carboxylase/oxygenase large subunit (EC 4.1.1.39) (Fragment).	65.2812	VALEACIQAR	1.08101	4.01265	0.37078	6.27798	0.681753	4.51369	37.86	37.86	0	auto - shared MS/MS	0	99	632.323	1262.63	1262.66	-0.0281281	2	632.337	18	11.1.1.1232.2	37.7285	1204.35	33.81	1206.79	34.6	377.36	21.19	758.25	26.8	iTRAQ4plex@N-term; Methylthio(C)@6
3	Q8GLJ6_SPIPL	Q8GLJ6 Ribulose-1,5-bisphosphate carboxylase/oxygenase large subunit (EC 4.1.1.39) (Fragment).	65.2812	VALEACIQAR	1.07655	2.86937	0.416005	4.25297	0.759046	3.12154	37.86	37.86	0	auto - shared MS/MS	0	99	632.323	1262.63	1262.66	-0.0275569	2	632.337	18	12.1.1.1275.3	37.6656	2361.55	47.34	2356.56	48.38	830.2	31.14	1655.38	39.61	iTRAQ4plex@N-term; Methylthio(C)@6
3	Q8GLJ6_SPIPL	Q8GLJ6 Ribulose-1,5-bisphosphate carboxylase/oxygenase large subunit (EC 4.1.1.39) (Fragment).	65.2812	VALEACIQAR	1.18364	4.52239	0.359394	7.42029	0.744003	5.07211	37.86	37.86	0	auto - shared MS/MS	0	99	632.334	1262.65	1262.66	-0.00617	2	632.337	18	13.1.1.1034.3	37.0806	904.32	29.33	992.18	31.27	274.65	18.33	621.34	24.23	iTRAQ4plex@N-term; Methylthio(C)@6
3	Q8GLJ6_SPIPL	Q8GLJ6 Ribulose-1,5-bisphosphate carboxylase/oxygenase large subunit (EC 4.1.1.39) (Fragment).	65.2812	VALEACIQAR	1.02002	2.4224	0.349464	3.82563	0.669005	2.69643	37.86	37.86	0	auto - shared MS/MS	0	99	632.307	1262.6	1262.66	-0.061221	2	632.337	17	13.1.1.1037.4	37.324	3409.62	56.85	3223.75	56.65	1006.92	34.67	2106.53	44.64	iTRAQ4plex@N-term; Methylthio(C)@6
3	Q8GLJ6_SPIPL	Q8GLJ6 Ribulose-1,5-bisphosphate carboxylase/oxygenase large subunit (EC 4.1.1.39) (Fragment).	65.2812	VALEACIQAR	1.16659	3.43046	0.359627	5.60444	0.759811	3.80938	37.86	37.86	0	auto - shared MS/MS	0	99	632.334	1262.65	1262.66	-0.00690923	2	632.337	17	14.1.1.1153.3	37.8844	1583.09	38.79	1711.87	41.1	481.11	24.25	1110.82	32.4	iTRAQ4plex@N-term; Methylthio(C)@6
3	Q8GLJ6_SPIPL	Q8GLJ6 Ribulose-1,5-bisphosphate carboxylase/oxygenase large subunit (EC 4.1.1.39) (Fragment).	65.2812	VALEACIQAR	0.970905	5.33346	0.383762	7.90598	0.649523	5.9162	37.86	37.86	0	auto - shared MS/MS	0	99	632.343	1262.67	1262.66	0.0118544	2	632.337	18	15.1.1.1082.3	37.8715	723.34	26.17	650.98	25.51	234.58	16.49	433.88	20.31	iTRAQ4plex@N-term; Methylthio(C)@6
3	Q8GLJ6_SPIPL	Q8GLJ6 Ribulose-1,5-bisphosphate carboxylase/oxygenase large subunit (EC 4.1.1.39) (Fragment).	65.2812	VALEACIQAR	1.03878	4.15329	0.408238	6.11794	0.666956	4.6591	37.86	37.86	0	auto - shared MS/MS	0	99	632.318	1262.62	1262.66	-0.0380705	2	632.337	17	15.1.1.1085.4	38.114	1149.47	33.02	1106.8	33.2	396.55	21.42	707.99	25.97	iTRAQ4plex@N-term; Methylthio(C)@6
3	Q8GLJ6_SPIPL	Q8GLJ6 Ribulose-1,5-bisphosphate carboxylase/oxygenase large subunit (EC 4.1.1.39) (Fragment).	65.2812	VALEACIQAR	1.19526	4.29006	0.462562	6.25174	0.741026	4.83554	37.86	37.86	0	auto - shared MS/MS	0	99	632.331	1262.65	1262.66	-0.0119314	2	632.337	18	16.1.1.1084.2	38.0656	1000.89	30.85	1108.91	33.09	391.24	21.28	684.94	25.52	iTRAQ4plex@N-term; Methylthio(C)@6
3	Q8GLJ6_SPIPL	Q8GLJ6 Ribulose-1,5-bisphosphate carboxylase/oxygenase large subunit (EC 4.1.1.39) (Fragment).	65.2812	VALEACIQAR	1.25679	14.8189	0.500648	21.1877	0.820267	16.4159	37.86	37.86	0	auto - shared MS/MS	0	99	632.336	1262.66	1262.66	-0.00168946	2	632.337	14	26.1.1.1215.2	38.5377	81.9	8.83	95.41	9.7	34.65	6.32	62.04	7.68	iTRAQ4plex@N-term; Methylthio(C)@6
3	Q8GLJ6_SPIPL	Q8GLJ6 Ribulose-1,5-bisphosphate carboxylase/oxygenase large subunit (EC 4.1.1.39) (Fragment).	65.2812	VALEACIQAR	0.938489	5.20101	0.356448	7.90996	0.691052	5.59441	37.86	37.86	0	auto - shared MS/MS	0	99	632.32	1262.62	1262.66	-0.0347963	2	632.337	18	35.1.1.1471.4	40.0352	775.58	27.09	674.69	26	233.62	16.58	494.96	21.63	iTRAQ4plex@N-term; Methylthio(C)@6
3	Q8GLJ6_SPIPL	Q8GLJ6 Ribulose-1,5-bisphosphate carboxylase/oxygenase large subunit (EC 4.1.1.39) (Fragment).	65.2812	VALEACIQAR	1.0499	2.77054	0.336593	4.49937	0.652973	3.1325	37.86	37.86	0	auto - shared MS/MS	0	99	632.292	1262.57	1262.66	-0.0896193	2	632.337	18	36.1.1.1282.4	38.2096	2565.21	49.33	2496.44	49.79	729.65	29.68	1546.86	38.25	iTRAQ4plex@N-term; Methylthio(C)@6
3	Q8GLJ6_SPIPL	Q8GLJ6 Ribulose-1,5-bisphosphate carboxylase/oxygenase large subunit (EC 4.1.1.39) (Fragment).	65.2812	VALEACIQAR	1.0738	2.72425	0.343746	4.41841	0.694126	3.04129	37.86	37.86	0	auto - shared MS/MS	0	99	632.316	1262.62	1262.66	-0.0429303	2	632.337	18	37.1.1.1087.2	37.1936	2620.92	49.87	2608.72	50.86	761.34	30.36	1680.06	39.86	iTRAQ4plex@N-term; Methylthio(C)@6
3	Q8GLJ6_SPIPL	Q8GLJ6 Ribulose-1,5-bisphosphate carboxylase/oxygenase large subunit (EC 4.1.1.39) (Fragment).	65.2812	VALEACIQAR	1.09507	3.52011	0.34765	5.71517	0.693837	3.95082	37.86	37.86	0	auto - shared MS/MS	0	99	632.313	1262.61	1262.66	-0.0475782	2	632.337	18	38.1.1.1150.2	38.038	1553.69	38.41	1577.08	39.52	456.45	23.52	995.53	30.68	iTRAQ4plex@N-term; Methylthio(C)@6
3	Q8GLJ6_SPIPL	Q8GLJ6 Ribulose-1,5-bisphosphate carboxylase/oxygenase large subunit (EC 4.1.1.39) (Fragment).	65.2812	VALEACIQAR	1.06686	7.22741	0.438268	10.4517	0.832339	7.63159	37.86	37.86	0	auto - shared MS/MS	0	98	632.341	1262.67	1262.66	0.00875288	2	632.337	15	10.1.1.1266.4	37.7905	374.12	18.84	369.97	19.18	138.56	12.69	287.57	16.49	iTRAQ4plex@N-term; Methylthio(C)@6
3	Q8GLJ6_SPIPL	Q8GLJ6 Ribulose-1,5-bisphosphate carboxylase/oxygenase large subunit (EC 4.1.1.39) (Fragment).	65.2812	VALEACIQAR	1.27211	14.4183	0.532762	20.2645	1.05014	14.9746	37.86	37.86	0	auto - shared MS/MS	0	81	632.341	1262.67	1262.66	0.00832032	2	632.337	13	26.1.1.1214.2	38.4627	86.07	9.06	101.49	10	38.75	6.71	83.47	8.89	iTRAQ4plex@N-term; Methylthio(C)@6
3	Q8GLJ6_SPIPL	Q8GLJ6 Ribulose-1,5-bisphosphate carboxylase/oxygenase large subunit (EC 4.1.1.39) (Fragment).	65.2812	VALEACIQAR	0.97568	9.18023	0.459542	12.5699	0.737318	9.80872	37.86	37.86	0	auto - shared MS/MS	0	60	632.337	1262.66	1262.66	0.000489883	2	632.337	12	34.1.1.1379.4	38.3478	243.91	15.2	220.59	14.87	94.72	10.34	166.08	12.58	iTRAQ4plex@N-term; Methylthio(C)@6
3	Q8GLJ6_SPIPL	Q8GLJ6 Ribulose-1,5-bisphosphate carboxylase/oxygenase large subunit (EC 4.1.1.39) (Fragment).	65.2812	VALEACIQAR	0.860123	15.0843	1.06996	14.5227	1.15371	13.7052	37.86	37.86	0	auto - no iTRAQ	0	41	560.29	1118.57	1118.56	0.00752235	2	560.286	11	11.1.1.1215.4	36.4927	98.41	9.64	78.46	9	88.98	9.54	104.85	10.05	No iTRAQ4plex@N-term; Methylthio(C)@6
3	Q8GLJ6_SPIPL	Q8GLJ6 Ribulose-1,5-bisphosphate carboxylase/oxygenase large subunit (EC 4.1.1.39) (Fragment).	65.2812	VALEACIQAR	1.38882	14.6729	0.338397	26.0935	0.70462	17.3989	37.86	37.86	0	auto - shared MS/MS	0	4	632.839	1263.66	1263.64	0.0193703	2	632.829	10	2.1.1.1166.3	38.3036	79.59	8.72	102.46	10	22.76	5.39	51.79	7	iTRAQ4plex@N-term; Methylthio(C)@6; Deamidated(Q)@8
3	Q8GLJ6_SPIPL	Q8GLJ6 Ribulose-1,5-bisphosphate carboxylase/oxygenase large subunit (EC 4.1.1.39) (Fragment).	65.2812	VALEACIQAR	1.12783	11.1258	0.645114	13.8857	0.930511	11.5802	37.86	37.86	0	auto - shared MS/MS	0	4	632.349	1262.68	1262.66	0.0236845	2	632.337	10	34.1.1.1380.3	38.4045	153.68	12.08	160.66	12.65	83.78	9.59	132.06	11.23	iTRAQ4plex@N-term; Methylthio(C)@6
3	Q8GLJ6_SPIPL	Q8GLJ6 Ribulose-1,5-bisphosphate carboxylase/oxygenase large subunit (EC 4.1.1.39) (Fragment).	65.2812	VLAK	1.43759	7.98621	0.380383	13.6624	1.03196	8.56398	37.86	37.86	0	auto - low confidence	0	0	359.762	717.51	717.499	0.0111245	2	359.757	6	22.1.1.1019.4	24.2612	264.71	15.91	352.74	18.55	85.09	10.44	252.27	15.39	iTRAQ4plex@N-term; iTRAQ4plex(K)@4
3	Q8GLJ6_SPIPL	Q8GLJ6 Ribulose-1,5-bisphosphate carboxylase/oxygenase large subunit (EC 4.1.1.39) (Fragment).	65.2812	VLAK	1.19238	8.5453	0.385524	13.6794	0.957158	8.93777	37.86	37.86	0	auto - low confidence	0	0	359.769	717.522	717.499	0.0231294	2	359.757	6	24.1.1.962.4	24.0566	252.34	15.49	278.9	16.58	82.21	10.05	223.05	14.49	iTRAQ4plex@N-term; iTRAQ4plex(K)@4
3	Q8GLJ6_SPIPL	Q8GLJ6 Ribulose-1,5-bisphosphate carboxylase/oxygenase large subunit (EC 4.1.1.39) (Fragment).	65.2812	VLAK	1.30971	8.4873	0.401212	13.6938	0.921542	9.18032	37.86	37.86	0	auto - low confidence	0	0	359.767	717.519	717.499	0.0201389	2	359.757	6	24.1.1.963.3	24.1116	244.42	15.26	296.73	17.06	82.87	10.1	208.01	14	iTRAQ4plex@N-term; iTRAQ4plex(K)@4
3	Q8GLJ6_SPIPL	Q8GLJ6 Ribulose-1,5-bisphosphate carboxylase/oxygenase large subunit (EC 4.1.1.39) (Fragment).	65.2812	VLAK	1.51285	6.85792	0.397101	11.6657	1.06977	7.37396	37.86	37.86	0	auto - low confidence	0	0	359.769	717.523	717.499	0.0237887	2	359.757	6	46.1.1.989.3	24.3025	351.07	18.33	492.31	21.89	117.81	12.29	346.83	18.06	iTRAQ4plex@N-term; iTRAQ4plex(K)@4
3	Q8GLJ6_SPIPL	Q8GLJ6 Ribulose-1,5-bisphosphate carboxylase/oxygenase large subunit (EC 4.1.1.39) (Fragment).	65.2812	VLAK	1.55528	6.51896	0.490372	10.0353	0.923126	7.33688	37.86	37.86	0	auto - low confidence	0	0	359.764	717.514	717.499	0.014884	2	359.757	6	48.1.1.989.3	24.5592	384.2	19.18	553.88	23.22	159.21	13.86	327.53	17.61	iTRAQ4plex@N-term; iTRAQ4plex(K)@4
3	Q8GLJ6_SPIPL	Q8GLJ6 Ribulose-1,5-bisphosphate carboxylase/oxygenase large subunit (EC 4.1.1.39) (Fragment).	65.2812	VLAK	1.27039	7.52164	0.452444	11.3487	0.932688	8.05181	37.86	37.86	0	auto - low confidence	0	0	359.76	717.504	717.499	0.00511917	2	359.757	6	48.1.1.990.2	24.6142	316	17.35	372.11	19.13	120.82	12	272.18	16.03	iTRAQ4plex@N-term; iTRAQ4plex(K)@4
3	Q8GLJ6_SPIPL	Q8GLJ6 Ribulose-1,5-bisphosphate carboxylase/oxygenase large subunit (EC 4.1.1.39) (Fragment).	65.2812	WSPELAVACELWK	0.849411	5.27112	0.241452	9.38013	0.516172	6.0453	37.86	37.86	0	auto - shared MS/MS	0	99	933.463	1864.91	1864.95	-0.0350749	2	933.48	24	30.1.1.1389.2	46.9227	800.18	27.5	630.02	25.18	163.27	14.25	381.43	18.97	iTRAQ4plex@N-term; Methylthio(C)@9; iTRAQ4plex(K)@13
3	Q8GLJ6_SPIPL	Q8GLJ6 Ribulose-1,5-bisphosphate carboxylase/oxygenase large subunit (EC 4.1.1.39) (Fragment).	65.2812	WSPELAVACELWK	0.97838	4.29683	0.248337	7.96899	0.581084	4.93963	37.86	37.86	0	auto - shared MS/MS	0	99	622.642	1864.91	1864.95	-0.0407525	3	622.656	18	6.1.1.1329.2	46.6287	1107.55	32.39	1004.43	31.62	232.43	17.23	594.34	23.66	iTRAQ4plex@N-term; Methylthio(C)@9; iTRAQ4plex(K)@13
3	Q8GLJ6_SPIPL	Q8GLJ6 Ribulose-1,5-bisphosphate carboxylase/oxygenase large subunit (EC 4.1.1.39) (Fragment).	65.2812	WSPELAVACELWK	0.85484	2.76679	0.222164	5.16934	0.517864	3.17538	37.86	37.86	0	auto - shared MS/MS	0	99	622.623	1864.85	1864.95	-0.100075	3	622.656	19	6.1.1.1330.2	46.7037	2891.48	52.27	2291.15	47.99	542.85	26.29	1382.83	36.1	iTRAQ4plex@N-term; Methylthio(C)@9; iTRAQ4plex(K)@13
3	Q8GLJ6_SPIPL	Q8GLJ6 Ribulose-1,5-bisphosphate carboxylase/oxygenase large subunit (EC 4.1.1.39) (Fragment).	65.2812	WSPELAVACELWK	0.845293	2.78454	0.212577	5.32142	0.547224	3.1246	37.86	37.86	0	auto - shared MS/MS	0	99	622.623	1864.85	1864.95	-0.100075	3	622.656	18	6.1.1.1330.4	46.7404	2874.03	52.11	2251.89	47.59	516.29	25.83	1452.41	36.96	iTRAQ4plex@N-term; Methylthio(C)@9; iTRAQ4plex(K)@13
3	Q8GLJ6_SPIPL	Q8GLJ6 Ribulose-1,5-bisphosphate carboxylase/oxygenase large subunit (EC 4.1.1.39) (Fragment).	65.2812	WSPELAVACELWK	0.888995	2.73427	0.226111	5.14433	0.545206	3.12071	37.86	37.86	0	auto - shared MS/MS	0	99	622.621	1864.84	1864.95	-0.103187	3	622.656	19	6.1.1.1331.2	46.7787	2891.66	52.29	2382.84	48.87	552.53	26.61	1455.93	37.03	iTRAQ4plex@N-term; Methylthio(C)@9; iTRAQ4plex(K)@13
3	Q8GLJ6_SPIPL	Q8GLJ6 Ribulose-1,5-bisphosphate carboxylase/oxygenase large subunit (EC 4.1.1.39) (Fragment).	65.2812	WSPELAVACELWK	0.921875	10.696	0.233573	20.1047	0.591214	12.0152	37.86	37.86	0	auto - shared MS/MS	0	99	622.665	1864.97	1864.95	0.0278603	3	622.656	18	7.1.1.1217.4	47.5489	184.97	13.23	158.06	12.57	36.51	6.86	100.99	9.75	iTRAQ4plex@N-term; Methylthio(C)@9; iTRAQ4plex(K)@13
3	Q8GLJ6_SPIPL	Q8GLJ6 Ribulose-1,5-bisphosphate carboxylase/oxygenase large subunit (EC 4.1.1.39) (Fragment).	65.2812	WSPELAVACELWK	0.843288	9.76595	0.214708	18.5991	0.586319	10.7036	37.86	37.86	0	auto - shared MS/MS	0	99	622.663	1864.97	1864.95	0.0196202	3	622.656	19	7.1.1.1218.2	47.5872	233.96	14.87	182.88	13.56	42.45	7.42	126.68	10.91	iTRAQ4plex@N-term; Methylthio(C)@9; iTRAQ4plex(K)@13
3	Q8GLJ6_SPIPL	Q8GLJ6 Ribulose-1,5-bisphosphate carboxylase/oxygenase large subunit (EC 4.1.1.39) (Fragment).	65.2812	WSPELAVACELWK	0.819307	23.8022	0.390823	32.8982	0.622153	25.4134	37.86	37.86	0	auto - shared MS/MS	0	99	622.668	1864.98	1864.95	0.0374701	3	622.656	15	8.1.1.1230.3	47.6018	40.24	6.16	30.56	5.57	13.29	3.87	23.12	4.69	iTRAQ4plex@N-term; Methylthio(C)@9; iTRAQ4plex(K)@13
3	Q8GLJ6_SPIPL	Q8GLJ6 Ribulose-1,5-bisphosphate carboxylase/oxygenase large subunit (EC 4.1.1.39) (Fragment).	65.2812	WSPELAVACELWK	0.592829	12.7787	0.167275	24.2386	0.572931	12.5126	37.86	37.86	0	auto - shared MS/MS	0	99	933.493	1864.97	1864.95	0.0259529	2	933.48	20	31.1.1.1270.4	47.8651	173.39	12.77	95.28	9.95	24.51	5.66	91.74	9.28	iTRAQ4plex@N-term; Methylthio(C)@9; iTRAQ4plex(K)@13
4	EFG_SPIPL	P13550 Elongation factor G (EF-G).	47.6327	ESDFHGLVDLVAMK	1.44535	13.8064	1.18867	15.015	1.40787	13.8069	32.79	32.79	1	auto	2	99	616.977	1847.91	1847.97	-0.0604956	3	616.997	20	6.1.1.1240.4	39.9785	88.92	9.22	119.13	10.86	89.32	9.7	115.61	10.54	iTRAQ4plex@N-term; iTRAQ4plex(K)@14
4	EFG_SPIPL	P13550 Elongation factor G (EF-G).	47.6327	GITITAAAISTSWLDHR	2.00709	9.69994	1.39312	10.8213	1.01583	11.2811	32.79	32.79	1	auto	2	99	652.999	1955.98	1956.06	-0.0788688	3	653.026	23	43.1.1.1165.3	42.0623	158.35	12.37	294.6	16.94	186.42	13.96	148.55	12.09	iTRAQ4plex@N-term
4	EFG_SPIPL	P13550 Elongation factor G (EF-G).	47.6327	GLIVPVICGSSFK	0.980905	12.3616	0.436254	17.3102	0.652228	13.7421	32.79	32.79	1	auto	2	99	827.466	1652.92	1652.92	-0.00733275	2	827.469	20	46.1.1.1263.3	44.6367	134.08	11.27	121.91	11.05	49.43	7.48	80.76	8.78	iTRAQ4plex@N-term; Methylthio(C)@8; iTRAQ4plex(K)@13
4	EFG_SPIPL	P13550 Elongation factor G (EF-G).	47.6327	GQIEGQETDQSQSIAK							32.79	32.79	0	no quant - weak signal	2	99	669.701	2006.08	2006.02	0.0656276	3	669.679	19	4.1.1.1134.4	27.7194	7.48	2.65	2.5	1.73	7.9	2.83	13.68	3.61	iTRAQ4plex@N-term; iTRAQ4plex(K)@16
4	EFG_SPIPL	P13550 Elongation factor G (EF-G).	47.6327	GQYGHVVIELEPGEPGSGFEFVSK	1.22588	7.85163	0.854635	9.07516	1.17143	7.86844	32.79	32.79	1	auto	2	99	713.346	2849.36	2849.45	-0.0917855	4	713.369	22	6.1.1.1231.3	39.2851	296.31	16.79	336.7	18.3	214	15.17	320.55	17.5	iTRAQ4plex@N-term; iTRAQ4plex(K)@24
4	EFG_SPIPL	P13550 Elongation factor G (EF-G).	47.6327	GSYIYNATK	1.4513	11.924	0.389144	20.1294	0.902831	13.2952	32.79	32.79	1	auto	2	99	652.86	1303.71	1303.7	0.00395869	2	652.858	16	24.1.1.1035.3	29.3925	118.2	10.63	159.01	12.45	38.87	7	98.55	9.65	iTRAQ4plex@N-term; iTRAQ4plex(K)@9
4	EFG_SPIPL	P13550 Elongation factor G (EF-G).	47.6327	GVLPDGEEGVR	1.43348	15.4409	0.79716	19.2252	1.62846	14.9221	32.79	32.79	1	auto	2	99	636.345	1270.67	1270.66	0.0108525	2	636.339	18	4.1.1.1174.2	30.6186	71.15	8.25	94.54	9.64	47.93	7.35	107	10.05	iTRAQ4plex@N-term
4	EFG_SPIPL	P13550 Elongation factor G (EF-G).	47.6327	IAGSMAIKNGVTK	0.726967	11.236	0.638607	12.1556	0.871949	10.4193	32.79	32.79	1	auto	2	99	580.346	1738.02	1738	0.0149742	3	580.341	16	20.1.1.881.3	27.749	196.29	13.6	132.27	11.7	105.93	10.58	158.06	12.3	iTRAQ4plex@N-term; Oxidation(M)@5; iTRAQ4plex(K)@8; Deamidated(N)@9; iTRAQ4plex(K)@13	missed K-N@8
4	EFG_SPIPL	P13550 Elongation factor G (EF-G).	47.6327	ILFYSGVVHK	1.31788	6.39004	0.65788	8.28323	0.956859	6.8652	32.79	32.79	1	auto	2	99	484.289	1449.84	1449.86	-0.0148066	3	484.294	18	46.1.1.1150.3	36.1826	431.03	20.27	526.54	22.78	239.63	16.34	380.88	19.05	iTRAQ4plex@N-term; iTRAQ4plex(K)@10
4	EFG_SPIPL	P13550 Elongation factor G (EF-G).	47.6327	LLDAVVDYLPAPTEVPPIK	1.40921	15.6087	0.680418	20.4686	1.33773	15.6738	32.79	32.79	1	auto	2	99	780.113	2337.32	2337.34	-0.0276954	3	780.122	19	4.1.1.1370.3	45.2894	70.14	8.19	91.62	9.49	40.33	6.78	86.65	9.06	iTRAQ4plex@N-term; iTRAQ4plex(K)@19
4	EFG_SPIPL	P13550 Elongation factor G (EF-G).	47.6327	LLEAVAETDEALMEK	1.08139	15.6316	1.03792	16.3239	1.16697	15.1678	32.79	32.79	1	auto	2	99	650.691	1949.05	1949.03	0.0229198	3	650.683	21	4.1.1.1350.4	43.8019	80.07	8.72	80.26	9	70.23	8.54	86.29	9.11	iTRAQ4plex@N-term; iTRAQ4plex(K)@15
4	EFG_SPIPL	P13550 Elongation factor G (EF-G).	47.6327	NIGIAAHIDAGK	1.32113	5.30572	0.587095	7.2106	0.94965	5.71384	32.79	32.79	1	auto	2	99	489.947	1466.82	1466.84	-0.0255515	3	489.956	21	18.1.1.1075.2	30.4483	624.03	24.39	764.19	27.42	309.6	18.76	547.27	22.81	iTRAQ4plex@N-term; iTRAQ4plex(K)@12
4	EFG_SPIPL	P13550 Elongation factor G (EF-G).	47.6327	RGQIEGQETDQSQSIAK	0.808491	16.018	0.58714	18.5891	0.831711	15.5919	32.79	32.79	1	auto	2	99	721.731	2162.17	2162.12	0.0525013	3	721.713	22	7.1.1.926.4	25.7997	90.03	9.22	67.47	8.31	44.67	6.93	69.15	8.13	iTRAQ4plex@N-term; iTRAQ4plex(K)@17	missed R-G@1
4	EFG_SPIPL	P13550 Elongation factor G (EF-G).	47.6327	VEVEVPEDFIGNVIGDLNSR	1.07269	30.4487					32.79	32.79	1	auto	2	99	782.436	2344.29	2344.2	0.083934	3	782.408	23	27.1.1.1492.3	58.3262	21.08	4.47	20.96	4.58	13.3	3.74	12.31	3.46	iTRAQ4plex@N-term
4	EFG_SPIPL	P13550 Elongation factor G (EF-G).	47.6327	IVGGSVPK	0.960133	9.5639	0.848429	10.2838	1.07184	9.15929	32.79	32.79	1	auto	1.69897	98	522.838	1043.66	1043.66	0.00375576	2	522.836	14	24.1.1.1021.4	28.3833	228.14	14.7	203.04	14.35	163.57	13.11	225.82	14.7	iTRAQ4plex@N-term; iTRAQ4plex(K)@8
4	EFG_SPIPL	P13550 Elongation factor G (EF-G).	47.6327	VMADPYGR	1.2587	15.7875	0.89278	18.0528	0.977478	16.702	32.79	32.79	1	auto	1.69897	98	534.782	1067.55	1067.52	0.0303638	2	534.767	13	14.1.1.996.4	26.2477	72.45	8.31	84.53	9.17	54.66	7.62	65.4	7.94	iTRAQ4plex@N-term; Oxidation(M)@2
4	EFG_SPIPL	P13550 Elongation factor G (EF-G).	47.6327	IAGSMAIK	1.5478	12.9853	0.640544	17.8706	1.23797	13.558	32.79	32.79	1	auto	1.09691	92	547.846	1093.68	1093.64	0.0354645	2	547.828	13	46.1.1.1029.2	27.2176	97.1	9.64	139.31	11.66	52.56	7.81	111.01	10.25	iTRAQ4plex@N-term; Oxidation(M)@5; iTRAQ4plex(K)@8
4	EFG_SPIPL	P13550 Elongation factor G (EF-G).	47.6327	IAFINK	1.10851	4.51886	0.658485	5.57927	1.04983	4.52925	32.79	32.79	0	auto - shared MS/MS	0.154902	30	497.312	992.61	992.626	-0.0161242	2	497.32	10	24.1.1.1093.3	33.6866	940.43	29.88	966.31	31.05	523.31	24	911.75	29.43	iTRAQ4plex@N-term; iTRAQ4plex(K)@6
4	EFG_SPIPL	P13550 Elongation factor G (EF-G).	47.6327	TKQDMEK	1.17508	29.0753					32.79	32.79	1	auto	0.0604807	13	437.929	1310.76	1310.72	0.041237	3	437.915	9	37.1.1.836.3	18.6502	22.08	4.58	24.05	4.9	16.37	4.12	12.16	3.46	iTRAQ4plex@N-term; iTRAQ4plex(K)@2; iTRAQ4plex(K)@7	missed K-Q@2
4	EFG_SPIPL	P13550 Elongation factor G (EF-G).	47.6327	TIPLER	1.18127	6.459	0.761786	7.6868	1.06434	6.56458	32.79	32.79	0	auto - shared MS/MS	0.0409586	9	436.776	871.537	871.525	0.0116355	2	436.77	10	15.1.1.970.3	29.5381	445.9	20.59	488.24	22.05	287.05	17.64	438.28	20.45	iTRAQ4plex@N-term
4	EFG_SPIPL	P13550 Elongation factor G (EF-G).	47.6327	EVEELR							32.79	32.79	0	no quant - weak signal	0.0377274	8.32041	378.724	755.434	755.381	0.0523713	2	378.698	9	28.1.1.1236.4	28.0981	0	0.09	4.14	2	6.26	2.45	0	0.31	Glu->pyro-Glu@N-term	cleaved I-E@N-term
4	EFG_SPIPL	P13550 Elongation factor G (EF-G).	47.6327	LIVLK	1.29064	8.8288	0.509102	12.6321	0.804765	9.90275	32.79	32.79	1	auto	0.00416299	0.953984	437.32	872.626	872.63	-0.00393847	2	437.322	8	22.1.1.1160.4	34.6304	227.72	14.73	272.43	16.37	97.97	10.63	169.24	12.69	iTRAQ4plex@N-term; iTRAQ4plex(K)@5
4	EFG_SPIPL	P13550 Elongation factor G (EF-G).	47.6327	ALGL							32.79	32.79	0	no quant - weak signal	0	0	517.299	516.291	516.339	-0.0480527	1	517.347	3	15.1.1.854.3	20.9356	0	0.12	5.44	2.24	0	0.33	0	0	iTRAQ4plex@N-term	cleaved A-A@N-term; cleaved L-K@C-term
4	EFG_SPIPL	P13550 Elongation factor G (EF-G).	47.6327	AQER							32.79	32.79	0	no quant - weak signal	0	0	503.285	502.277	502.25	0.0273616	1	503.257	3	31.1.1.926.2	22.1584	4.2	2	5.06	2.24	2.56	1.73	8.52	2.83	No iTRAQ4plex@N-term	cleaved M-A@N-term
4	EFG_SPIPL	P13550 Elongation factor G (EF-G).	47.6327	AVFC							32.79	32.79	0	no quant	0	0	629.419	628.412	628.283	0.128156	1	629.291	3	21.1.1.1276.2	58.2168									iTRAQ4plex@N-term; Methylthio(C)@4	cleaved I-A@N-term; cleaved C-S@C-term
4	EFG_SPIPL	P13550 Elongation factor G (EF-G).	47.6327	DAVV	0.865759	8.53338	0.788201	9.07019	0.814295	8.55159	32.79	32.79	0	auto - low confidence	0	0	547.331	546.323	546.314	0.00995969	1	547.321	3	10.1.1.1232.3	35.2263	304.71	16.97	244.53	15.81	202.96	14.53	229.14	14.87	iTRAQ4plex@N-term	cleaved L-D@N-term; cleaved V-D@C-term
4	EFG_SPIPL	P13550 Elongation factor G (EF-G).	47.6327	EALT							32.79	32.79	0	auto - low confidence	0	0	415.203	414.196	414.211	-0.015489	1	415.219	3	5.1.1.1522.3	68.5854	0	0.26	11.97	3.32	0	2.41	39.05	6	Glu->pyro-Glu@N-term	cleaved G-E@N-term; cleaved T-E@C-term
4	EFG_SPIPL	P13550 Elongation factor G (EF-G).	47.6327	EALT							32.79	32.79	0	auto - low confidence	0	0	415.232	414.225	414.211	0.013657	1	415.219	3	38.1.1.1560.4	68.3831	0	0.3	14.15	3.61	0	3.21	54.32	7.07	Glu->pyro-Glu@N-term	cleaved G-E@N-term; cleaved T-E@C-term
4	EFG_SPIPL	P13550 Elongation factor G (EF-G).	47.6327	EANSI							32.79	32.79	0	no quant	0	0	677.413	676.405	676.351	0.0540366	1	677.359	3	22.1.1.1703.3	66.8821									iTRAQ4plex@N-term	cleaved D-E@N-term; cleaved I-I@C-term
4	EFG_SPIPL	P13550 Elongation factor G (EF-G).	47.6327	EANSI							32.79	32.79	0	no quant	0	0	677.386	676.379	676.351	0.0277133	1	677.359	3	29.1.1.1452.2	56.2626									iTRAQ4plex@N-term	cleaved D-E@N-term; cleaved I-I@C-term
4	EFG_SPIPL	P13550 Elongation factor G (EF-G).	47.6327	EAVA							32.79	32.79	0	no quant - weak signal	0	0	371.234	370.227	370.185	0.0419045	1	371.193	4	17.1.1.1492.2	54.6642	10.78	3.16	0	0.69	0	0.17	4.34	2	Glu->pyro-Glu@N-term	cleaved L-E@N-term; cleaved A-E@C-term
4	EFG_SPIPL	P13550 Elongation factor G (EF-G).	47.6327	EDPT							32.79	32.79	0	no quant	0	0	443.271	442.263	442.17	0.0932529	1	443.177	3	23.1.1.2125.2	68.0799									Glu->pyro-Glu@N-term	cleaved E-E@N-term; cleaved T-F@C-term
4	EFG_SPIPL	P13550 Elongation factor G (EF-G).	47.6327	EFVSK	0.80013	3.42544	1.36911	2.99645	1.13637	3.04966	32.79	32.79	0	auto - low confidence	0	0	449.28	896.546	896.521	0.0244617	2	449.268	7	46.1.1.1039.2	27.9509	2012.02	43.58	1492.25	39.6	2327.87	48.2	2111.47	45.33	iTRAQ4plex@N-term; iTRAQ4plex(K)@5	cleaved F-E@N-term
4	EFG_SPIPL	P13550 Elongation factor G (EF-G).	47.6327	EGVR	0.989072	14.5705	1.21649	14.1007	0.994097	14.3877	32.79	32.79	0	auto - low confidence	0	0	460.238	459.231	459.244	-0.0135752	1	460.251	3	8.1.1.982.3	28.7784	97.12	9.59	89.04	9.54	99.84	10.05	89.16	9.33	No iTRAQ4plex@N-term	cleaved E-E@N-term
4	EFG_SPIPL	P13550 Elongation factor G (EF-G).	47.6327	ELHL							32.79	32.79	0	no quant - weak signal	0	0	493.289	492.282	492.27	0.0119739	1	493.277	3	33.1.1.1080.4	24.1888	5.39	2.24	0	0.49	4.36	2	0	0.21	Glu->pyro-Glu@N-term	cleaved G-E@N-term; cleaved L-E@C-term
4	EFG_SPIPL	P13550 Elongation factor G (EF-G).	47.6327	EPVI							32.79	32.79	0	no quant	0	0	439.288	438.281	438.248	0.0328142	1	439.255	3	24.1.1.1430.4	59.6108									Glu->pyro-Glu@N-term	cleaved P-E@N-term; cleaved I-S@C-term
4	EFG_SPIPL	P13550 Elongation factor G (EF-G).	47.6327	ESDFHGLVDLVAMK	0.95222	17.7	0.485965	23.3323	0.540529	20.7999	32.79	32.79	1	auto	0	99	622.344	1864.01	1863.96	0.0447213	3	622.329	20	29.1.1.1213.3	38.3309	66.55	7.94	58.74	7.68	27.33	5.48	33.22	5.66	iTRAQ4plex@N-term; Oxidation(M)@13; iTRAQ4plex(K)@14
4	EFG_SPIPL	P13550 Elongation factor G (EF-G).	47.6327	ETII							32.79	32.79	0	no quant - weak signal	0	0	619.378	618.371	618.371	0.00011141	1	619.378	3	5.1.1.1503.3	67.1604	3.14	1.73	4.14	2	0	0.26	0	0	iTRAQ4plex@N-term	cleaved A-E@N-term; cleaved I-A@C-term
4	EFG_SPIPL	P13550 Elongation factor G (EF-G).	47.6327	EVEELR							32.79	32.79	0	no quant - weak signal	0	5.94315	378.72	755.425	755.381	0.0437658	2	378.698	9	28.1.1.1235.4	28.0248	3.1	1.73	6.1	2.45	6.13	2.45	0	0.31	Glu->pyro-Glu@N-term	cleaved I-E@N-term
4	EFG_SPIPL	P13550 Elongation factor G (EF-G).	47.6327	EVEELR							32.79	32.79	0	no quant - weak signal	0	1.78295	378.727	755.439	755.381	0.057602	2	378.698	8	4.1.1.1143.4	28.3794	5.3	2.24	3.76	2	7.21	2.65	2.89	1.73	Glu->pyro-Glu@N-term	cleaved I-E@N-term
4	EFG_SPIPL	P13550 Elongation factor G (EF-G).	47.6327	EVEELR							32.79	32.79	0	no quant - weak signal	0	1.78295	378.724	755.433	755.381	0.0517372	2	378.698	9	26.1.1.1073.4	27.9985	6.4	2.45	2.67	1.73	5.25	2.24	0	0.26	Glu->pyro-Glu@N-term	cleaved I-E@N-term
4	EFG_SPIPL	P13550 Elongation factor G (EF-G).	47.6327	EVEELR							32.79	32.79	0	no quant - weak signal	0	1.78295	378.726	755.437	755.381	0.0553383	2	378.698	9	26.1.1.1074.4	28.0719	0	0.09	4.35	2	0	0.69	9.77	3	Glu->pyro-Glu@N-term	cleaved I-E@N-term
4	EFG_SPIPL	P13550 Elongation factor G (EF-G).	47.6327	EVEELR							32.79	32.79	0	no quant - weak signal	0	0.594315	378.724	755.433	755.381	0.0515595	2	378.698	8	4.1.1.1142.4	28.3061	0	0.2	9.11	3	19.91	4.36	2.27	1.73	Glu->pyro-Glu@N-term	cleaved I-E@N-term
4	EFG_SPIPL	P13550 Elongation factor G (EF-G).	47.6327	FIGN							32.79	32.79	0	no quant - weak signal	0	0	595.365	594.358	594.314	0.0446207	1	595.321	3	11.1.1.1600.4	65.4636	0	0	0	0	0	0.14	3.25	1.73	iTRAQ4plex@N-term; Deamidated(N)@4	cleaved D-F@N-term; cleaved N-V@C-term
4	EFG_SPIPL	P13550 Elongation factor G (EF-G).	47.6327	GAPQ							32.79	32.79	0	no quant	0	0	516.362	515.355	515.283	0.0721903	1	516.29	3	34.1.1.1856.2	74.2562									iTRAQ4plex@N-term	cleaved I-G@N-term; cleaved Q-V@C-term
4	EFG_SPIPL	P13550 Elongation factor G (EF-G).	47.6327	GGEA							32.79	32.79	0	no quant - weak signal	0	0	477.278	476.271	476.235	0.0352617	1	477.243	3	17.1.1.1138.3	27.9699	14.74	3.74	15.13	3.87	4.9	2.45	14.89	3.74	iTRAQ4plex@N-term	cleaved E-G@N-term; cleaved A-L@C-term
4	EFG_SPIPL	P13550 Elongation factor G (EF-G).	47.6327	GGVQ							32.79	32.79	0	no quant - weak signal	0	0	360.225	359.217	359.18	0.0368493	1	360.188	3	23.1.1.1247.2	37.6506	0	0	0	0	0	0	0	0	No iTRAQ4plex@N-term	cleaved V-G@N-term; cleaved Q-P@C-term
4	EFG_SPIPL	P13550 Elongation factor G (EF-G).	47.6327	GITITAAAISTSWLDHR	2.29097	8.5273	0.590888	13.2857	0.984352	10.1542	32.79	32.79	1	auto	0	99	653.01	1956.01	1956.06	-0.0456341	3	653.026	22	19.1.1.1074.4	41.6715	195.58	13.78	415.33	19.95	97.66	11	177.79	13	iTRAQ4plex@N-term
4	EFG_SPIPL	P13550 Elongation factor G (EF-G).	47.6327	GITITAAAISTSWLDHR	2.17195	13.3418	1.28512	15.4607	0.948007	16.0166	32.79	32.79	1	auto	0	99	653.002	1955.99	1956.06	-0.0698042	3	653.026	22	19.1.1.1076.4	41.8215	81.51	8.89	164.1	12.61	88.52	9.7	71.36	8.37	iTRAQ4plex@N-term
4	EFG_SPIPL	P13550 Elongation factor G (EF-G).	47.6327	GITITAAAISTSWLDHR	1.9086	29.2373					32.79	32.79	1	auto	0	99	979.048	1956.08	1956.06	0.0255882	2	979.035	27	43.1.1.1164.3	41.9873	17.63	4.12	31.19	5.48	5.33	2.65	7.28	2.65	iTRAQ4plex@N-term
4	EFG_SPIPL	P13550 Elongation factor G (EF-G).	47.6327	GITITAAAISTSWLDHR	1.84075	9.11422	1.25724	10.2607	0.811052	11.12	32.79	32.79	1	auto	0	99	653.011	1956.01	1956.06	-0.0452679	3	653.026	20	19.1.1.1074.2	41.6323	184.82	13.34	315.35	17.55	196.36	14.32	138.43	11.71	iTRAQ4plex@N-term
4	EFG_SPIPL	P13550 Elongation factor G (EF-G).	47.6327	GITITAAAISTSWLDHR					1.34051	29.8008	32.79	32.79	1	auto	0	99	653.033	1956.08	1956.06	0.0204711	3	653.026	17	45.1.1.1199.4	42.2412	19.08	4.24	13.81	3.74	3.51	2.24	23.62	4.69	iTRAQ4plex@N-term
4	EFG_SPIPL	P13550 Elongation factor G (EF-G).	47.6327	GITITAAAISTSWLDHR			1.00558	30.8412			32.79	32.79	1	auto	0	12	653.035	1956.08	1956.06	0.0296508	3	653.026	13	21.1.1.1056.4	41.8843	22.3	4.58	14.19	3.87	18.95	4.36	16.37	4	iTRAQ4plex@N-term
4	EFG_SPIPL	P13550 Elongation factor G (EF-G).	47.6327	GLIVPVICGSSFK	0.912572	8.13267	0.371843	11.9734	0.62649	8.9527	32.79	32.79	1	auto	0	99	551.979	1652.91	1652.92	-0.00959432	3	551.982	16	22.1.1.1293.3	44.5621	322.44	17.46	272.75	16.55	101.32	10.82	186.55	13.3	iTRAQ4plex@N-term; Methylthio(C)@8; iTRAQ4plex(K)@13
4	EFG_SPIPL	P13550 Elongation factor G (EF-G).	47.6327	GLIVPVICGSSFK	0.892586	9.66381	0.394722	13.7787	0.751106	9.98769	32.79	32.79	1	auto	0	99	551.977	1652.91	1652.92	-0.0136225	3	551.982	18	22.1.1.1294.2	44.6187	231.59	14.8	191.61	13.89	77.25	9.43	160.64	12.33	iTRAQ4plex@N-term; Methylthio(C)@8; iTRAQ4plex(K)@13
4	EFG_SPIPL	P13550 Elongation factor G (EF-G).	47.6327	GLIVPVICGSSFK							32.79	32.79	0	no quant - weak signal	0	99	551.998	1652.97	1652.92	0.0481107	3	551.982	15	24.1.1.1246.2	45.0166	11.65	3.32	8.89	3	3.35	2	9.56	3	iTRAQ4plex@N-term; Methylthio(C)@8; iTRAQ4plex(K)@13
4	EFG_SPIPL	P13550 Elongation factor G (EF-G).	47.6327	GLIVPVICGSSFK	0.742017	21.1717	0.30404	32.4458	0.981769	19.1114	32.79	32.79	1	auto	0	99	551.994	1652.96	1652.92	0.0378576	3	551.982	15	24.1.1.1247.2	45.0908	54.1	7.14	37.21	6.16	13.9	4.12	49.05	6.78	iTRAQ4plex@N-term; Methylthio(C)@8; iTRAQ4plex(K)@13
4	EFG_SPIPL	P13550 Elongation factor G (EF-G).	47.6327	GLIVPVICGSSFK	0.990715	18.2194	0.299027	30.8097	0.636231	20.4358	32.79	32.79	1	auto	0	99	827.474	1652.93	1652.92	0.010612	2	827.469	16	46.1.1.1264.3	44.7117	61.22	7.62	56.22	7.48	15.47	4.36	35.97	5.83	iTRAQ4plex@N-term; Methylthio(C)@8; iTRAQ4plex(K)@13
4	EFG_SPIPL	P13550 Elongation factor G (EF-G).	47.6327	GLIVPVICGSSFK							32.79	32.79	0	no quant - weak signal	0	99	827.473	1652.93	1652.92	0.00736522	2	827.469	16	48.1.1.1274.3	45.6043	4.08	2	10.35	3.16	6.39	2.65	12.66	3.46	iTRAQ4plex@N-term; Methylthio(C)@8; iTRAQ4plex(K)@13
4	EFG_SPIPL	P13550 Elongation factor G (EF-G).	47.6327	GLIVPVICGSSFK							32.79	32.79	0	no quant - weak signal	0	99	827.472	1652.93	1652.92	0.00602256	2	827.469	14	48.1.1.1275.3	45.6784	7.2	2.65	15.61	3.87	5.12	2.45	9.47	3	iTRAQ4plex@N-term; Methylthio(C)@8; iTRAQ4plex(K)@13
4	EFG_SPIPL	P13550 Elongation factor G (EF-G).	47.6327	GQYGHVVIELEPGEPGSGFEFVSK	1.0703	7.65466	0.939336	8.22839	1.12227	7.47714	32.79	32.79	1	auto	0	99	713.353	2849.38	2849.45	-0.0637112	4	713.369	21	6.1.1.1230.3	39.2101	335.15	17.83	332.5	18.3	266.04	16.7	347.35	18.25	iTRAQ4plex@N-term; iTRAQ4plex(K)@24
4	EFG_SPIPL	P13550 Elongation factor G (EF-G).	47.6327	GSVPK							32.79	32.79	0	no quant	0	0	388.27	774.525	774.484	0.0407362	2	388.249	4	25.1.1.1294.2	43.2535									iTRAQ4plex@N-term; iTRAQ4plex(K)@5	cleaved G-G@N-term
4	EFG_SPIPL	P13550 Elongation factor G (EF-G).	47.6327	GSVPK							32.79	32.79	0	no quant - weak signal	0	0	631.418	630.411	630.382	0.0289793	1	631.39	4	37.1.1.1250.4	49.4586	16.8	4	19.34	4.36	4.87	2.45	9.48	3	No iTRAQ4plex@N-term; iTRAQ4plex(K)@5	cleaved G-G@N-term
4	EFG_SPIPL	P13550 Elongation factor G (EF-G).	47.6327	GSYIYNATK	1.51722	15.9628	0.625566	22.0983	1.30888	16.3886	32.79	32.79	1	auto	0	99	652.873	1303.73	1303.7	0.0306107	2	652.858	14	22.1.1.1090.4	29.4779	64.77	7.87	91.09	9.43	34.24	6.32	78.29	8.61	iTRAQ4plex@N-term; iTRAQ4plex(K)@9
4	EFG_SPIPL	P13550 Elongation factor G (EF-G).	47.6327	GTIK							32.79	32.79	0	no quant - weak signal	0	0	562.336	561.329	561.361	-0.0320388	1	562.368	4	35.1.1.1253.4	23.775	0	0.09	4.35	2	0	0.45	4.34	2	No iTRAQ4plex@N-term; iTRAQ4plex(K)@4	cleaved Q-G@N-term
4	EFG_SPIPL	P13550 Elongation factor G (EF-G).	47.6327	GVLPDGEEGVR	0.934388	19.0866	0.717219	21.6552	1.17658	17.7117	32.79	32.79	1	auto	0	99	636.348	1270.68	1270.66	0.0167119	2	636.339	18	4.1.1.1173.3	30.5636	58.11	7.42	50.33	7.14	35.22	6.16	63.14	7.75	iTRAQ4plex@N-term
4	EFG_SPIPL	P13550 Elongation factor G (EF-G).	47.6327	GVLPDGEEGVR							32.79	32.79	0	no quant - weak signal	0	96	636.338	1270.66	1270.66	-0.00196716	2	636.339	14	2.1.1.1056.4	30.1169	20.16	4.36	13.53	3.74	10.31	3.32	16.79	4	iTRAQ4plex@N-term
4	EFG_SPIPL	P13550 Elongation factor G (EF-G).	47.6327	GVLPDGEEGVR							32.79	32.79	0	no quant - weak signal	0	92	636.351	1270.69	1270.66	0.0232798	2	636.339	14	26.1.1.1106.4	30.4311	7.27	2.65	12.46	3.46	2.2	1.73	6.37	2.45	iTRAQ4plex@N-term
4	EFG_SPIPL	P13550 Elongation factor G (EF-G).	47.6327	GVLPDGEEGVR							32.79	32.79	0	no quant - weak signal	0	54	636.338	1270.66	1270.66	-0.00208922	2	636.339	11	2.1.1.1057.4	30.191	0	0.11	5.33	2.24	2.74	1.73	4.19	2	iTRAQ4plex@N-term
4	EFG_SPIPL	P13550 Elongation factor G (EF-G).	47.6327	IAFINK	1.10073	5.33873	0.623825	6.72424	1.06746	5.31713	32.79	32.79	0	auto - shared MS/MS	0	23	497.317	992.619	992.626	-0.00755477	2	497.32	10	22.1.1.1143.4	33.3754	676.14	25.34	689.87	26.23	356.44	19.9	666.53	25.14	iTRAQ4plex@N-term; iTRAQ4plex(K)@6
4	EFG_SPIPL	P13550 Elongation factor G (EF-G).	47.6327	IAFINK	1.2128	6.543	0.763143	7.85427	1.17595	6.52868	32.79	32.79	0	auto - shared MS/MS	0	11	497.316	992.618	992.626	-0.00855648	2	497.32	10	24.1.1.1094.3	33.7608	428.81	20.2	482.06	21.89	276.54	17.38	465.68	21.05	iTRAQ4plex@N-term; iTRAQ4plex(K)@6
4	EFG_SPIPL	P13550 Elongation factor G (EF-G).	47.6327	IAGSMAIK	1.21102	20.6365	0.709625	25.2925	0.837077	22.5682	32.79	32.79	0	auto - low confidence	0	0	539.827	1077.64	1077.65	-0.00727701	2	539.83	9	34.1.1.1237.3	27.797	43.09	6.4	48.37	6.93	25.84	5.29	33.31	5.66	iTRAQ4plex@N-term; iTRAQ4plex(K)@8
4	EFG_SPIPL	P13550 Elongation factor G (EF-G).	47.6327	IAGSMAIKNGVTK	0.80187	13.6237	0.557216	16.1311	0.902142	12.9139	32.79	32.79	1	auto	0	99	580.351	1738.03	1738	0.0282114	3	580.341	16	44.1.1.981.3	27.9808	125	10.86	92.91	9.75	58.86	8	104.14	9.95	iTRAQ4plex@N-term; Oxidation(M)@5; iTRAQ4plex(K)@8; Deamidated(N)@9; iTRAQ4plex(K)@13	missed K-N@8
4	EFG_SPIPL	P13550 Elongation factor G (EF-G).	47.6327	IAGSMAIKNGVTK	0.66244	20.9082	0.692616	21.2084	0.916352	18.4961	32.79	32.79	1	auto	0	16	580.348	1738.02	1738	0.0204671	3	580.341	11	20.1.1.882.4	27.8415	60.55	7.55	37.18	6.24	35.44	6.08	51.24	7	iTRAQ4plex@N-term; Oxidation(M)@5; iTRAQ4plex(K)@8; Deamidated(N)@9; iTRAQ4plex(K)@13	missed K-N@8
4	EFG_SPIPL	P13550 Elongation factor G (EF-G).	47.6327	IAGSMAIKNGVTK	1.0703	22.758	1.02802	23.7269	0.971823	23.1358	32.79	32.79	0	auto - low confidence	0	0	580.35	1738.03	1738	0.0256478	3	580.341	10	44.1.1.982.3	28.0549	37.94	6	37.64	6.16	32.96	5.83	34.05	5.75	iTRAQ4plex@N-term; Oxidation(M)@5; iTRAQ4plex(K)@8; Deamidated(N)@9; iTRAQ4plex(K)@13	missed K-N@8
4	EFG_SPIPL	P13550 Elongation factor G (EF-G).	47.6327	IELE	0.678473	27.5519			0.951874	24.3125	32.79	32.79	0	auto - low confidence	0	0	647.399	646.391	646.366	0.0253457	1	647.373	4	42.1.1.1261.3	45.9779	33.98	5.66	21.37	4.69	8.16	3.16	29.87	5.29	iTRAQ4plex@N-term	cleaved V-I@N-term; cleaved E-P@C-term
4	EFG_SPIPL	P13550 Elongation factor G (EF-G).	47.6327	IGAP							32.79	32.79	0	no quant - weak signal	0	0	501.283	500.275	500.308	-0.0326556	1	501.315	4	36.1.1.1071.3	22.6043	5.39	2.24	0	0.48	3.98	2	8.46	2.83	iTRAQ4plex@N-term	cleaved N-I@N-term; cleaved P-Q@C-term
4	EFG_SPIPL	P13550 Elongation factor G (EF-G).	47.6327	IIAK	1.59739	7.46758	0.715943	9.86628	1.04999	8.18093	32.79	32.79	0	auto - low confidence	0	0	366.771	731.527	731.515	0.0124169	2	366.765	6	22.1.1.1057.2	27.0128	290.01	16.67	429.41	20.47	175.46	14.07	281.21	16.37	iTRAQ4plex@N-term; iTRAQ4plex(K)@4	cleaved T-I@N-term
4	EFG_SPIPL	P13550 Elongation factor G (EF-G).	47.6327	ILFYSGVVHK	1.31968	8.10708	0.589971	11.0074	1.00649	8.59554	32.79	32.79	1	auto	0	99	484.293	1449.86	1449.86	-0.00247828	3	484.294	18	22.1.1.1178.4	35.9704	267.45	15.97	327.16	17.94	133.34	12.33	248.59	15.37	iTRAQ4plex@N-term; iTRAQ4plex(K)@10
4	EFG_SPIPL	P13550 Elongation factor G (EF-G).	47.6327	ILFYSGVVHK	1.08922	9.40716	0.668986	11.4327	0.830409	10.0174	32.79	32.79	1	auto	0	99	484.287	1449.84	1449.86	-0.018957	3	484.294	18	22.1.1.1179.2	36.0079	219.11	14.42	221.22	14.87	123.87	11.58	168.03	12.69	iTRAQ4plex@N-term; iTRAQ4plex(K)@10
4	EFG_SPIPL	P13550 Elongation factor G (EF-G).	47.6327	ILFYSGVVHK	1.76578	10.1931	0.745136	13.628	1.24233	10.9327	32.79	32.79	1	auto	0	99	484.3	1449.88	1449.86	0.0210653	3	484.294	18	24.1.1.1128.4	36.3008	149.71	12	245.04	15.43	94.27	10.39	171.76	12.77	iTRAQ4plex@N-term; iTRAQ4plex(K)@10
4	EFG_SPIPL	P13550 Elongation factor G (EF-G).	47.6327	ILFYSGVVHK	1.23229	8.44371	0.701684	10.5174	1.19921	8.41634	32.79	32.79	1	auto	0	99	484.296	1449.87	1449.86	0.00907281	3	484.294	18	24.1.1.1129.2	36.3383	255.26	15.59	291.57	17	151.36	12.96	282.69	16.37	iTRAQ4plex@N-term; iTRAQ4plex(K)@10
4	EFG_SPIPL	P13550 Elongation factor G (EF-G).	47.6327	ILFYSGVVHK	1.23533	5.75284	0.751128	6.95266	0.908871	6.17309	32.79	32.79	1	auto	0	99	484.288	1449.84	1449.86	-0.0175533	3	484.294	18	46.1.1.1151.2	36.2384	549.4	22.87	629.1	24.98	348.73	19.42	461.13	21.02	iTRAQ4plex@N-term; iTRAQ4plex(K)@10
4	EFG_SPIPL	P13550 Elongation factor G (EF-G).	47.6327	ILVDR							32.79	32.79	0	no quant - weak signal	0	0	308.232	614.449	614.375	0.0737845	2	308.195	6	20.1.1.1334.3	61.3933	12.93	3.46	0	0.83	0	0	0	0	No iTRAQ4plex@N-term	cleaved E-I@N-term
4	EFG_SPIPL	P13550 Elongation factor G (EF-G).	47.6327	LIVLK	1.44912	8.159	0.613455	11.1751	0.981355	8.89673	32.79	32.79	1	auto	0	0.953984	437.321	872.627	872.63	-0.00332815	2	437.322	8	22.1.1.1159.4	34.5554	253.18	15.56	340.08	18.25	131.25	12.25	229.45	14.76	iTRAQ4plex@N-term; iTRAQ4plex(K)@5
4	EFG_SPIPL	P13550 Elongation factor G (EF-G).	47.6327	LIVLK	1.49072	6.04188	0.556944	8.7189	1.10792	6.42636	32.79	32.79	1	auto	0	0.953984	437.325	872.635	872.63	0.00495379	2	437.322	8	48.1.1.1137.3	35.4501	455.71	20.88	629.7	24.8	214.48	15.91	466.26	21.01	iTRAQ4plex@N-term; iTRAQ4plex(K)@5
4	EFG_SPIPL	P13550 Elongation factor G (EF-G).	47.6327	LIVLK	1.58887	5.16954	0.623348	7.22396	1.10527	5.58495	32.79	32.79	0	auto - low confidence	0	0	437.325	872.636	872.63	0.00538738	2	437.322	8	24.1.1.1110.2	34.9291	606.19	24.1	892.78	29.5	319.32	19.26	618.74	24.27	iTRAQ4plex@N-term; iTRAQ4plex(K)@5
4	EFG_SPIPL	P13550 Elongation factor G (EF-G).	47.6327	LIVLK	1.43665	5.36527	0.492861	8.04983	0.882691	6.01434	32.79	32.79	0	auto - low confidence	0	0	437.322	872.63	872.63	-0.000654624	2	437.322	8	24.1.1.1111.2	35.0033	587.04	23.69	781.75	27.64	244.5	17.03	478.53	21.34	iTRAQ4plex@N-term; iTRAQ4plex(K)@5
4	EFG_SPIPL	P13550 Elongation factor G (EF-G).	47.6327	LIVLK	1.41395	6.18005	0.593453	8.55403	1.13617	6.457	32.79	32.79	0	auto - low confidence	0	0	437.326	872.637	872.63	0.00636348	2	437.322	8	46.1.1.1132.2	34.8284	445.98	20.64	584.52	23.94	223.66	16.09	467.94	21.07	iTRAQ4plex@N-term; iTRAQ4plex(K)@5
4	EFG_SPIPL	P13550 Elongation factor G (EF-G).	47.6327	LIVLK	1.48441	7.42946	0.667695	9.93538	1.21828	7.71631	32.79	32.79	0	auto - low confidence	0	0	437.328	872.641	872.63	0.0103855	2	437.322	8	48.1.1.1136.4	35.3942	302.14	17	415.73	20.17	170.48	13.96	339.93	17.95	iTRAQ4plex@N-term; iTRAQ4plex(K)@5
4	EFG_SPIPL	P13550 Elongation factor G (EF-G).	47.6327	LNSR	1.09015	16.6848	0.568015	21.6424	0.81603	17.8476	32.79	32.79	0	auto - low confidence	0	0	489.276	488.269	488.271	-0.00189083	1	489.278	5	4.1.1.1243.2	35.7386	69.52	8.12	70.25	8.37	33.37	6.08	52.39	7.07	No iTRAQ4plex@N-term	cleaved D-L@N-term
4	EFG_SPIPL	P13550 Elongation factor G (EF-G).	47.6327	LRAN							32.79	32.79	0	no quant	0	0	617.41	616.403	616.378	0.0250651	1	617.385	3	5.1.1.1641.3	77.3821									iTRAQ4plex@N-term	cleaved N-A@C-term; missed R-A@2
4	EFG_SPIPL	P13550 Elongation factor G (EF-G).	47.6327	LRAN							32.79	32.79	0	no quant	0	0	618.443	617.435	617.362	0.0734461	1	618.369	3	37.1.1.1519.4	68.752									iTRAQ4plex@N-term; Deamidated(N)@4	cleaved N-A@C-term; missed R-A@2
4	EFG_SPIPL	P13550 Elongation factor G (EF-G).	47.6327	LRANA							32.79	32.79	0	no quant - weak signal	0	0	688.428	687.421	687.415	0.00570079	1	688.422	4	30.1.1.1538.4	58.1502	3.24	1.73	0	0.31	3.27	1.73	0	0.16	iTRAQ4plex@N-term	cleaved A-V@C-term; missed R-A@2
4	EFG_SPIPL	P13550 Elongation factor G (EF-G).	47.6327	NIGIAAHIDAGK	1.44627	5.72384	0.628629	7.7637	1.03417	6.15688	32.79	32.79	1	auto	0	99	489.951	1466.83	1466.84	-0.0126425	3	489.956	22	18.1.1.1074.3	30.3933	514.75	22.18	690.07	26	273.45	17.66	491.61	21.62	iTRAQ4plex@N-term; iTRAQ4plex(K)@12
4	EFG_SPIPL	P13550 Elongation factor G (EF-G).	47.6327	NIGIAAHIDAGK	1.37992	6.40963	0.579856	8.88592	1.06135	6.77186	32.79	32.79	1	auto	0	99	489.957	1466.85	1466.84	0.00388961	3	489.956	22	42.1.1.1053.4	30.4687	419.03	20	535.98	22.93	205.33	15.39	410.71	19.73	iTRAQ4plex@N-term; iTRAQ4plex(K)@12
4	EFG_SPIPL	P13550 Elongation factor G (EF-G).	47.6327	NIGIAAHIDAGK	1.45794	5.39013	0.600206	7.46858	1.02835	5.81424	32.79	32.79	1	auto	0	99	489.951	1466.83	1466.84	-0.013505	3	489.956	21	42.1.1.1054.3	30.5246	578.44	23.52	781.71	27.66	293.39	18.38	549.33	22.83	iTRAQ4plex@N-term; iTRAQ4plex(K)@12
4	EFG_SPIPL	P13550 Elongation factor G (EF-G).	47.6327	NIID							32.79	32.79	0	no quant	0	0	618.428	617.421	617.351	0.0701444	1	618.358	3	4.1.1.1771.4	74.9486									iTRAQ4plex@N-term	cleaved I-N@N-term; cleaved D-T@C-term
4	EFG_SPIPL	P13550 Elongation factor G (EF-G).	47.6327	QAER							32.79	32.79	0	no quant - weak signal	0	0	503.285	502.277	502.25	0.0273616	1	503.257	3	31.1.1.926.2	22.1584	4.2	2	5.06	2.24	2.56	1.73	8.52	2.83	No iTRAQ4plex@N-term
4	EFG_SPIPL	P13550 Elongation factor G (EF-G).	47.6327	QDLV							32.79	32.79	0	no quant	0	0	309.621	617.227	617.351	-0.123401	2	309.683	5	33.1.1.1339.4	43.4571									iTRAQ4plex@N-term	cleaved V-Q@N-term; cleaved V-A@C-term
4	EFG_SPIPL	P13550 Elongation factor G (EF-G).	47.6327	QGTIK							32.79	32.79	0	no quant - weak signal	0	0	673.416	672.409	672.393	0.0159398	1	673.4	4	7.1.1.1319.4	55.1939	3.23	1.73	0	0.21	0	0	0	0	Gln->pyro-Glu@N-term; iTRAQ4plex(K)@5
4	EFG_SPIPL	P13550 Elongation factor G (EF-G).	47.6327	QGTIK							32.79	32.79	0	no quant	0	0	673.414	672.407	672.393	0.0137346	1	673.4	3	14.1.1.1392.3	55.7703									Gln->pyro-Glu@N-term; iTRAQ4plex(K)@5
4	EFG_SPIPL	P13550 Elongation factor G (EF-G).	47.6327	QVPV							32.79	32.79	0	no quant	0	0	425.34	424.333	424.232	0.100627	1	425.239	3	25.1.1.1402.2	51.6719									Gln->pyro-Glu@N-term	cleaved I-Q@N-term; cleaved V-G@C-term
4	EFG_SPIPL	P13550 Elongation factor G (EF-G).	47.6327	RGQIEGQETDQSQSIAK	0.74785	20.6057	0.63579	22.6429	1.05505	18.3009	32.79	32.79	1	auto	0	99	541.571	2162.26	2162.12	0.139043	4	541.537	16	6.1.1.1051.4	25.9501	57.27	7.35	39.7	6.4	30.77	5.74	55.8	7.28	iTRAQ4plex@N-term; iTRAQ4plex(K)@17	missed R-G@1
4	EFG_SPIPL	P13550 Elongation factor G (EF-G).	47.6327	RGQIEGQETDQSQSIAK	0.886589	25.6007	1.5201	22.5274	0.969891	24.6299	32.79	32.79	1	auto	0	99	541.568	2162.24	2162.12	0.126593	4	541.537	16	6.1.1.1052.2	25.9868	33.84	5.66	27.81	5.39	43.47	6.56	30.31	5.48	iTRAQ4plex@N-term; iTRAQ4plex(K)@17	missed R-G@1
4	EFG_SPIPL	P13550 Elongation factor G (EF-G).	47.6327	RTIP	1.21881	28.1556			1.27815	27.5816	32.79	32.79	0	auto - low confidence	0	0	315.714	629.414	629.398	0.0160121	2	315.706	5	14.1.1.1174.3	39.4578	23.12	4.69	26.12	5.1	16.67	4.24	27.29	5.1	iTRAQ4plex@N-term	cleaved A-R@N-term; cleaved P-L@C-term; missed R-T@1
4	EFG_SPIPL	P13550 Elongation factor G (EF-G).	47.6327	TAVT							32.79	32.79	0	no quant - weak signal	0	0	535.339	534.332	534.314	0.0180178	1	535.321	3	25.1.1.1498.3	56.3116	0	0	0	0	0	0	0	0	iTRAQ4plex@N-term	cleaved G-T@N-term; cleaved T-D@C-term
4	EFG_SPIPL	P13550 Elongation factor G (EF-G).	47.6327	TEVP							32.79	32.79	0	no quant	0	0	589.374	588.367	588.324	0.042968	1	589.331	4	42.1.1.1451.4	59.4552									iTRAQ4plex@N-term	cleaved P-T@N-term; cleaved P-P@C-term
4	EFG_SPIPL	P13550 Elongation factor G (EF-G).	47.6327	TGDT							32.79	32.79	0	no quant	0	0	537.351	536.344	536.256	0.0870808	1	537.264	3	45.1.1.1723.2	73.9229									iTRAQ4plex@N-term	cleaved L-T@N-term; cleaved T-I@C-term
4	EFG_SPIPL	P13550 Elongation factor G (EF-G).	47.6327	TGDT							32.79	32.79	0	no quant	0	0	393.239	392.232	392.154	0.0775919	1	393.162	5	47.1.1.1271.3	36.5729									No iTRAQ4plex@N-term	cleaved L-T@N-term; cleaved T-I@C-term
4	EFG_SPIPL	P13550 Elongation factor G (EF-G).	47.6327	TIPLER	1.20152	6.39267	0.894365	7.20977	0.972534	6.69428	32.79	32.79	0	auto - shared MS/MS	0	9	436.778	871.541	871.525	0.0163227	2	436.77	10	14.1.1.1040.2	29.4594	452.03	20.74	503.44	22.41	341.64	19	405.98	19.79	iTRAQ4plex@N-term
4	EFG_SPIPL	P13550 Elongation factor G (EF-G).	47.6327	TIPLER	1.15593	2.89516	0.88623	3.24556	1.10143	2.90124	32.79	32.79	0	auto - shared MS/MS	0	7	436.773	871.531	871.525	0.0062616	2	436.77	10	13.1.1.922.2	28.7473	2247.42	46.22	2408.04	49.07	1683.13	42.26	2285.99	46.78	iTRAQ4plex@N-term
4	EFG_SPIPL	P13550 Elongation factor G (EF-G).	47.6327	TIPLER	1.16641	8.22607	0.754981	9.7995	1.13522	8.19564	32.79	32.79	0	auto - shared MS/MS	0	5	436.784	871.554	871.525	0.0289861	2	436.77	10	38.1.1.1035.2	29.4855	276.66	16.22	299.12	17.26	176.51	13.86	290.04	16.61	iTRAQ4plex@N-term
4	EFG_SPIPL	P13550 Elongation factor G (EF-G).	47.6327	TIPLER	1.3101	7.08887	0.985604	7.93126	1.00319	7.52279	32.79	32.79	0	auto - shared MS/MS	0	3	436.778	871.542	871.525	0.016933	2	436.77	10	14.1.1.1039.3	29.4036	352.47	18.33	428.03	20.62	293.57	17.58	326.54	17.75	iTRAQ4plex@N-term
4	EFG_SPIPL	P13550 Elongation factor G (EF-G).	47.6327	TIPLER	1.26656	6.87201	0.947555	7.724	1.07986	7.08999	32.79	32.79	1	auto	0	3	436.776	871.538	871.525	0.0130393	2	436.77	10	15.1.1.969.3	29.4639	381.11	19.05	447.43	21.1	305.17	17.97	380.06	19.11	iTRAQ4plex@N-term
4	EFG_SPIPL	P13550 Elongation factor G (EF-G).	47.6327	TIPLER	1.47123	8.57724	0.92085	10.16	1.33151	8.71191	32.79	32.79	1	auto	0	3	436.777	871.539	871.525	0.0137034	2	436.77	10	16.1.1.969.3	29.5205	227.97	14.76	310.89	17.49	177.4	13.89	280.32	16.34	iTRAQ4plex@N-term
4	EFG_SPIPL	P13550 Elongation factor G (EF-G).	47.6327	TKQDMEK							32.79	32.79	0	no quant - weak signal	0	2	437.942	1310.8	1310.72	0.0802686	3	437.915	7	13.1.1.788.2	18.9022	0	0.09	4.25	2	2.53	1.73	10.69	3.16	iTRAQ4plex@N-term; iTRAQ4plex(K)@2; iTRAQ4plex(K)@7	missed K-Q@2
4	EFG_SPIPL	P13550 Elongation factor G (EF-G).	47.6327	TKQDMEK							32.79	32.79	0	auto - low confidence	0	0	437.937	1310.79	1310.72	0.0656209	3	437.915	7	13.1.1.789.2	18.9748	3.89	2	19.19	4.24	1.14	1.73	21.56	4.47	iTRAQ4plex@N-term; iTRAQ4plex(K)@2; iTRAQ4plex(K)@7	missed K-Q@2
4	EFG_SPIPL	P13550 Elongation factor G (EF-G).	47.6327	VAET	0.908865	10.1825	1.26769	9.46019	0.710208	10.8531	32.79	32.79	0	auto - low confidence	0	0	419.25	418.243	418.206	0.0365241	1	419.214	5	8.1.1.1008.3	30.7551	209.34	14.07	176.36	13.49	224.26	14.93	137.3	11.7	No iTRAQ4plex@N-term	cleaved A-V@N-term; cleaved T-D@C-term
4	EFG_SPIPL	P13550 Elongation factor G (EF-G).	47.6327	VEVEVPEDFIGNVIGDLNSR							32.79	32.79	0	no quant - weak signal	0	99	782.755	2345.24	2345.19	0.0554075	3	782.736	21	3.1.1.1443.2	56.9628	18.14	4.12	7.28	2.83	6.59	2.65	11.57	3.32	iTRAQ4plex@N-term; Deamidated(N)@18
4	EFG_SPIPL	P13550 Elongation factor G (EF-G).	47.6327	VEVEVPEDFIGNVIGDLNSR							32.79	32.79	0	no quant - weak signal	0	99	782.759	2345.26	2345.19	0.0684083	3	782.736	23	3.1.1.1444.2	57.0386	8.51	2.83	4.67	2.24	5.97	2.45	5.11	2.24	iTRAQ4plex@N-term; Deamidated(N)@18
4	EFG_SPIPL	P13550 Elongation factor G (EF-G).	47.6327	VEVEVPEDFIGNVIGDLNSR	2.02419	30.8512					32.79	32.79	1	auto	0	99	782.429	2344.26	2344.2	0.0612552	3	782.408	21	3.1.1.1469.2	58.9444	15.52	3.87	29.12	5.29	6.64	2.83	5.05	2.24	iTRAQ4plex@N-term
4	EFG_SPIPL	P13550 Elongation factor G (EF-G).	47.6327	VEVEVPEDFIGNVIGDLNSR							32.79	32.79	0	no quant - weak signal	0	99	782.432	2344.27	2344.2	0.0707506	3	782.408	21	27.1.1.1493.3	58.402	17.09	4	6.23	2.65	7.93	2.83	7.18	2.65	iTRAQ4plex@N-term
4	EFG_SPIPL	P13550 Elongation factor G (EF-G).	47.6327	VEVEVPEDFIGNVIGDLNSR							32.79	32.79	0	no quant - weak signal	0	99	782.418	2344.23	2344.2	0.0288449	3	782.408	18	3.1.1.1470.2	59.0202	13.79	3.61	9.56	3.16	11.65	3.46	16.73	4	iTRAQ4plex@N-term
4	EFG_SPIPL	P13550 Elongation factor G (EF-G).	47.6327	VEVEVPEDFIGNVIGDLNSR	0.992144	19.6864	0.787106	21.8986	0.89632	19.9896	32.79	32.79	1	auto	0	99	782.412	2344.21	2344.2	0.0112714	3	782.408	17	4.1.1.1397.4	47.3361	52.77	7.07	48.53	7	35.1	6.08	43.68	6.48	iTRAQ4plex@N-term
4	EFG_SPIPL	P13550 Elongation factor G (EF-G).	47.6327	VMADPYGR	1.07022	16.4039	0.591512	20.6221	0.455803	21.2389	32.79	32.79	1	auto	0	96	534.78	1067.55	1067.52	0.0272932	2	534.767	14	38.1.1.990.3	26.1897	72.72	8.31	72.14	8.49	36.35	6.24	30.61	5.48	iTRAQ4plex@N-term; Oxidation(M)@2
4	EFG_SPIPL	P13550 Elongation factor G (EF-G).	47.6327	VMADPYGR	1.66272	17.671	1.02039	20.7575	0.962366	20.0391	32.79	32.79	1	auto	0	88	534.778	1067.54	1067.52	0.0227959	2	534.767	12	14.1.1.997.3	26.3027	51.05	7	78.68	8.77	44.02	6.86	45.37	6.63	iTRAQ4plex@N-term; Oxidation(M)@2
4	EFG_SPIPL	P13550 Elongation factor G (EF-G).	47.6327	VMADPYGR	1.54226	21.5354	1.13835	24.0497	1.16856	22.838	32.79	32.79	1	auto	0	88	534.781	1067.55	1067.52	0.0281477	2	534.767	12	38.1.1.991.3	26.263	35.5	5.83	50.75	7.07	34.15	6	38.31	6.08	iTRAQ4plex@N-term; Oxidation(M)@2
[truncated: 62,841 more rows]

## Sheet: Denominator115
114:115	%Err 114:115	116:115	%Err 116:115	117:115	%Err 117:115
0.588294	30.8858	1.04716	27.8888	0.903931	28.1211
[truncated: 27,709 more rows]

## Sheet: Denominator116
114:116	%Err 114:116	115:116	%Err 115:116	117:116	%Err 117:116
[truncated: 26,826 more rows]

[truncated: 1 more sheets: Denominator117]
