# Supplementary material for: Comparative analysis of the Spirulina platensis subcellular proteome in response to low- and high-temperature stresses: uncovering cross-talk of signaling components
Source: Proteome Sci. 2011 Jul 15;9:39. doi: 10.1186/1477-5956-9-39 (PMC3162491; doi:10.1186/1477-5956-9-39)
Supplement: Additional file 2 — Table S1b. A result file of plasma membrane fraction obtained by using ProteinPilot™software. [file 1477-5956-9-39-S2.XLS]

## Sheet: Denominator114
N	Accession	Name	%Cov	IT115:IT114	PVal IT115:IT114	EF IT115:IT114	IT116:IT114	PVal IT116:IT114	EF IT116:IT114	IT117:IT114	PVal IT117:IT114	EF IT117:IT114	Unused	Total
1	EFTU_SPIPL	P13552 Elongation factor Tu (EF-Tu).	70.4878	0.665923	0.0510321	1.50441	0.667495	0.00343281	1.30501	0.66007	0.000128971	1.22546	44.19	44.19
2	A0YPD0_9CYAN	A0YPD0 ATP-dependent Clp protease regulatory subunit.	21.0909	1.10544	0.916677	12.1621	1.08116	0.949286	107.302	1.14535	0.47095	4.82479	15.04	15.04
3	Q2PHG6_SPIPL	Q2PHG6 Ferredoxin-NADP+ oxidoreductase.	40.1496	0.883195	0.48208	1.44001	0.849101	0.234764	1.32181	1.24719	0.122522	1.33115	14.96	14.96
4	FTSH4_SYNY3	P72991 Cell division protease ftsH homolog 4 (EC 3.4.24.-).	18.8312	0.433207	0.0350536	2.1277	0.611704	0.158798	2.11195	0.713364	0.236001	1.90598	10.52	10.52
4	A3INX9_9CHRO	A3INX9 Cell division protein; FtsH.	18.3144										0.39	8.91
4	A3Z8P4_9SYNE	A3Z8P4 Cell division protein.	22.8896										0.09	9.38
4	A5GW37_9SYNE	A5GW37 Cell division protein FtsH (EC 3.4.24.-).	17.9612										0.09	9.38
4	A0YIQ2_9CYAN	A0YIQ2 Cell division protein.	16.3399										0	10.52
4	A2BUK6_PROM5	A2BUK6 Cell division protein FtsH2.	16.3166										0	8.52
4	Q7V362_PROMP	Q7V362 Cell division protein FtsH2 (EC 3.4.24.-).	15.6958										0	8.52
4	Q7VDW3_PROMA	Q7VDW3 Cell division protein FtsH.	19.1987										0	8.52
4	Q46HE5_PROMT	Q46HE5 Peptidase M41, FtsH (EC 3.6.4.6).	15.7724										0	8.52
4	A3PAU6_PROM0	A3PAU6 Cell division protein FtsH2.	15.3971										0	8.52
4	A2C060_PROM1	A2C060 Cell division protein FtsH2.	15.7724										0	8.52
4	A2BP24_PROMS	A2BP24 Cell division protein FtsH2.	14.7488										0	8.52
4	Q5N2R5_SYNP6	Q5N2R5 ATP-dependent Zn protease.	15.8238										0	8.52
4	Q31RJ0_SYNP7	Q31RJ0 ATP-dependent metalloprotease FtsH precursor (EC 3.6.4.6).	15.8238										0	8.52
5	Q8GLJ6_SPIPL	Q8GLJ6 Ribulose-1,5-bisphosphate carboxylase/oxygenase large subunit (EC 4.1.1.39) (Fragment).	31.5403	2.48503	0.000204075	1.44533	1.27881	0.264034	1.62982	1.16795	0.39534	1.53644	10.19	10.19
6	Q8VW88_SYNP7	Q8VW88 Fructose-bisphosphate aldolase classII (EC 4.1.2.13) (Ketose- bisphosphate aldolases Fructose-bisphosphate aldolase, class II, Calvin cycle subtype).	20.7283	0.458737	0.000516956	1.4885	0.708128	0.011824	1.29748	0.668935	0.000588777	1.22991	9.28	9.28
6	Q5N5W4_SYNP6	Q5N5W4 Fructose-bisphosphate aldolase class II.	20.7283										0	9.28
6	Q10XB7_TRIEI	Q10XB7 Fructose-bisphosphate aldolase, class II, Calvin cycle subtype (EC 4.1.2.13).	21.1699										0.02	8.82
7	EFG_SPIPL	P13550 Elongation factor G (EF-G).	15.0646	0.490502	0.261232	4.53918	0.680812	0.388926	3.02017	0.656573	0.162076	2.30209	8.79	8.79
8	P72754_SYNY3	P72754 Prohibitin.	28.3688	1.1126	0.843312	3.27492	1.44688	0.216817	1.88769	1.37838	0.132218	1.555	8.05	8.05
9	A0YVJ4_9CYAN	A0YVJ4 Deoxyxylulose-5-phosphate synthase.	14.7059	1.14606	0.703668	2.1929	0.966708	0.935799	2.52098	1.1424	0.443331	1.45586	7.71	7.71
10	Q9S431_SPIPL	Q9S431 Rod linker polypeptide CpcI.	35.7639	0.45543	0.000128753	1.3629	0.673822	0.0182198	1.36632	0.833028	0.0689874	1.22117	7.62	7.62
10	Q2VA08_SPIPL	Q2VA08 CpcI.	31.5972										0	7.62
10	Q2VA05_SPIPL	Q2VA05 CpcI.	31.5972										0	7.62
10	Q2V9Z9_SPIPL	Q2V9Z9 CpcI.	31.5972										0	7.62
10	Q2V9Y7_SPIPL	Q2V9Y7 CpcI.	31.5972										0	7.62
10	Q2V9Z6_SPIPL	Q2V9Z6 CpcI.	22.2222										0	6.66
10	Q2VA02_SPIPL	Q2VA02 CpcI.	30.5556										0	5.92
11	Q2JSL2_SYNJA	Q2JSL2 Phycobilisome 7.8 kDa linker polypeptide, allophycocyanin-associated, core.	37.3134	0.711686	0.306365	1.96127	0.946344	0.74954	1.42677	1.18429	0.206936	1.31186	7.45	7.45
11	O68971_SYNP2	O68971 Phycobilisome core linker protein.	37.3134										0	7.45
11	A0YY94_9CYAN	A0YY94 Phycobilisome LC linker polypeptide.	37.3134										0	7.45
12	Q1KMR7_SPIPL	Q1KMR7 Magnesium chelatas ChlI subunit (Fragment).	26.4264	0.895807	0.661947	1.79634	1.10824	0.584453	1.54539	1.19595	0.233329	1.39154	7.39	7.39
13	GVPC_SPICC	P81000 Gas vesicle protein C (Fragment).	56.4103	0.395711	0.00535788	1.87251	0.384575	0.000225978	1.55948	0.827932	0.168256	1.31602	7.3	7.3
14	A0YY96_9CYAN	A0YY96 Allophycocyanin alpha subunit.	23.6025	0.39155	0.0202998	2.05304	0.649849	0.051363	1.5447	0.673378	0.0528331	1.49572	7.3	7.3
14	Q4C5A2_CROWT	Q4C5A2 Phycobilisome protein.	25.4658										0	5.3
14	Q3M9V1_ANAVT	Q3M9V1 Phycobilisome protein.	25.4658										0	5.3
14	A3ITK2_9CHRO	A3ITK2 Allophycocyanin a chain.	26.7081										0	5.3
14	A0ZF12_NODSP	A0ZF12 Phycobilisome protein.	21.7391										0	5.3
14	Q2JSL0_SYNJA	Q2JSL0 Allophycocyanin, alpha subunit.	24.2236										0	5.3
14	Q2JLK2_SYNJB	Q2JLK2 Allophycocyanin, alpha subunit.	24.2236										0	5.3
14	O68969_SYNP2	O68969 Allophycocyanin alpha subunit.	19.2547										0	5.3
15	A0YPV2_9CYAN	A0YPV2 Phycobilisome core-membrane linker protein.	17.1553	3.02406	0.00159184	1.64399	2.76988	0.00492652	1.72776	1.48454			7.24	7.24
16	Q9S432_SPIPL	Q9S432 Rod linker polypeptide CpcH.	25.4613	0.675777	0.0135558	1.33202	0.920751	0.285514	1.18398	0.632555	0.0100733	1.36342	6.6	6.6
17	Q9F4Z6_9CYAN	Q9F4Z6 Phycocyanin alpha subunit (Fragment).	73.2673	0.578656	0.000428048	1.30325	0.958012	0.744962	1.31488	0.769792	5.39437e-05	1.10887	6.19	6.19
17	Q9F4Z4_9CYAN	Q9F4Z4 Phycocyanin alpha subunit (Fragment).	73.2673										0	6.19
17	Q9F4Z2_9CYAN	Q9F4Z2 Phycocyanin alpha subunit (Fragment).	73.2673										0	6.19
17	Q9F4Y8_9CYAN	Q9F4Y8 Phycocyanin alpha subunit (Fragment).	73.2673										0	6.19
17	Q9F4Y6_9CYAN	Q9F4Y6 Phycocyanin alpha subunit (Fragment).	73.2673										0	6.19
17	Q9F4Y4_9CYAN	Q9F4Y4 Phycocyanin alpha subunit (Fragment).	73.2673										0	6.19
17	Q9F4Y2_9CYAN	Q9F4Y2 Phycocyanin alpha subunit (Fragment).	73.2673										0	6.19
17	Q9F4X8_9CYAN	Q9F4X8 Phycocyanin alpha subunit (Fragment).	73.2673										0	6.19
17	Q9F4X6_9CYAN	Q9F4X6 Phycocyanin alpha subunit (Fragment).	73.2673										0	6.19
17	Q9F4X4_9CYAN	Q9F4X4 Phycocyanin alpha subunit (Fragment).	73.2673										0	6.19
17	Q9F4X0_9CYAN	Q9F4X0 Phycocyanin alpha subunit (Fragment).	73.2673										0	6.19
17	Q9F4W8_9CYAN	Q9F4W8 Phycocyanin alpha subunit (Fragment).	73.2673										0	6.19
17	Q9F4W6_9CYAN	Q9F4W6 Phycocyanin alpha subunit (Fragment).	73.2673										0	6.19
17	Q9F4W4_9CYAN	Q9F4W4 Phycocyanin alpha subunit (Fragment).	73.2673										0	6.19
17	Q9AF74_9CYAN	Q9AF74 Phycocyanin alpha subunit (Fragment).	73.2673										0	6.19
17	Q9AF72_9CYAN	Q9AF72 Phycocyanin alpha subunit (Fragment).	73.2673										0	6.19
17	Q8VRJ2_SPIMA	Q8VRJ2 Phycocyanin alpha chain.	45.679										0	6.19
17	Q6XAX2_9CYAN	Q6XAX2 Phycocyanin alpha subunit (Fragment).	79.7619										0	6
17	Q6XAX0_SPIPL	Q6XAX0 Phycocyanin alpha subunit (Fragment).	79.7619										0	6
17	Q6XAW8_SPIPL	Q6XAW8 Phycocyanin alpha subunit (Fragment).	79.7619										0	6
17	Q6XAW4_SPIPL	Q6XAW4 Phycocyanin alpha subunit (Fragment).	79.7619										0	6
17	Q6XAW2_SPIMA	Q6XAW2 Phycocyanin alpha subunit (Fragment).	79.7619										0	6
17	Q6XAW0_SPIPL	Q6XAW0 Phycocyanin alpha subunit (Fragment).	79.7619										0	6
17	Q9F4Z8_9CYAN	Q9F4Z8 Phycocyanin alpha subunit (Fragment).	73.2673										0	4.19
17	Q9F4Z0_9CYAN	Q9F4Z0 Phycocyanin alpha subunit (Fragment).	73.2673										0	4.19
17	Q9F4Y0_9CYAN	Q9F4Y0 Phycocyanin alpha subunit (Fragment).	73.2673										0	4.19
17	Q9AF76_9CYAN	Q9AF76 Phycocyanin alpha subunit (Fragment).	73.2673										0	4.19
17	Q9F4X2_9CYAN	Q9F4X2 Phycocyanin alpha subunit (Fragment).	36.6337										0	4.19
18	A0YQX8_9CYAN	A0YQX8 3-isopropylmalate dehydrogenase (EC 1.1.1.85).	14.2857	1.28169	0.510533	2.33201	1.3528	0.100787	1.47215	1.385	0.0607816	1.41524	6.09	6.09
19	CH602_STRCO	Q9KXU5 60 kDa chaperonin 2 (Protein Cpn60 2) (groEL protein 2).	15.5268	0.622861	0.326219	4.85394	0.929972	0.725907	2.17075	1.46391	0.215299	2.49935	6	6
19	CH602_STRAW	Q82GG6 60 kDa chaperonin 2 (Protein Cpn60 2) (groEL protein 2).	15.5268										0	6
19	CH602_STRLI	O33658 60 kDa chaperonin 2 (Protein Cpn60 2) (groEL2 protein).	13.8365										0	4
20	Q8YW73_ANASP	Q8YW73 Protochlorophyllide oxido-reductase.	17.9331	3.05468	0.0836537	3.78817	2.0825	0.143967	3.27764	1.27258			5.96	5.96
20	Q3MGG6_ANAVT	Q3MGG6 Light-dependent protochlorophyllide reductase precursor (EC 1.3.1.33).	17.9331										0	5.96
21	A3ISB6_9CHRO	A3ISB6 Glyceraldehyde-3-phosphate dehydrogenase (EC 1.2.1.12).	21.9585	1.96672	0.00538061	1.52201	1.78456	0.000239855	1.20021	1.02236	0.807796	1.2665	5.75	5.75
21	Q4BX75_CROWT	Q4BX75 Glyceraldehyde-3-phosphate dehydrogenase, type I (EC 1.2.1.12).	32.0475										0	3.75
22	ATPG_SPIPL	P50006 ATP synthase gamma chain (EC 3.6.3.14) (ATP synthase F1 sector gamma subunit).	17.3633	1.42316	0.742674	35660.9	0.842211	0.896661	611440	0.755121			5.7	5.7
23	A3S2Z6_PROMA	A3S2Z6 FtsH ATP-dependent protease-like protein.	16.0126	2.59113	0.136598	5.43455	2.36806	0.0486942	2.3151	2.50392	0.0527554	2.63439	5.52	10.34
24	CH601_STRCO	P40171 60 kDa chaperonin 1 (Protein Cpn60 1) (groEL1 protein) (HSP58).	15.342	0.443164	0.0161104	1.56821	0.70547	0.021597	1.25142	0.996629	0.952673	1.24219	5.4	5.4
25	Q1KMR6_SPIPL	Q1KMR6 Photosystem II CP47 protein.	14.9312	0.632914	0.414921	3.75646	0.628146	0.253863	2.52834	0.649319	0.0984968	1.72935	5.13	5.13
26	A0YSB5_9CYAN	A0YSB5 Ribosomal protein S16.	33.3333	2.56757	0.00781821	1.85396	1.78299	0.0358858	1.69804	1.00893	0.959842	1.4837	5.1	5.1
27	Q9S430_SPIPL	Q9S430 Rod linker polypeptide CpcD.	51.7241	0.166142	0.146145	206.32	0.162207	0.00123337	1.04579	0.478029	0.298355	115.341	4.94	4.94
27	Q2VA07_SPIPL	Q2VA07 CpcD (Fragment).	56.25										0	4.94
27	Q2VA04_SPIPL	Q2VA04 CpcD (Fragment).	56.25										0	4.94
27	Q2VA01_SPIPL	Q2VA01 CpcD (Fragment).	56.25										0	4.94
27	Q2V9Z8_SPIPL	Q2V9Z8 CpcD (Fragment).	56.25										0	4.94
27	Q2V9Y6_SPIPL	Q2V9Y6 CpcD (Fragment).	56.25										0	4.94
27	Q2V9Z5_SPIPL	Q2V9Z5 CpcD (Fragment).	45										0	4.92
28	Q0I6Z7_SYNS3	Q0I6Z7 Photosystem II D2 protein (Photosystem q(A) protein) (Photosystem II protein D2).	15.6695	2.65691	0.00526329	1.81039	1.34773	0.178978	1.61603	1.09812	0.353619	1.25591	4.93	4.93
28	A3IM51_9CHRO	A3IM51 Photosystem II D2 protein.	17.6638										0	4.92
28	Q4BUU2_CROWT	Q4BUU2 Photosynthetic reaction centre protein precursor (Fragment).	31.3609										0	4.92
28	A5GQK3_9SYNE	A5GQK3 Photosystem II D2 protein.	20.4545										0	4.92
28	A0YN19_9CYAN	A0YN19 Photosystem II reaction center D2 protein.	15.0568										0	4.92
28	Q8XFA5_ANASP	Q8XFA5 Photosystem II protein D2.	13.9601										0	4.92
28	Q3MA59_ANAVT	Q3MA59 Photosystem II reaction centre protein PsbD/D2.	13.9601										0	4.92
28	Q2JKT8_SYNJB	Q2JKT8 Photosystem II protein D2.	13.9205										0	4.92
28	Q8CM25_SYNEL	Q8CM25 Photosystem II reaction center D2 protein.	11.0795										0	4.92
28	Q7TTI2_SYNPX	Q7TTI2 Photosystem II D2 protein.	12.5356										0	4.92
28	Q5N3Q7_SYNP6	Q5N3Q7 Photosystem II reaction center D2 protein.	12.5										0	4.92
28	Q5MZ82_SYNP6	Q5MZ82 Photosystem II reaction center D2 protein.	12.5										0	4.92
28	Q4BXL8_CROWT	Q4BXL8 Photosynthetic reaction centre protein.	28.5714										0	4.92
28	Q3B038_SYNS9	Q3B038 Photosystem II reaction centre protein PsbD/D2.	12.5356										0	4.92
28	Q3AZ41_SYNS9	Q3AZ41 Photosystem II reaction centre protein PsbD/D2.	11.8919										0	4.92
28	Q3AH25_SYNSC	Q3AH25 Photosystem II D2 protein (Photosystem q(A) protein).	12.5356										0	4.92
28	Q2JRJ5_SYNJA	Q2JRJ5 Photosystem II protein D2.	11.0795										0	4.92
28	Q063N3_9SYNE	Q063N3 Photosystem II reaction centre protein PsbD/D2.	12.5356										0	4.92
28	A5GMA8_SYNPW	A5GMA8 Photosystem II D2 protein.	12.5356										0	4.92
28	A4CQD9_SYNPV	A4CQD9 Photosystem II D2 protein.	12.5356										0	4.92
28	A3Z7K9_9SYNE	A3Z7K9 Photosystem II D2 protein.	12.5356										0	4.92
28	A3YV58_9SYNE	A3YV58 Photosystem II D2 protein.	12.5										0	4.92
28	A0ZKS1_NODSP	A0ZKS1 Photosystem II protein D2.	12.7841										0	4.92
29	Q3JBH4_NITOC	Q3JBH4 Alkyl hydroperoxide reductase/ Thiol specific antioxidant.	17.8947	0.674813	0.52347	5.68533	0.955121	0.905847	4.38103	0.933598	0.865482	58.5566	4.85	4.85
29	Q1UDX4_9GAMM	Q1UDX4 Alkyl hydroperoxide reductase/ Thiol specific antioxidant/ Mal allergen.	19.4286										0	4.85
29	A3IGW3_9CHRO	A3IGW3 Membrane protein.	17.3684										0	4.85
29	A0Z7V1_9GAMM	A0Z7V1 Membrane protein.	19.4286										0	4.85
29	A4AA18_9GAMM	A4AA18 Peroxirdoxin.	15.4255										0	4.85
30	Q7BA94_SPIMA	Q7BA94 Phycocyanin beta chain.	31.9767	0.912691	0.653181	1.53584	1.24068	0.17023	1.37828	0.89412	0.23411	1.21956	4.64	4.64
30	Q6XAW9_SPIPL	Q6XAW9 Phycocyanin beta subunit (Fragment).	29.4479										0	4.26
30	Q6XAW7_9CYAN	Q6XAW7 Phycocyanin beta subunit (Fragment).	29.4479										0	4.26
30	Q6XAX3_9CYAN	Q6XAX3 Phycocyanin beta subunit (Fragment).	25.7669										0	4.23
30	Q6XAX1_SPIPL	Q6XAX1 Phycocyanin beta subunit (Fragment).	25.7669										0	4.23
30	Q6XAW5_SPIPL	Q6XAW5 Phycocyanin beta subunit (Fragment).	25.7669										0	4.23
30	Q6XAW3_SPIMA	Q6XAW3 Phycocyanin beta subunit (Fragment).	25.7669										0	4.23
30	Q6XAW1_SPIPL	Q6XAW1 Phycocyanin beta subunit (Fragment).	25.7669										0	4.23
30	Q208D1_SPIPL	Q208D1 Phycocyanin beta chain.	22.093										0	2.64
31	Q8YUT0_ANASP	Q8YUT0 Gas vesicle protein.	15.122	1.28656	0.722699	971.958	1.76786	0.0902241	2.80929	1.10644	0.655505	8.48715	4.44	4.44
31	Q3MH34_ANAVT	Q3MH34 ATPase associated with various cellular activities.	13.8756										0	4.44
31	GVPN_ANAFL	P55150 Gas vesicle protein gvpN.	17.0149										0	4.44
31	Q83XG1_NODSP	Q83XG1 GvpN.	17.1779										0	2.44
31	Q7X4Q8_NODSP	Q7X4Q8 GvpN.	17.1779										0	2.44
31	Q7WRX5_NODSP	Q7WRX5 GvpN.	17.1779										0	2.44
31	Q6X523_9CHRO	Q6X523 GvpN.	17.341										0	2.44
31	Q70JT9_MICAE	Q70JT9 Gas vesicle protein GvpN.	15.6069										0	2.44
31	Q4VE24_9CHRO	Q4VE24 Gas vesicle protein.	15.6069										0	2.44
31	A0ZJN6_NODSP	A0ZJN6 ATPase associated with various cellular activities (Fragment).	21.4876										0	2.44
32	A0YJF0_9CYAN	A0YJF0 ATP synthase subunit A (EC 3.6.3.14).	28.1188	1.49766	0.233572	7.18643	1.12216	0.664557	12.3925	0.988594	0.964415	13.5308	4.4	4.4
32	Q112Z6_TRIEI	Q112Z6 ATP synthase F1, alpha subunit (EC 3.6.3.15).	14.8515										0	4.4
32	ATPA_SYNJB	Q2JIG0 ATP synthase subunit alpha (EC 3.6.3.14) (ATPase subunit alpha) (ATP synthase F1 sector subunit alpha).	12.4506										0	4.4
33	Q10VT8_TRIEI	Q10VT8 Photosystem I core protein PsaB.	9.21409	4.7451	2.59025e-07	1.41496	3.39568	0.000143772	1.55284	2.66867	0.0611341	2.9066	4.36	4.36
33	Q31LJ1_SYNP7	Q31LJ1 Photosystem I core protein PsaB.	9.80926										0.07	4.07
33	Q4BY45_CROWT	Q4BY45 Photosystem I psaB.	8.84354										0	4.36
33	A0ZAN9_NODSP	A0ZAN9 Photosystem I psaB.	7.80619										0	4.36
33	A3IYL0_9CHRO	A3IYL0 P700 apoprotein subunit Ib.	7.59837										0	4.36
33	Q6I851_OSCAG	Q6I851 P700 apoprotein subunit Ib (Fragment).	48.1481										0	4
34	Q11A49_TRIEI	Q11A49 Extracellular ligand-binding receptor precursor.	12.2931	2.64085	0.322016	13.6265	1.45156	0.520168	7.94985	1.19367	0.00641107	1.02291	4.28	4.28
35	A0YWP6_9CYAN	A0YWP6 Phosphoglycerate kinase (EC 2.7.2.3).	14	1.09391	0.865617	3.35086	1.08823	0.809363	2.22144	1.01711	0.905003	1.4154	4.26	4.26
36	A0YVG3_9CYAN	A0YVG3 Translation initiation factor IF-3.	26.4045	0.848151	0.526589	1.7276	0.752424	0.174099	1.53312	0.495112	0.00164019	1.45296	4.1	4.1
37	Q4C818_CROWT	Q4C818 Response regulator receiver:Transcriptional regulatory protein, C- terminal.	20.1646	0.54724	0.426811	13.7679	0.642396	0.25204	3.30332	0.475788	0.114138	5.53143	4.06	4.06
37	A3IRS8_9CHRO	A3IRS8 Two-component response regulator.	20.1646										0	4.06
37	Q2JIQ6_SYNJB	Q2JIQ6 DNA-binding response regulator.	20.3252										0	4.06
37	Q2JUP9_SYNJA	Q2JUP9 DNA-binding response regulator.	18.5185										0	4.06
37	Q8YQK1_ANASP	Q8YQK1 Two-component response regulator.	16.9421										0	4.06
37	Q3MBY6_ANAVT	Q3MBY6 Two component Transcriptional regulator, Winged helix family (EC 3.1.1.61).	16.9421										0	4.06
37	A0ZFT4_NODSP	A0ZFT4 Two component Transcriptional regulator, Winged helix family protein.	16.9421										0	4.06
37	A5GP09_SYNPW	A5GP09 Two-component system response regulator.	21.371										0	2.06
37	A3Z9W5_9SYNE	A3Z9W5 Two component transcriptional regulator, winged helix family protein.	20.9677										0	2.06
37	A3YX17_9SYNE	A3YX17 Two-component response regulator.	23.7903										0	2.06
37	Q7V4F8_PROMM	Q7V4F8 Two-component response regulator precursor.	19.7581										0	2.06
37	Q3B047_SYNS9	Q3B047 Two component transcriptional regulator, winged helix family.	19.7581										0	2.06
37	Q31N86_SYNP7	Q31N86 Two component transcriptional regulator, winged helix family.	17.2131										0	2.06
37	Q063M4_9SYNE	Q063M4 Two component transcriptional regulator, winged helix family protein.	19.7581										0	2.06
37	A4CQD0_SYNPV	A4CQD0 Two component transcriptional regulator, winged helix family protein.	19.7581										0	2.06
37	A2CD23_PROM3	A2CD23 Two-component response regulator (EC 3.1.1.61).	19.7581										0	2.06
37	Q8DGF3_SYNEL	Q8DGF3 Two-component response regulator.	15.5378										0	2.06
37	Q7U429_SYNPX	Q7U429 Two-component response regulator precursor.	18.1452										0	2.06
37	Q7NH68_GLOVI	Q7NH68 Two-component response regulator.	15.9184										0	2.06
37	Q3AH16_SYNSC	Q3AH16 Two component transcriptional regulator, winged helix family.	17.3745										0	2.06
37	Q0I6Y7_SYNS3	Q0I6Y7 DNA-binding response regulator.	18.1452										0	2.06
37	A5GQJ4_9SYNE	A5GQJ4 Two-component system response regulator.	17.8571										0	2.06
37	Q117I0_TRIEI	Q117I0 Two component transcriptional regulator, winged helix family.	14.4033										0	2.06
37	A3Z2P1_9SYNE	A3Z2P1 Two component transcriptional regulator, winged helix family protein.	14.1129										0	2.06
37	A0YNS0_9CYAN	A0YNS0 Two component Transcriptional regulator, Winged helix family protein.	14.4033										0	2.06
37	Q9X6C0_9CYAN	Q9X6C0 DNA binding response regulator RpaB.	12.4464										0	2.06
38	Q19PI2_SPIPL	Q19PI2 Magnesium chelatase H subunit.	8.36473	1.14438	0.680739	2.57404	1.16016	0.638098	2.47571	1.36931	0.175652	1.76203	4.03	4.03
39	Q55662_SYNY3	Q55662 ATP-dependent Clp protease regulatory subunit.	20.9501	2.84446	0.308817	1097.89	2.67755	0.228021	108.235	2.33933	0.298676	238.36	4	13.34
39	A3IMB6_9CHRO	A3IMB6 ATP-dependent Clp protease regulatory subunit.	19.5864										0	13.25
40	CHLI_SYNY3	P51634 Magnesium-chelatase subunit chlI (EC 6.6.1.1) (Mg-protoporphyrin IX chelatase).	14.0056	0.453022	0.102816	2.95849	0.676161	0.0549039	1.50178	0.788911	0.058094	1.28693	4	4.1
40	A4WRA9_RHOSH	A4WRA9 Magnesium chelatase ATPase subunit I (EC 6.6.1.1).	13.7725										0.01	2.01
40	A0YQQ1_9CYAN	A0YQQ1 Protoporphyrin IX magnesium chelatase chain.	13.3515										0	4.1
40	Q8DIS0_SYNEL	Q8DIS0 Magnesium-chelatase subunit.	14.4414										0	4
40	Q10YI2_TRIEI	Q10YI2 Magnesium chelatase ATPase subunit I (EC 6.6.1.1).	8.14815										0	4
40	Q28W50_JANSC	Q28W50 Magnesium chelatase ATPase subunit I (EC 6.6.1.1).	17.9941										0	2
40	A0VNS0_9RHOB	A0VNS0 Magnesium chelatase ATPase subunit I (EC 6.6.1.1).	20.9581										0	2
40	Q9ZGE7_HELMO	Q9ZGE7 Mg chelatase subunit I BchI.	12.1212										0	2
40	Q4C9S7_CROWT	Q4C9S7 Magnesium chelatase, ChlI subunit.	12.3249										0	2
40	BCHI_CHLVI	O50312 Magnesium-chelatase 38 kDa subunit (EC 6.6.1.1) (Mg-protoporphyrin IX chelatase).	15.0289										0	2
40	BCHI_CHLTE	Q93SW1 Magnesium-chelatase 38 kDa subunit (EC 6.6.1.1) (Mg-protoporphyrin IX chelatase).	12.2449										0	2
40	A4SF14_CHLPH	A4SF14 Magnesium chelatase ATPase subunit I (EC 6.6.1.1).	13.7405										0	2
40	A3VXZ0_9RHOB	A3VXZ0 Magnesium-chelatase, ChlI subunit.	14.0719										0	2
40	Q7NJW7_GLOVI	Q7NJW7 Magnesium protoporphyrin IX chelatase subunit I.	12.2905										0	2
40	Q4ALZ6_9CHLB	Q4ALZ6 Magnesium chelatase, ChlI subunit (EC 6.6.1.1).	11.5385										0	2
40	Q44N05_CHLLI	Q44N05 Magnesium chelatase, ChlI subunit.	11.658										0	2
40	Q3B4S3_PELLD	Q3B4S3 Magnesium chelatase ATPase subunit I (EC 6.6.1.1).	11.7188										0	2
40	Q3AQ51_CHLCH	Q3AQ51 Magnesium chelatase ATPase subunit I (EC 6.6.1.1).	15.1832										0	2
40	Q2RX55_RHORT	Q2RX55 Magnesium chelatase ATPase subunit I (EC 6.6.1.1).	10.6599										0	2
40	Q2JTC0_SYNJA	Q2JTC0 Magnesium chelatase, ATPase subunit I (EC 6.6.1.1).	17.0455										0	2
40	Q0YRS5_9CHLB	Q0YRS5 Magnesium chelatase ATPase subunit I (EC 6.6.1.1).	11.1111										0	2
40	A3ILV0_9CHRO	A3ILV0 Mg chelatase subunit; ChlI.	13.4454										0	2
40	Q6SH20_9BACT	Q6SH20 Magnesium-chelatase, subunit ChII.	11.1437										0	2
40	Q5N3J0_SYNP6	Q5N3J0 Magnesium-chelatase subunit ChlI.	10.7143										0	2
40	Q3VLT8_9CHLB	Q3VLT8 Magnesium chelatase, ChlI subunit.	10.0737										0	2
40	Q31QQ4_SYNP7	Q31QQ4 Magnesium chelatase ATPase subunit I (EC 6.6.1.1).	10.7143										0	2
40	O33549_RHOSH	O33549 Mg protoporphyrin IX chelatase subunit.	11.3772										0	2
40	BCHI_RHOS4	O30819 Magnesium-chelatase 38 kDa subunit (EC 6.6.1.1) (Mg-protoporphyrin IX chelatase).	11.3772										0	2
40	A3PL04_RHOS1	A3PL04 Magnesium chelatase ATPase subunit I (EC 6.6.1.1).	11.3772										0	2
40	A1BGX5_CHLPD	A1BGX5 Magnesium chelatase ATPase subunit I (EC 6.6.1.1).	10.1036										0	2
40	A0Z4J4_9GAMM	A0Z4J4 Putative Mg chelatase subunit Bchl.	11.1437										0	2
40	Q6SGW7_9BACT	Q6SGW7 Magnesium-chelatase, 38 kDa subunit.	10.355										0	2
40	Q3VVF2_PROAE	Q3VVF2 Magnesium chelatase, ChlI subunit.	9.13838										0	2
40	Q3MCZ4_ANAVT	Q3MCZ4 Magnesium chelatase ATPase subunit I (EC 6.6.1.1).	9.09091										0	2
40	Q2JHR0_SYNJB	Q2JHR0 Magnesium chelatase, ATPase subunit I (EC 6.6.1.1).	14.2045										0	2
40	Q16DT6_ROSDO	Q16DT6 Magnesium-chelatase 38 kDa subunit (EC 6.6.1.1).	13.1737										0	2
40	CHLI_ANAVA	Q44498 Magnesium-chelatase subunit chlI (EC 6.6.1.1) (Mg-protoporphyrin IX chelatase) (Fragment).	10.0592										0	2
40	CHLI_ANASP	P58571 Magnesium-chelatase subunit chlI (EC 6.6.1.1) (Mg-protoporphyrin IX chelatase).	9.09091										0	2
40	A4ACS1_9GAMM	A4ACS1 Magnesium-chelatase subunit ChlI.	11.2094										0	2
40	A0ZHR7_NODSP	A0ZHR7 Magnesium chelatase ATPase subunit I.	9.35829										0	2
40	A4EGR9_9RHOB	A4EGR9 Magnesium-chelatase 38 kDa subunit.	7.50751										0	2
40	A3V2J6_9RHOB	A3V2J6 Magnesium-chelatase, ChlI subunit.	7.48503										0	2
41	Q11A00_TRIEI	Q11A00 Photosystem q(B) protein.	15.0142	3.58424	0.043739	3.28095	1.45212						4	4
41	Q10VK7_TRIEI	Q10VK7 Photosystem q(B) protein.	15.0142										0	4
41	Q5N5R2_SYNP6	Q5N5R2 Photosystem II D1 protein.	15.2778										0	4
41	Q5N4D2_SYNP6	Q5N4D2 Photosystem II D1 protein.	15.2778										0	4
41	Q3MAB1_ANAVT	Q3MAB1 Photosystem II reaction centre protein PsbA/D1.	21.9444										0	4
41	A0YI87_9CYAN	A0YI87 Photosystem II reaction center protein.	13.0556										0	4
41	Q8DIV4_SYNEL	Q8DIV4 Photosystem II D1 protein.	12.2222										0	4
41	Q5N337_SYNP6	Q5N337 Photosystem II D1 protein.	14.1667										0	4
41	Q3MB78_ANAVT	Q3MB78 Photosystem II reaction centre protein PsbA/D1.	20.8333										0	4
41	Q2JTM8_SYNJA	Q2JTM8 Photosystem II protein D1.	12.1469										0	4
41	Q2JTJ2_SYNJA	Q2JTJ2 Photosystem II protein D1.	12.1469										0	4
41	Q2JP67_SYNJB	Q2JP67 Photosystem II protein D1.	12.1469										0	4
41	A5GTY5_9SYNE	A5GTY5 Photosystem II protein D1.	12.2905										0	4
41	A0ZJ73_NODSP	A0ZJ73 Photosystem II reaction centre protein.	11.5281										0	4
41	A0ZI13_NODSP	A0ZI13 Photosystem II reaction centre protein (Fragment).	11.7486										0	4
41	A0ZF30_NODSP	A0ZF30 Photosystem II reaction centre protein.	11.9444										0	4
41	A0YX60_9CYAN	A0YX60 Photosystem II D1 protein (Fragment).	15.8209										0	4
41	A0YMM9_9CYAN	A0YMM9 Photosystem II D1 protein.	14.9718										0	4
41	Q7M7A9_GLOVI	Q7M7A9 Photosystem II protein D1.	11.1111										0	4
41	Q3S636_9CYAN	Q3S636 PsbA (Fragment).	14.9351										0	4
41	Q3S633_9CYAN	Q3S633 PsbA (Fragment).	15.2597										0	4
41	Q3S632_9CYAN	Q3S632 PsbA (Fragment).	15.2597										0	4
41	Q05R71_9SYNE	Q05R71 Photosystem II reaction centre protein PsbA/D1.	11.1732										0	4
41	A5GJU5_SYNPW	A5GJU5 Photosystem II protein D1.	11.1732										0	4
41	A4CXH5_SYNPV	A4CXH5 Photosystem q(B) protein.	11.1732										0	4
41	A3Z535_9SYNE	A3Z535 Photosystem q(B) protein.	11.1732										0	4
41	A3S4R1_PROMA	A3S4R1 Photosystem II reaction center D1.	11.1111										0	4
41	Q9WWN3_SYNPW	Q9WWN3 Photosystem II D1 protein.	9.7493										0	4
41	Q8GCF7_9CYAN	Q8GCF7 PsbA (Fragment).	15.0538										0	4
41	Q8GCE1_9CYAN	Q8GCE1 PsbA (Fragment).	14.841										0	4
41	Q8GCD7_9CYAN	Q8GCD7 PsbA (Fragment).	15.0538										0	4
41	Q8GCD3_9SYNE	Q8GCD3 PsbA (Fragment).	12.3675										0	4
41	Q8GCD2_9SYNE	Q8GCD2 PsbA (Fragment).	12.3675										0	4
41	Q5Y1C9_9SYNE	Q5Y1C9 Photosystem II D1 protein (Fragment).	12.3675										0	4
41	Q46JV2_PROMT	Q46JV2 Photosystem II reaction centre protein PsbA/D1.	10										0	4
41	Q3S646_9CYAN	Q3S646 PsbA (Fragment).	11.3636										0	4
41	Q3S642_9CYAN	Q3S642 PsbA (Fragment).	11.3636										0	4
41	Q3S639_9CYAN	Q3S639 PsbA (Fragment).	11.3636										0	4
41	Q3S637_9CYAN	Q3S637 PsbA (Fragment).	11.3636										0	4
41	Q2Q497_9SYNE	Q2Q497 PSII D1 protein (Fragment).	15.5556										0	4
41	Q2Q496_9SYNE	Q2Q496 PSII D1 protein (Fragment).	15.5556										0	4
41	Q2Q495_9SYNE	Q2Q495 PSII D1 protein (Fragment).	15.5556										0	4
41	Q05QI4_9SYNE	Q05QI4 Photosystem q(B) protein.	9.7493										0	4
41	A5GIM7_SYNPW	A5GIM7 Photosystem II protein D1.	9.7493										0	4
41	A4CQX7_SYNPV	A4CQX7 Photosystem II reaction centre protein PsbA/D1.	9.7493										0	4
41	A3Z8Q9_9SYNE	A3Z8Q9 Photosystem II reaction centre protein.	9.7493										0	4
41	A2C057_PROM1	A2C057 Hypothetical protein psbA (Hypothetical protein).	10										0	4
41	Q8GCG3_9CYAN	Q8GCG3 PsbA (Fragment).	10.6007										0	4
41	Q8GCF4_9CYAN	Q8GCF4 PsbA (Fragment).	10.6007										0	4
41	Q8GCE9_9CYAN	Q8GCE9 PsbA (Fragment).	10.9091										0	4
41	Q8GCE8_9CYAN	Q8GCE8 PsbA (Fragment).	10.6007										0	4
41	Q8GCE6_9CYAN	Q8GCE6 PsbA (Fragment).	10.6007										0	4
41	Q8GCD5_9CYAN	Q8GCD5 PsbA (Fragment).	10.6007										0	4
41	Q8GB22_PROM9	Q8GB22 PsbA (Fragment).	10.6007										0	4
41	Q8GB21_PROMA	Q8GB21 PsbA (Fragment).	10.4895										0	4
41	Q8G944_9CYAN	Q8G944 PsbA (Fragment).	10.6007										0	4
41	Q7V365_PROMP	Q7V365 Photosystem II PsbA protein (D1).	8.33333										0	4
41	Q6R767_9BACT	Q6R767 PsbA D1 (Fragment).	10.6007										0	4
41	Q6R766_9BACT	Q6R766 PsbA D1 (Fragment).	10.6007										0	4
41	Q6R765_9BACT	Q6R765 PsbA D1 (Fragment).	10.6007										0	4
41	Q6R762_9BACT	Q6R762 PsbA D1 (Fragment).	10.7527										0	4
41	Q6R761_9BACT	Q6R761 PsbA D1 (Fragment).	10.6007										0	4
41	Q6R760_9BACT	Q6R760 PsbA D1 (Fragment).	10.6007										0	4
41	Q31A92_PROM9	Q31A92 Photosystem q(B) protein.	8.33333										0	4
41	Q05QJ1_9SYNE	Q05QJ1 Photosystem q(B) protein.	26.7857										0	4
41	A3PAU3_PROM0	A3PAU3 Photosystem II PsbA protein (D1).	8.33333										0	4
41	A2BUK1_PROM5	A2BUK1 Photosystem II PsbA protein (D1) (Hypothetical protein).	8.33333										0	4
41	A2BP21_PROMS	A2BP21 Photosystem II PsbA protein (D1) (Hypothetical protein).	8.33333										0	4
41	Q3S647_9CYAN	Q3S647 PsbA (Fragment).	15.2104										0	2.59
41	Q3S644_9CYAN	Q3S644 PsbA (Fragment).	15.2597										0	2.59
41	A3Z128_9SYNE	A3Z128 Photosystem q(B) protein.	10.8939										0	2.59
41	Q8GCG1_9CYAN	Q8GCG1 PsbA (Fragment).	12.3675										0	2.59
41	Q6R775_9BACT	Q6R775 PsbA D1 (Fragment).	10.6007										0	2.59
41	Q8GCF3_9CYAN	Q8GCF3 PsbA (Fragment).	8.12721										0	2.59
41	Q7NH81_GLOVI	Q7NH81 Photosystem II protein D1.	10.221										0	2
41	A3IWM6_9CHRO	A3IWM6 Photosystem II D1 protein.	10.3352										0	2
41	Q8YQS7_ANASP	Q8YQS7 Photosystem II protein D1.	8.88889										0	2
41	Q4BY66_CROWT	Q4BY66 Photosynthetic reaction centre protein DI/q(B).	14.0449										0	2
41	Q3MCT0_ANAVT	Q3MCT0 Photosystem II reaction centre protein PsbA/D1.	8.88889										0	2
41	Q3AV15_SYNS9	Q3AV15 Photosystem II reaction centre protein PsbA/D1.	11.1421										0	2
41	Q0I912_SYNS3	Q0I912 Photosystem q(B) protein.	10.4712										0	2
41	Q05Z16_9SYNE	Q05Z16 Photosystem II reaction centre protein PsbA/D1.	11.1421										0	2
41	Q9S3W5_MASLA	Q9S3W5 Photosystem II D1 protein.	7.82123										0	2
41	Q8RPK2_9CYAN	Q8RPK2 Photosystem II D1 protein (Fragment).	13.6585										0	2
41	Q8GCE0_9CYAN	Q8GCE0 PsbA (Fragment).	12.8571										0	2
41	Q8GCD6_9CYAN	Q8GCD6 PsbA (Fragment).	12.1212										0	2
41	Q8GCD4_9CYAN	Q8GCD4 PsbA (Fragment).	12.7208										0	2
41	Q8G8H7_9CYAN	Q8G8H7 PsbA (Fragment).	12.7208										0	2
41	Q7U4Z3_SYNPX	Q7U4Z3 Photosystem II D1 protein form II.	7.79944										0	2
41	Q7TTJ7_SYNPX	Q7TTJ7 Photosystem II D1 protein form II.	7.79944										0	2
41	Q6R772_9BACT	Q6R772 PsbA D1 (Fragment).	9.89399										0	2
41	Q6R759_9BACT	Q6R759 PsbA D1 (Fragment).	9.89399										0	2
41	Q3S635_9CYAN	Q3S635 PsbA (Fragment).	9.09091										0	2
41	Q3S634_9CYAN	Q3S634 PsbA (Fragment).	11.6883										0	2
41	Q3AM89_SYNSC	Q3AM89 Photosystem q(B) protein.	7.79944										0	2
41	Q0I910_SYNS3	Q0I910 Photosystem q(B) protein.	7.82123										0	2
41	Q0I7J2_SYNS3	Q0I7J2 Photosystem q(B) protein (Photosystem II protein D1).	10.0279										0	2
41	A5GTY4_9SYNE	A5GTY4 Photosystem II protein D1.	7.79944										0	2
41	A3Z6L7_9SYNE	A3Z6L7 Photosystem q(B) protein.	8.35655										0	2
41	A3IMM5_9CHRO	A3IMM5 Photosystem II D1 protein.	7.86517										0	2
41	Q8GCF9_9CYAN	Q8GCF9 PsbA (Fragment).	8.75912										0	2
41	Q8GCF8_9CYAN	Q8GCF8 PsbA (Fragment).	8.12721										0	2
41	Q8GCF6_9CYAN	Q8GCF6 PsbA (Fragment).	7.77385										0	2
41	Q8GCE5_9CYAN	Q8GCE5 PsbA (Fragment).	11.194										0	2
41	Q8GCD9_9CYAN	Q8GCD9 PsbA (Fragment).	8.54093										0	2
41	Q7U669_SYNPX	Q7U669 Photosystem II D1 protein form I.	6.70391										0	2
41	Q5Y1D2_9SYNE	Q5Y1D2 Photosystem II D1 protein (Fragment).	8.48057										0	2
41	Q5Y1D0_9SYNE	Q5Y1D0 Photosystem II D1 protein (Fragment).	8.48057										0	2
41	Q5Y1C8_9SYNE	Q5Y1C8 Photosystem II D1 protein (Fragment).	8.48057										0	2
41	Q5Y1C7_9SYNE	Q5Y1C7 Photosystem II D1 protein (Fragment).	8.48057										0	2
41	Q52NU8_9SYNE	Q52NU8 Photosystem II D1 protein (Fragment).	9.87654										0	2
41	Q52NU6_9SYNE	Q52NU6 Photosystem II D1 protein (Fragment).	9.87654										0	2
41	Q52NU5_9SYNE	Q52NU5 Photosystem II D1 protein (Fragment).	9.87654										0	2
41	Q52NU4_9SYNE	Q52NU4 Photosystem II D1 protein (Fragment).	9.87654										0	2
41	Q52NU3_9SYNE	Q52NU3 Photosystem II D1 protein (Fragment).	9.87654										0	2
41	Q3S643_9CYAN	Q3S643 PsbA (Fragment).	7.79221										0	2
41	Q3S640_9CYAN	Q3S640 PsbA (Fragment).	7.79221										0	2
41	Q3S631_9CYAN	Q3S631 PsbA (Fragment).	7.79221										0	2
41	Q3AYB8_SYNS9	Q3AYB8 Photosystem II reaction centre protein PsbA/D1.	6.70391										0	2
41	Q3AKT2_SYNSC	Q3AKT2 Photosystem q(B) protein.	6.70391										0	2
41	Q2Q494_9SYNE	Q2Q494 PSII D1 protein (Fragment).	10.6667										0	2
41	Q1HLW7_9SYNE	Q1HLW7 Photosystem D1 core reaction center protein (Fragment).	9.87654										0	2
41	Q1HLW6_SYNPY	Q1HLW6 Photosystem D1 core reaction center protein (Fragment).	9.87654										0	2
41	Q1HLW5_SYNPY	Q1HLW5 Photosystem D1 core reaction center protein (Fragment).	9.87654										0	2
41	Q1HLW4_SYNPY	Q1HLW4 Photosystem D1 core reaction center protein (Fragment).	10.6996										0	2
41	Q1HLW3_9SYNE	Q1HLW3 Photosystem D1 core reaction center protein (Fragment).	9.87654										0	2
41	Q1HLW2_9SYNE	Q1HLW2 Photosystem D1 core reaction center protein (Fragment).	9.87654										0	2
41	Q1HLW0_9SYNE	Q1HLW0 Photosystem D1 core reaction center protein (Fragment).	9.87654										0	2
41	Q1HLV9_SYNPZ	Q1HLV9 Photosystem D1 core reaction center protein (Fragment).	9.87654										0	2
41	Q1HLV8_9SYNE	Q1HLV8 Photosystem D1 core reaction center protein (Fragment).	9.87654										0	2
41	Q1HLV7_9SYNE	Q1HLV7 Photosystem D1 core reaction center protein (Fragment).	9.87654										0	2
41	Q1HLV6_9SYNE	Q1HLV6 Photosystem D1 core reaction center protein (Fragment).	9.87654										0	2
41	Q1HLV5_SYNPZ	Q1HLV5 Photosystem D1 core reaction center protein (Fragment).	9.87654										0	2
41	Q1HLV4_SYNPZ	Q1HLV4 Photosystem D1 core reaction center protein (Fragment).	9.87654										0	2
41	Q065Z9_9SYNE	Q065Z9 Photosystem II reaction centre protein PsbA/D1.	6.70391										0	2
41	A3YVS8_9SYNE	A3YVS8 Photosystem q(B) protein.	6.68524										0	2
41	A3IR51_9CHRO	A3IR51 Photosystem II D1 protein.	7.5										0	2
41	Q8GCG4_9CYAN	Q8GCG4 PsbA (Fragment).	6.71378										0	2
41	Q8GCG0_9CYAN	Q8GCG0 PsbA (Fragment).	6.71378										0	2
41	Q8GCF5_9CYAN	Q8GCF5 PsbA (Fragment).	6.71378										0	2
41	Q8GCF2_9CYAN	Q8GCF2 PsbA (Fragment).	6.71378										0	2
41	Q8GCF1_9CYAN	Q8GCF1 PsbA (Fragment).	6.44068										0	2
41	Q8GCF0_9CYAN	Q8GCF0 PsbA (Fragment).	7.01107										0	2
41	Q8GCE7_9CYAN	Q8GCE7 PsbA (Fragment).	6.76157										0	2
41	Q8GCE4_9CYAN	Q8GCE4 PsbA (Fragment).	6.73759										0	2
41	Q8GCE2_9CYAN	Q8GCE2 PsbA (Fragment).	6.71378										0	2
41	Q8GCD8_9CYAN	Q8GCD8 PsbA (Fragment).	6.71378										0	2
41	Q7TTH6_PROMM	Q7TTH6 Photosystem II PsbA protein (D1).	5.30726										0	2
41	Q6R774_9BACT	Q6R774 PsbA D1 (Fragment).	6.71378										0	2
41	Q6R773_9BACT	Q6R773 PsbA D1 (Fragment).	6.71378										0	2
41	Q6R764_9BACT	Q6R764 PsbA D1 (Fragment).	6.36042										0	2
41	Q6R763_9BACT	Q6R763 PsbA D1 (Fragment).	6.71378										0	2
41	Q68RM4_PROM9	Q68RM4 PsbA (Fragment).	7.78688										0	2
41	Q68RM3_PROMA	Q68RM3 PsbA (Fragment).	7.78688										0	2
41	Q68RM2_PROM5	Q68RM2 PsbA (Fragment).	7.78688										0	2
41	Q68RM1_PROMA	Q68RM1 PsbA (Fragment).	7.78688										0	2
41	Q68RM0_PROMA	Q68RM0 PsbA (Fragment).	7.78688										0	2
41	Q68RL9_PROMT	Q68RL9 PsbA (Fragment).	7.78688										0	2
41	Q68RL8_PROM1	Q68RL8 PsbA (Fragment).	7.78688										0	2
41	Q68RL7_PROM3	Q68RL7 PsbA (Fragment).	7.78688										0	2
41	Q1HLV3_9SYNE	Q1HLV3 Photosystem D1 core reaction center protein (Fragment).	8.64198										0	2
41	A2C6Q1_PROM3	A2C6Q1 Photosystem II PsbA protein (D1) (Hypothetical protein).	5.30726										0	2
41	Q1HLW1_9SYNE	Q1HLW1 Photosystem D1 core reaction center protein (Fragment).	6.99589										0	2
41	Q9R5X9_9SYNC	Q9R5X9 Photosystem II core D1 protein (Fragment).	18.4615										0	2
41	Q9R5X8_9SYNC	Q9R5X8 Photosystem II core D1 protein (Fragment).	18.4615										0	2
42	Q118V6_TRIEI	Q118V6 Photosystem II 44 kDa subunit reaction center protein.	13.0719	2.73822	0.00670159	1.14423	1.98685			1.3061			4	4
42	Q7V6H9_PROMM	Q7V6H9 Photosystem II PsbC protein (CP43).	13.3333										0.96	2.96
42	A0YZN0_9CYAN	A0YZN0 Photosystem II CP43 protein (Fragment).	13.9024										0	4
42	A2C7Y3_PROM3	A2C7Y3 Photosystem II PsbC protein (CP43).	12.931										0	2.96
42	A3S1V1_PROMA	A3S1V1 Photosystem II chlorophyll a-binding protein CP43-like protein.	12.3913										0	2
42	Q2JS97_SYNJA	Q2JS97 Photosystem II 44 kDa subunit reaction center protein.	16.0677										0	2
42	Q2JN41_SYNJB	Q2JN41 Photosystem II 44 kDa subunit reaction center protein.	16.1017										0	2
42	A2C3V5_PROM1	A2C3V5 Photosystem II PsbC protein (CP43).	14.5652										0	2
42	Q93P07_PROMA	Q93P07 Photosystem II chlorophyll a-binding protein CP43.	10										0	2
42	Q46JR9_PROMT	Q46JR9 Photosynthetic II protein PsbC.	13.4783										0	2
42	Q1PKP4_PROMA	Q1PKP4 Photosystem II PsbC protein.	10.4478										0	2
42	A3PDZ8_PROM0	A3PDZ8 Photosystem II PsbC protein (CP43).	9.78261										0	2
42	A2BXM1_PROM5	A2BXM1 Photosystem II PsbC protein (CP43).	9.78261										0	2
42	A2BS58_PROMS	A2BS58 Photosystem II PsbC protein (CP43).	9.78261										0	2
42	Q7U8E4_SYNPX	Q7U8E4 Photosystem II chlorophyll-binding protein CP43.	9.09091										0	2
42	Q4BUU1_CROWT	Q4BUU1 Photosynthetic reaction centre protein 44 kDa subunit.	8.0786										0	2
42	Q3AZ42_SYNS9	Q3AZ42 Photosynthetic II protein PsbC.	9.09091										0	2
42	Q3AI48_SYNSC	Q3AI48 Photosystem II 44 kDa subunit reaction center protein.	9.09091										0	2
42	Q319X9_PROM9	Q319X9 Photosystem II 44 kDa subunit reaction center protein.	8.91304										0	2
42	Q0IBR3_SYNS3	Q0IBR3 Photosystem II 44 kDa subunit reaction center protein.	8.40164										0	2
42	Q067R4_9SYNE	Q067R4 Photosynthetic II protein PsbC.	9.09091										0	2
42	Q05XH3_9SYNE	Q05XH3 Photosynthetic II protein PsbC.	9.09091										0	2
42	A3Z7L0_9SYNE	A3Z7L0 Photosynthetic II protein PsbC.	9.09091										0	2
42	A3YV59_9SYNE	A3YV59 Photosynthetic II protein PsbC.	16.0793										0	2
42	A0ZKS0_NODSP	A0ZKS0 Photosynthetic II protein PsbC.	8.87446										0	2
42	Q93P09_PROMP	Q93P09 Photosystem II chlorophyll a-binding protein CP43 (Photosystem II PsbC protein) (CP43).	8.04348										0	2
42	A5GUP0_9SYNE	A5GUP0 Photosystem II CP43 protein.	8.02603										0	2
42	A5GMA9_SYNPW	A5GMA9 Photosystem II CP43 protein.	8.00866										0	2
42	A4CVW2_SYNPV	A4CVW2 Photosynthetic II protein PsbC.	8.00866										0	2
42	Q8DIF8_SYNEL	Q8DIF8 Photosystem II CP43 protein.	6.55391										0	2
42	Q5N3Q8_SYNP6	Q5N3Q8 Photosystem II CP43 protein.	6.50759										0	2
42	A3IN93_9CHRO	A3IN93 Photosystem II CP43 protein.	6.76856										0	2
43	A0YXL7_9CYAN	A0YXL7 Extracellular solute-binding protein.	11.7333	1.27025	0.598846	64.5597	0.904773	0.754855	23.0378	0.837882	0.276041	2.83071	4	4
44	Q93S07_STRCO	Q93S07 Putative 3-oxoacyl-[acyl-carrier protein] reductase.	21.1321	1.79733	0.0160088	1.525	8.15706	8.2561e-05	1.72745	15.3464	1.35651e-05	1.68113	4	4
45	DNAK2_SYNEL	Q8DI58 Chaperone protein dnaK2 (Heat shock protein 70-2) (Heat shock 70 kDa protein 2) (HSP70-2).	10.7813	1.00854	0.973576	2.12277	0.562976	0.0843171	2.15383	1.36474	0.359281	3.1074	3.87	3.87
45	A3IRL4_9CHRO	A3IRL4 Molecular chaperone DnaK.	9.65732										0	3.86
45	DNAK2_SYNY3	P22358 Chaperone protein dnaK2 (Heat shock protein 70-2) (Heat shock 70 kDa protein 2) (HSP70-2).	6.76101										0	3.86
45	A0ZAP6_NODSP	A0ZAP6 Molecular chaperone DnaK.	5.6872										0	2.34
46	A0ZJM8_NODSP	A0ZJM8 AAA ATPase, central region.	20.2946	0.476211	0.221937	3.78985	0.842907	0.682981	2.65135	0.986001	0.89799	1.33193	3.8	3.8
47	A0YTA9_9CYAN	A0YTA9 Ketol-acid reductoisomerase.	10.8761	0.875966	0.861429	9.18583	0.961793	0.93617	6.38006	1.06281	0.88847	5.21439	3.68	3.68
47	A0ZCX4_NODSP	A0ZCX4 Ketol-acid reductoisomerase (EC 1.1.1.86).	7.55287										0	3.4
48	A3IL13_9CHRO	A3IL13 3-deoxy-7-phosphoheptulonate synthase (EC 2.5.1.54).	14.7727	0.445667	0.000781348	1.44575	0.630432	0.00354453	1.30558	0.923386	0.442968	1.25193	3.6	3.6
48	A0YW45_9CYAN	A0YW45 3-deoxy-7-phosphoheptulonate synthase (EC 2.5.1.54).	14.2045										0.7	2.77
48	Q4BWT1_CROWT	Q4BWT1 Phospho-2-dehydro-3-deoxyheptonate aldolase, subtype 2 (EC 2.5.1.54).	13.9205										0	2.04
48	Q8YZP9_ANASP	Q8YZP9 Carboxysome formation protein.	10.452										0	2
48	A0ZB38_NODSP	A0ZB38 3-deoxy-7-phosphoheptulonate synthase (EC 2.5.1.54).	10.7345										0	2
48	A0YKS9_9CYAN	A0YKS9 3-deoxy-7-phosphoheptulonate synthase (EC 2.5.1.54).	9.88372										0	2
49	P73913_SYNY3	P73913 Acetohydroxy acid synthase.	14.3317	0.631195	0.583025	21.1542	0.623549	0.413964	7.29416	0.68812	0.220382	2.49328	3.59	3.59
49	Q8DJD1_SYNEL	Q8DJD1 Acetohydroxy acid synthase.	9.63455										0.01	3.4
49	Q4C8C7_CROWT	Q4C8C7 Acetolactate synthase, large subunit, biosynthetic type.	11.3086										0	3.59
49	Q8YNF3_ANASP	Q8YNF3 Acetohydroxy acid synthase.	8.86076										0	3.4
49	Q3M9G6_ANAVT	Q3M9G6 Acetolactate synthase, large subunit, biosynthetic type (EC 2.2.1.6).	8.86076										0	3.4
49	A3IXL8_9CHRO		5.20483e+06										0	1.59
49	Q59950_SPIPL		330108										0	1.59
49	Q110Q7_TRIEI		1308.04										0	1.59
50	Q2JUF0_SYNJA	Q2JUF0 Fructose-bisphosphate aldolase, class II, Calvin cycle subtype (EC 4.1.2.13).	21.727	0.656554	0.376811	3.64606	0.609451	0.0382719	1.53615	0.706217	0.252921	2.19044	3.52	5.52
50	A3IQZ4_9CHRO	A3IQZ4 Fructose-bisphosphate aldolase.	21.727										1.4	8.92
50	Q10XB7_TRIEI	Q10XB7 Fructose-bisphosphate aldolase, class II, Calvin cycle subtype (EC 4.1.2.13).	21.1699										0.02	8.82
50	ALF_NOSCO	Q9XDP3 Fructose-bisphosphate aldolase (EC 4.1.2.13).	24.5125										0.01	6.81
50	A0ZDP1_NODSP	A0ZDP1 Fructose-bisphosphate aldolase (EC 4.1.2.13) (Fragment).	31.8841										0.01	6.81
50	Q8YNK2_ANASP	Q8YNK2 Fructose-bisphosphate aldolase.	19.2201										0	6.8
50	Q3MA79_ANAVT	Q3MA79 Fructose-bisphosphate aldolase, class II, Calvin cycle subtype (EC 4.1.2.13).	19.2201										0	6.8
50	Q8DLV0_SYNEL	Q8DLV0 Class II fructose-bisphosphate aldolase.	17.8273										0	6
50	ALF2_SYNY3	Q55664 Fructose-bisphosphate aldolase class 2 (EC 4.1.2.13) (Fructose- bisphosphate aldolase class II) (FBP aldolase).	17.5487										0	5.6
50	Q2JPD7_SYNJB	Q2JPD7 Fructose-bisphosphate aldolase, class II, Calvin cycle subtype (EC 4.1.2.13).	13.3705										0	5.52
50	A0YI91_9CYAN	A0YI91 Fructose-1,6-bisphosphate aldolase.	11.4206										0	3.64
50	Q4C1X6_CROWT	Q4C1X6 Ketose-bisphosphate aldolase, class-II:Fructose-bisphosphate aldolase, class II, Calvin cycle subtype (EC 4.1.2.13).	13.0919										0	3.52
50	A5GU37_9SYNE	A5GU37 Fructose-1,6-bisphosphate aldolase class II (EC 4.1.2.13).	15.9664										0	3.52
50	A0NNF7_9RHOB		0										0	1.59
50	A2BQR7_PROMS		19827.5										0	1.53
50	Q7VC87_PROMA		2.03109e+07										0	1.52
50	Q0FUX4_9RHOB		4.94853e+06										0	1.52
50	A2BW49_PROM5		0										0	1.52
50	Q7V1S4_PROMP		79187725										0	1.52
50	Q31B96_PROM9		86530937600										0	1.52
50	Q1PK10_PROMA		80397275										0	1.52
50	A3PCJ0_PROM0		92053726822400										0	1.52
50	A3Z1T0_9SYNE		22795336089600										0	1.52
50	A3S2L0_PROMA		2.08165e+07										0	1.52
50	Q7U833_SYNPX		339727										0	1.52
50	Q3AYR4_SYNS9		22478646476800										0	1.52
50	Q3AII0_SYNSC		199.034										0	1.52
50	Q0I9G5_SYNS3		368174458470400										0	1.52
50	Q065I9_9SYNE		77311.4										0	1.52
50	Q05T91_9SYNE		0										0	1.52
50	A5GKV6_SYNPW		5199594800										0	1.52
50	A4CUV3_SYNPV		5.31376e+15										0	1.52
50	A3Z749_9SYNE		338077										0	1.52
50	Q7V836_PROMM		86130025										0	1.52
51	A4G1M7_9BURK	A4G1M7 LemA.	21.4286	1.00383	0.995538	13.5853	1.00263	0.992491	2.89898	1.01698	0.740452	1.64123	3.52	3.52
51	Q0APC9_MARMM	Q0APC9 LemA family protein.	14.7541										0	2
51	Q2IER6_ANADE		83019268096000										0	1.52
51	A4M2F6_9DELT		5618719539200										0	1.52
52	A0YWW8_9CYAN	A0YWW8 Geranylgeranyl reductase.	12.8079	0.960853	0.902685	3.46474	1.08152	0.451204	1.43795	0.938843	0.676282	1.75281	3.43	3.43
52	Q4BX84_CROWT	Q4BX84 Geranylgeranyl reductase precursor.	10.4116										0	2
52	A3IIC4_9CHRO	A3IIC4 Geranylgeranyl reductase.	10.2625										0	2
52	Q5N301_SYNP6	Q5N301 Geranylgeranyl hydrogenase.	7.65864										0	2
52	Q31RA2_SYNP7	Q31RA2 Geranylgeranyl reductase.	7.65864										0	2
52	Q114J4_TRIEI	Q114J4 Geranylgeranyl reductase precursor.	8.62069										0	2
52	CHLP_SYNY3	Q55087 Geranylgeranyl hydrogenase.	6.14251										0	2
53	A0YZ12_9CYAN	A0YZ12 Photosystem I subunit II.	23.2394	2.78207	3.64298e-05	1.25973	2.2539	0.00175614	1.4509	1.78269	0.019715	1.56601	3.4	3.4
53	Q4C3E5_CROWT	Q4C3E5 Photosystem I protein PsaD.	17.6056										0	2
53	Q7V9U1_PROMA		5.31258e+15										0	1.4
53	Q1PK89_PROMA		79331.7										0	1.4
53	A3PF67_PROM0		1251.86										0	1.4
53	A2BTF7_PROMS		0										0	1.4
53	Q3AWA4_SYNS9		220.239										0	1.4
53	Q318G4_PROM9		1314.36										0	1.4
53	Q0ICY1_SYNS3		0										0	1.4
53	Q05ZD2_9SYNE		5618210400										0	1.4
54	O30711_SYNP2	O30711 Carbon dioxide concentrating mechanism protein.	6.95915	0.327337	0.0104478	1.26224	0.583126	0.324347	5.99314	0.741023			3.3	3.3
54	A0YRT5_9CYAN	A0YRT5 Carbon dioxide concentrating mechanism protein.	7.76173										0	3.3
55	A0YN05_9CYAN	A0YN05 NAD-dependent epimerase/dehydratase.	13.2992	0.875629	0.535072	1.83109	1.23042	0.120655	1.35909	0.884537	0.202993	1.27189	3.22	3.22
56	DNAJ1_SYNY3	Q55505 Chaperone protein dnaJ 1.	15.1194	2.03987	0.486601	37.549	1.497	0.291937	2.73605	1.69688	0.120633	2.18664	3.18	3.18
56	A0YN54_9CYAN	A0YN54 DnaJ protein.	14.5119										0	2
57	Q110B9_TRIEI	Q110B9 Ribosomal protein L5.	19.337	1.65219	0.0581641	1.69877	1.23423	0.37253	1.89718	0.819987	0.0529563	1.22722	3.18	3.18
57	A5GAV4_9DELT	A5GAV4 Ribosomal protein L5.	7.82123										0	2
57	A4M2V7_9DELT	A4M2V7 Ribosomal protein L5.	8.93855										0	2
57	Q0YHM2_9DELT	Q0YHM2 Ribosomal protein L5.	4.46927										0	2
57	A3DJI4_CLOTH	A3DJI4 Ribosomal protein L5.	4.3956										0	2
58	A0UV95_CLOCE	A0UV95 Hypothetical protein.	16.7969	0.868154	0.774853	6.43443	1.22974	0.492604	2.91136	0.620822	0.131897	3.57226	3.15	3.15
58	A3VMR4_9RHOB	A3VMR4 Hypothetical protein.	9.12548										0	2
59	Q8DJ78_SYNEL	Q8DJ78 Nitrate/nitrite transport system substrate-binding protein.	10.4784	1.07124	0.949182	12.6101	1.01923	0.984215	12.3312	1.10442	0.911042	10.1515	3.05	3.05
60	Q10ZL6_TRIEI	Q10ZL6 Sigma 54 modulation protein/ribosomal protein S30EA.	12.5581	0.955739			0.810805			1.07277			3	3
60	Q5N179_SYNP6	Q5N179 Light repressed protein A homolog.	18.3575										0	2
60	Q31KN7_SYNP7	Q31KN7 Putative sigma 54 modulation protein/ribosomal protein S30EA.	18.3575										0	2
60	A0YIH4_9CYAN	A0YIH4 Light-repressed protein.	7.07547										0	2
61	Q8YPM9_ANASP	Q8YPM9 Periplasmic amino acid-binding protein of amino acid ABC transporter.	14.9051	0.973694	0.964717	448.232	0.793454	0.266667	3.70182	0.549255	0.107777	3.67432	2.92	2.92
62	A1A3P5_BIFAA	A1A3P5 Chaperone protein dnaK (Heat shock protein 70).	7.02875	0.417265			0.308132			0.649384			2.92	2.92
62	A4FJN9_SACEN	A4FJN9 70 kD heat shock protein (Molecular chaperone).	11.5447										0.01	2.01
62	Q8RP37_9ACTO	Q8RP37 HSP70 (Fragment).	12.6712										0.01	2.01
62	DNAK_STRCO	Q05558 Chaperone protein dnaK (Heat shock protein 70) (Heat shock 70 kDa protein) (HSP70).	11.165										0	2
62	Q1BEV1_MYCSS	Q1BEV1 Chaperone DnaK.	13.6656										0	2
62	DNAK_MYCPA	Q00488 Chaperone protein dnaK (Heat shock protein 70) (Heat shock 70 kDa protein) (HSP70) (70 kDa antigen).	13.8042										0	2
62	A5CM86_CLAMM	A5CM86 Chaperone (HSP70).	9.30979										0	2
62	A3PTN4_MYCSJ	A3PTN4 Chaperone protein DnaK.	13.6656										0	2
62	A1UA31_MYCSK	A1UA31 Chaperone protein DnaK.	13.6656										0	2
62	A0QLZ6_MYCA1	A0QLZ6 Chaperone protein DnaK.	13.8042										0	2
62	Q2J4U4_FRASC	Q2J4U4 Chaperone DnaK.	10.0649										0	2
62	DNAK_COREF	Q8FM78 Chaperone protein dnaK (Heat shock protein 70) (Heat shock 70 kDa protein) (HSP70).	12.4394										0	2
62	A1T2S3_MYCVP	A1T2S3 Chaperone protein DnaK.	12.701										0	2
62	A0K1L3_ARTS2	A0K1L3 Chaperone protein DnaK.	8.68167										0	2
62	Q40UM6_KINRA	Q40UM6 Heat shock protein Hsp70.	8.1862										0	2
62	Q3WET2_9ACTO	Q3WET2 Heat shock protein Hsp70.	10.2941										0	2
62	Q2MFH2_STRFR	Q2MFH2 Putative heat shock protein HSP70.	7.94913										0	2
62	Q1EQU0_STRKN	Q1EQU0 Heat shock protein 70.	10.3226										0	2
62	Q1AXX6_RUBXD	Q1AXX6 Chaperone DnaK.	8.49057										0	2
62	Q0RZ77_RHOSR	Q0RZ77 Heat shock protein Hsp70.	8.77193										0	2
62	A4T112_9MYCO	A4T112 Chaperone protein DnaK.	11.8971										0	2
62	A1RAM1_ARTAT	A1RAM1 Chaperone protein DnaK.	8.37359										0	2
62	A0PLQ1_MYCUA	A0PLQ1 Chaperone protein DnaK.	11.8971										0	2
62	DNAK_LEIXX	Q6AC76 Chaperone protein dnaK (Heat shock protein 70) (Heat shock 70 kDa protein) (HSP70).	7.53205										0	2
62	DNAK_CORJK	Q4JXX6 Chaperone protein dnaK (Heat shock protein 70) (Heat shock 70 kDa protein) (HSP70).	7.58065										0	2
62	A4AEG1_9ACTN	A4AEG1 Molecular chaperone DnaK.	13.6437										0	2
62	A3TP99_9MICO	A3TP99 Molecular chaperone DnaK.	7.07547										0	2
62	A1SPX5_NOCSJ	A1SPX5 Chaperone protein DnaK.	7.72947										0	2
62	A0QQC8_MYCS2	A0QQC8 Chaperone protein DnaK.	11.4148										0	2
62	Q0S5A9_RHOSR	Q0S5A9 Heat shock protein Hsp70.	7.32899										0	2
62	DNAK_TROWT	P64409 Chaperone protein dnaK (Heat shock protein 70) (Heat shock 70 kDa protein) (HSP70).	7.29685										0	2
62	DNAK_TROW8	P64410 Chaperone protein dnaK (Heat shock protein 70) (Heat shock 70 kDa protein) (HSP70).	7.29685										0	2
62	DNAK_THEFY	Q47TI0 Chaperone protein dnaK (Heat shock protein 70) (Heat shock 70 kDa protein) (HSP70).	8.646										0	2
62	DNAK_MYCTU	P0A5B9 Chaperone protein dnaK (Heat shock protein 70) (Heat shock 70 kDa protein) (HSP70).	7.04										0	2
62	DNAK_MYCBO	P0A5C0 Chaperone protein dnaK (Heat shock protein 70) (Heat shock 70 kDa protein) (HSP70).	7.04										0	2
62	DNAK_CORGL	Q8NLY6 Chaperone protein dnaK (Heat shock protein 70) (Heat shock 70 kDa protein) (HSP70).	7.28155										0	2
62	DNAK_CORDI	Q6NEY9 Chaperone protein dnaK (Heat shock protein 70) (Heat shock 70 kDa protein) (HSP70).	7.36498										0	2
62	DNAK1_STRAW	Q82EX9 Chaperone protein dnaK1 (Heat shock protein 70-1) (Heat shock 70 kDa protein 1) (HSP70-1).	7.55627										0	2
62	A4QHJ0_CORGB	A4QHJ0 Hypothetical protein.	7.28155										0	2
62	A4KE42_MYCTU	A4KE42 Chaperone protein dnaK (Heat shock protein 70).	7.04										0	2
62	A4FQP3_SACEN	A4FQP3 70 kD heat shock protein (Molecular chaperone).	8.19936										0	2
62	A2VF50_MYCTU	A2VF50 Chaperone protein dnaK (Heat shock protein 70).	7.04										0	2
62	A1QNC3_MYCTF	A1QNC3 Chaperone protein dnaK (Heat shock protein 70).	7.04										0	2
62	A1KFH2_MYCBP	A1KFH2 Probable chaperone protein dnaK (EC 3.6.1.-).	7.04										0	2
62	Q8RP27_9ACTO	Q8RP27 HSP70 (Fragment).	6.96921										0	2
62	Q0S184_RHOSR	Q0S184 Heat shock protein Hsp70.	6.66667										0	2
62	Q0RBC4_FRAAA	Q0RBC4 Chaperone Hsp70 in DNA biosynthesis/cell division.	6.73235										0	2
62	DNAK_STRGR	Q54215 Chaperone protein dnaK (Heat shock protein 70) (Heat shock 70 kDa protein) (HSP70).	6.6343										0	2
62	DNAK_NOCFA	Q5YNI0 Chaperone protein dnaK (Heat shock protein 70) (Heat shock 70 kDa protein) (HSP70).	6.50406										0	2
62	DNAK_MYCLE	P19993 Chaperone protein dnaK (Heat shock protein 70) (Heat shock 70 kDa protein) (HSP70) (70 kDa antigen).	6.45161										0	2
62	A0LWS7_ACIC1	A0LWS7 Chaperone protein DnaK.	7.28155										0	2
62	DNAK_PROAC	Q9L7P1 Chaperone protein dnaK (Heat shock protein 70) (Heat shock 70 kDa protein) (HSP70).	5.83468										0	2
62	DNAK_BIFLO	Q8G6W1 Chaperone protein dnaK (Heat shock protein 70) (Heat shock 70 kDa protein) (HSP70).	5.91054										0	2
62	A1GES6_9ACTO	A1GES6 Chaperone protein DnaK.	8.32										0	2
62	Q7WSY9_PROFR	Q7WSY9 Putative heat shock protein 70_1.	7.71757										0	2
62	A4X148_9ACTO	A4X148 Chaperone protein DnaK.	4.89396										0	2
62	Q8RP43_9ACTO	Q8RP43 HSP70 (Fragment).	8.93471										0	2
62	Q5IUW9_BIFBR	Q5IUW9 DnaK.	4.63259										0	2
62	Q1G1M0_BIFBR	Q1G1M0 DnaK.	4.63259										0	2
62	Q1G1L9_9BIFI	Q1G1L9 DnaK.	4.33387										0	2
62	Q8RP42_9ACTO	Q8RP42 HSP70 (Fragment).	5.37897										0	2
62	Q8RP29_THECU	Q8RP29 HSP70 (Fragment).	5.37897										0	2
62	Q8RP28_9ACTO	Q8RP28 HSP70 (Fragment).	5.37897										0	2
62	Q8RP26_9ACTO	Q8RP26 HSP70 (Fragment).	5.39216										0	2
62	Q8RP41_9ACTO	Q8RP41 HSP70 (Fragment).	5.84192										0	2
62	Q8RP40_9ACTO	Q8RP40 HSP70 (Fragment).	5.84192										0	2
62	Q8RP36_9ACTO	Q8RP36 HSP70 (Fragment).	5.82192										0	2
62	Q8RP35_9ACTO	Q8RP35 HSP70 (Fragment).	5.82192										0	2
62	Q8RP34_9ACTO	Q8RP34 HSP70 (Fragment).	5.82192										0	2
62	Q8RP33_9ACTO	Q8RP33 HSP70 (Fragment).	5.84192										0	2
62	Q8RP32_9ACTO	Q8RP32 HSP70 (Fragment).	5.82192										0	2
62	Q8RP30_9ACTO	Q8RP30 HSP70 (Fragment).	5.82192										0	2
62	Q8RP25_9ACTO	Q8RP25 HSP70 (Fragment).	5.82192										0	2
62	Q8RP24_9ACTO	Q8RP24 HSP70 (Fragment).	5.82192										0	2
62	Q6YNJ2_MYCKA	Q6YNJ2 Heat shock protein 70 (Fragment).	10.4938										0	2
63	Q8DM01_SYNEL	Q8DM01 D-3-phosphoglycerate dehydrogenase.	9.48767	1.3416			1.28327			1.36358			2.68	2.68
63	Q8YVT4_ANASP	Q8YVT4 Phosphoglycerate dehydrogenase.	8.55513										0	2
63	Q3M6M2_ANAVT	Q3M6M2 D-3-phosphoglycerate dehydrogenase (EC 1.1.1.95).	7.79468										0	2
63	A0Z9L4_NODSP	A0Z9L4 D-3-phosphoglycerate dehydrogenase.	7.98479										0	2
63	Q5MZ44_SYNP6	Q5MZ44 D-3-phosphoglycerate dehydrogenase.	5.86081										0	2
63	Q31N38_SYNP7	Q31N38 D-3-phosphoglycerate dehydrogenase (EC 1.1.1.95).	5.86081										0	2
64	GSA_SYNP7	Q31QJ2 Glutamate-1-semialdehyde 2,1-aminomutase (EC 5.4.3.8) (GSA) (Glutamate-1-semialdehyde aminotransferase) (GSA-AT).	18.2448	1.37728	0.55747	4.01584	1.17048	0.734876	3.33113	0.788725	0.209903	1.75113	2.65	2.65
64	GSA_SYNP6	P24630 Glutamate-1-semialdehyde 2,1-aminomutase (EC 5.4.3.8) (GSA) (Glutamate-1-semialdehyde aminotransferase) (GSA-AT).	18.2448										0	2.65
64	A1E2Q8_SYNP6	A1E2Q8 Glutamate 1-semialdehyde aminotransferase.	18.2448										0	2.65
64	A0ZMC1_NODSP	A0ZMC1 Glutamate-1-semialdehyde aminotransferase (EC 5.4.3.8).	18.0556										0.01	2.65
64	GSA_SYNY3	Q55665 Glutamate-1-semialdehyde 2,1-aminomutase (EC 5.4.3.8) (GSA) (Glutamate-1-semialdehyde aminotransferase) (GSA-AT).	13.8568										0.01	2.07
64	A3PBK8_PROM0	A3PBK8 Glutamate-1-semialdehyde 2,1-aminomutase (EC 5.4.3.8).	15.9353										0	2.58
64	A2BPW6_PROMS	A2BPW6 Glutamate-1-semialdehyde 2,1-aminomutase (EC 5.4.3.8).	15.0115										0	2.58
64	GSA_PROMP	Q7V2J3 Glutamate-1-semialdehyde 2,1-aminomutase (EC 5.4.3.8) (GSA) (Glutamate-1-semialdehyde aminotransferase) (GSA-AT).	14.0878										0	2.58
64	GSA_PROM9	Q31C50 Glutamate-1-semialdehyde 2,1-aminomutase (EC 5.4.3.8) (GSA) (Glutamate-1-semialdehyde aminotransferase) (GSA-AT).	13.8249										0	2.58
64	A2BVE5_PROM5	A2BVE5 Glutamate-1-semialdehyde 2,1-aminomutase (EC 5.4.3.8).	13.5593										0	2.57
64	GSA_PROMM	Q7V677 Glutamate-1-semialdehyde 2,1-aminomutase (EC 5.4.3.8) (GSA) (Glutamate-1-semialdehyde aminotransferase) (GSA-AT).	11.4486										0	2.57
64	A2C7I7_PROM3	A2C7I7 Glutamate-1-semialdehyde 2,1-aminomutase (EC 5.4.3.8).	11.4486										0	2.57
64	GSA_SYNSC	Q3ALU9 Glutamate-1-semialdehyde 2,1-aminomutase (EC 5.4.3.8) (GSA) (Glutamate-1-semialdehyde aminotransferase) (GSA-AT).	15.1869										0	2.56
64	GSA_SYNS9	Q3AWP4 Glutamate-1-semialdehyde 2,1-aminomutase (EC 5.4.3.8) (GSA) (Glutamate-1-semialdehyde aminotransferase) (GSA-AT).	14.9533										0	2.56
64	GSA_SYNPX	Q7U598 Glutamate-1-semialdehyde 2,1-aminomutase (EC 5.4.3.8) (GSA) (Glutamate-1-semialdehyde aminotransferase) (GSA-AT).	14.9533										0	2.56
64	Q05YM1_9SYNE	Q05YM1 Glutamate-1-semialdehyde aminotransferase (EC 5.4.3.8).	14.0187										0	2.56
64	A5GMT2_SYNPW	A5GMT2 Glutamate-1-semialdehyde 2,1-aminomutase (EC 5.4.3.8).	13.3949										0	2.56
64	A4CRW2_SYNPV	A4CRW2 Glutamate-1-semialdehyde aminotransferase.	13.242										0	2.56
64	Q0I8G1_SYNS3	Q0I8G1 Glutamate-1-semialdehyde-2,1-aminomutase (EC 5.4.3.8).	12.7854										0	2.56
64	Q05WU1_9SYNE	Q05WU1 Glutamate-1-semialdehyde aminotransferase.	11.3164										0	2.56
64	A3Z5V6_9SYNE	A3Z5V6 Glutamate-1-semialdehyde 2,1-aminomutase.	11.5473										0	2.56
64	A0YJX4_9CYAN	A0YJX4 Glutamate-1-semialdehyde aminotransferase (EC 5.4.3.8).	17.3611										0	2.09
64	Q110Z9_TRIEI	Q110Z9 Glutamate-1-semialdehyde-2,1-aminomutase.	13.6574										0	2.08
64	A5GUJ2_9SYNE	A5GUJ2 Glutamate-1-semialdehyde 2,1-aminomutase (EC 5.4.3.8).	8.06452										0	2
65	A3Z6B6_9SYNE	A3Z6B6 Chaperonin.	16.7279	1.40817	0.205352	2.21586	1.65361	0.336603	41.8258	0.847993			2.64	2.64
65	CH60_SYNEL	Q8DMD4 60 kDa chaperonin (Protein Cpn60) (groEL protein).	19.8165										0	4.61
65	CH601_SYNVU	O50323 60 kDa chaperonin 1 (Protein Cpn60 1) (groEL protein 1).	19.8165										0	4.61
65	CH602_PROMP	Q7TU44 60 kDa chaperonin 2 (Protein Cpn60 2) (groEL protein 2).	17.8309										0	4.6
65	A2BYG1_PROM5	A2BYG1 GroEL protein (Chaperonin cpn60) (EC 3.6.4.9).	17.0956										0	4.6
65	CH602_PROM9	Q318V6 60 kDa chaperonin 2 (Protein Cpn60 2) (groEL protein 2).	16.1468										0	4.6
65	A3PES4_PROM0	A3PES4 GroEL protein (Chaperonin cpn60) (EC 3.6.4.9).	16.1468										0	4.6
65	A2BT10_PROMS	A2BT10 GroEL protein (Chaperonin cpn60) (EC 3.6.4.9).	16.1468										0	4.6
65	A0ZB11_NODSP	A0ZB11 Chaperonin.	18.5321										0	2.63
65	CH602_SYNSC	Q3AHM4 60 kDa chaperonin 2 (Protein Cpn60 2) (groEL protein 2).	17.2794										0	2.6
65	Q05U00_9SYNE	Q05U00 Chaperonin GroEL.	14.7059										0	2.6
65	Q064T4_9SYNE	Q064T4 Chaperonin GroEL.	13.9706										0	2.6
65	CH602_PROMM	Q7TUS4 60 kDa chaperonin 2 (Protein Cpn60 2) (groEL protein 2).	14.1544										0	2.6
65	CH602_PROMA	Q7TV93 60 kDa chaperonin 2 (Protein Cpn60 2) (groEL protein 2).	14.1284										0	2.6
65	CH601_SYNS9	Q3AZK3 60 kDa chaperonin 1 (Protein Cpn60 1) (groEL protein 1).	13.9706										0	2.6
65	CH601_SYNPX	Q7TTX1 60 kDa chaperonin 1 (Protein Cpn60 1) (groEL protein 1).	13.9706										0	2.6
65	CH601_PROMT	Q46J70 60 kDa chaperonin 1 (Protein Cpn60 1) (groEL protein 1).	13.9963										0	2.6
65	A5GNA9_SYNPW	A5GNA9 60 kDa chaperonin 1 (Protein Cpn60 1) (GroEL protein 1).	13.9706										0	2.6
65	A4CR83_SYNPV	A4CR83 Chaperonin GroEL.	13.9706										0	2.6
65	A3YVJ5_9SYNE	A3YVJ5 Chaperonin GroEL.	13.6029										0	2.6
65	A3S6B9_PROMA	A3S6B9 Chaperonin GroEL.	13.9963										0	2.6
65	A2C6Z6_PROM3	A2C6Z6 GroEL protein (Chaperonin cpn60) (EC 3.6.4.9).	14.1544										0	2.6
65	A2C4I2_PROM1	A2C4I2 GroEL protein (Chaperonin cpn60) (EC 3.6.4.9).	13.9963										0	2.6
65	Q0I7U3_SYNS3	Q0I7U3 GroEL chaperonin.	13.2597										0	2.6
65	A5GV53_9SYNE	A5GV53 60 kDa chaperonin 1 (Protein Cpn60 1) (GroEL protein 1).	13.1627										0	2.6
65	Q9X2U7_9CYAN	Q9X2U7 GroEL (Fragment).	14.2045										0	2.53
65	Q10WQ4_TRIEI	Q10WQ4 Chaperonin GroEL.	18.9338										0	2.14
66	A5A8K9_ACAMR	A5A8K9 Photosystem II protein D1 (Photosystem II D1 protein).	10.5556	1.63817	0.189154	2.26058	0.98095	0.948893	2.02246	1	1	1.69892	2.59	2.59
66	Q2Q497_9SYNE	Q2Q497 PSII D1 protein (Fragment).	15.5556										0	4
66	Q2Q496_9SYNE	Q2Q496 PSII D1 protein (Fragment).	15.5556										0	4
66	Q2Q495_9SYNE	Q2Q495 PSII D1 protein (Fragment).	15.5556										0	4
67	Q8GLJ5_SPIPL	Q8GLJ5 Ribulose-1,5-bisphosphate carboxylase/oxygenase small subunit (EC 4.1.1.39) (Fragment).	32.3232	0.665951	0.529572	4.16503	0.772255	0.495617	2.34072	0.891443	0.616768	1.70413	2.59	2.59
67	Q10WH8_TRIEI		0										0	1.7
67	Q9R2M4_PLARU		1266593800										0	1.7
68	Q10XJ3_TRIEI	Q10XJ3 Carotene 7,8-desaturase (EC 1.14.99.30).	10.8932	1.13557	0.85513	1070.44	0.997369	0.996065	224.462	0.975308	0.942965	34.3415	2.54	2.54
69	A3XGX6_9FLAO	A3XGX6 Rehydrin.	12.7358	0.172061			0.513904			0.573442			2.41	2.41
69	A0YQG6_9CYAN		0										0.04	1.56
69	Q0BTP6_GRABC		5.97186e+15										0	1.52
70	Q4C119_CROWT	Q4C119 Formate C-acetyltransferase (EC 2.3.1.54).	22.7053	0.971711	0.962137	10.0185	1.18662	0.713992	5.72192	0.9981			2.31	2.31
71	Q4C6H0_CROWT	Q4C6H0 Glycine hydroxymethyltransferase (EC 2.1.2.1).	14.2857	1.23495	0.00293358	1.01243	1.33378	0.00524021	1.03058	1.41081	0.270229	7.21627	2.3	2.3
71	A0YX37_9CYAN	A0YX37 Serine hydroxymethyltransferase (EC 2.1.2.1).	14.2857										0	2.3
71	Q03Y25_LEUMM	Q03Y25 Glycine/serine hydroxymethyltransferase.	5.85366										0	2
72	Q1PJD3_PROMA	Q1PJD3 30S ribosomal protein S12.	15.2	2.28623									2.24	2.24
72	A5GIP3_SYNPW	A5GIP3 30S ribosomal protein S12.	15.3226										0	2.24
72	A4CSS2_SYNPV	A4CSS2 30S ribosomal protein S12.	15.3226										0	2.24
72	A3PF00_PROM0	A3PF00 30S ribosomal protein S12.	15.3226										0	2.24
72	A2BYN7_PROM5	A2BYN7 30S ribosomal protein S12.	15.2										0	2.24
72	A2BT86_PROMS	A2BT86 30S ribosomal protein S12.	15.3226										0	2.24
72	A0YL60_9CYAN	A0YL60 30S ribosomal protein S12.	15.4472										0	2.24
72	Q05QG6_9SYNE		78502										0	1.52
72	A5GW11_9SYNE		5.23003e+06										0	1.52
72	A3Z8S5_9SYNE		0										0	1.52
72	A3S638_PROMA		0										0	1.52
72	A2C4U8_PROM1		0										0	1.52
73	Q8DLA5_SYNEL	Q8DLA5 Nitrogen regulatory protein P-II.	32.1429	0.444831	0.452023	6956.63	0.539994	0.131011	5.12619	0.800189	0.239929	3.06794	2.14	2.14
74	CLPP1_ANAVT	Q3MFR5 ATP-dependent Clp protease proteolytic subunit 1 (EC 3.4.21.92) (Endopeptidase Clp 1).	24.5098	0.745239	0.422999	2.37924	0.821563	0.637306	2.91872	0.636424			2.13	2.13
74	CLPP1_ANASP	Q8YXH5 ATP-dependent Clp protease proteolytic subunit 1 (EC 3.4.21.92) (Endopeptidase Clp 1).	24.5098										0	2.13
74	A0ZKQ9_NODSP	A0ZKQ9 Peptidase S14, ClpP.	21.1207										0	2.13
74	CLPP_HELHP	Q7VIN7 ATP-dependent Clp protease proteolytic subunit (EC 3.4.21.92) (Endopeptidase Clp).	19.3878										0	2
75	Q3MBF3_ANAVT	Q3MBF3 Ribosomal protein S2.	9.81132	2.51788	0.253876	6.85784	1.66375	0.222119	2.6601	1.39846	0.505936	6.02363	2.13	2.13
75	A0ZGG3_NODSP	A0ZGG3 30S ribosomal protein S2.	9.88593										0	2.13
76	A1I4H5_9DELT	A1I4H5 3-isopropylmalate dehydrogenase (EC 1.1.1.85).	15.742	0.64848	0.314475	4.0536	0.894178	0.787146	4.76945	0.927719	0.731915	2.27132	2.07	2.07
76	A4NQ54_HAEIN	A4NQ54 3-isopropylmalate dehydrogenase (EC 1.1.1.85).	13.9665										0.01	2.01
76	A4NLZ5_HAEIN	A4NLZ5 3-isopropylmalate dehydrogenase (EC 1.1.1.85).	13.9665										0.01	2.01
76	A4NW85_HAEIN	A4NW85 3-isopropylmalate dehydrogenase (EC 1.1.1.85).	21.2435										0.01	2.01
76	A4MW38_HAEIN	A4MW38 3-isopropylmalate dehydrogenase (EC 1.1.1.85).	21.2435										0.01	2.01
76	A0ZLX7_NODSP	A0ZLX7 3-isopropylmalate dehydrogenase (EC 1.1.1.85).	10.221										0	4
76	Q0I2G2_HAES1	Q0I2G2 3-isopropylmalate dehydrogenase (EC 1.1.1.85).	12.0112										0	2.01
76	Q1CMP6_YERPN	Q1CMP6 3-isopropylmalate dehydrogenase (EC 1.1.1.85).	20.6612										0	2
76	Q1C1Z5_YERPA	Q1C1Z5 3-isopropylmalate dehydrogenase (EC 1.1.1.85).	20.6612										0	2
76	A4TQA3_YERPP	A4TQA3 3-isopropylmalate dehydrogenase (EC 1.1.1.85).	20.6612										0	2
76	Q0TLR6_ECOL5	Q0TLR6 3-isopropylmalate dehydrogenase (EC 1.1.1.85).	15.427										0	2
76	A2ULI4_ECOLI	A2ULI4 3-isopropylmalate dehydrogenase (EC 1.1.1.85).	15.427										0	2
76	A2CAG6_PROM3	A2CAG6 3-isopropylmalate dehydrogenase (EC 1.1.1.85).	13.7255										0	2
76	A1JJH6_YERE8	A1JJH6 3-isopropylmalate dehydrogenase.	15.3425										0	2
76	A1A7C1_ECOK1	A1A7C1 3-isopropylmalate dehydrogenase.	15.3846										0	2
76	Q0T8C5_SHIF8	Q0T8C5 3-isopropylmalate dehydrogenase.	15.1163										0	2
76	A0IS24_9ENTR	A0IS24 3-isopropylmalate dehydrogenase (EC 1.1.1.85).	14.3251										0	2
76	Q3EER4_ACTSC	Q3EER4 3-isopropylmalate dehydrogenase (EC 1.1.1.85).	12.8492										0	2
76	Q05T83_9SYNE	Q05T83 3-isopropylmalate dehydrogenase.	12.5348										0	2
76	A4W6H8_9ENTR	A4W6H8 3-isopropylmalate dehydrogenase (EC 1.1.1.85).	12.9477										0	2
76	A3MZF0_ACTP2	A3MZF0 3-isopropylmalate dehydrogenase (EC 1.1.1.85).	12.7778										0	2
76	Q0I9F6_SYNS3	Q0I9F6 3-isopropylmalate dehydrogenase (EC 1.1.1.85).	10.6443										0	2
76	A5GKW3_SYNPW	A5GKW3 3-isopropylmalate dehydrogenase (EC 1.1.1.85).	10.9244										0	2
76	A4NDG3_HAEIN	A4NDG3 3-isopropylmalate dehydrogenase (EC 1.1.1.85).	11.7318										0	2
76	A4N1S7_HAEIN	A4N1S7 3-isopropylmalate dehydrogenase (EC 1.1.1.85).	11.7318										0	2
76	A3Z735_9SYNE	A3Z735 3-isopropylmalate dehydrogenase.	11.1421										0	2
76	Q1Z4R2_PHOPR	Q1Z4R2 3-isopropylmalate dehydrogenase (EC 1.1.1.85).	9.94475										0	2
76	Q065I1_9SYNE	Q065I1 3-isopropylmalate dehydrogenase.	9.80392										0	2
76	A5GSP1_9SYNE	A5GSP1 3-isopropylmalate dehydrogenase (EC 1.1.1.85).	9.7493										0	2
76	A4SR63_AERS4	A4SR63 3-isopropylmalate dehydrogenase.	10.8033										0	2
76	A4CUU6_SYNPV	A4CUU6 3-isopropylmalate dehydrogenase.	9.80392										0	2
76	A0KGM8_AERHH	A0KGM8 3-isopropylmalate dehydrogenase (EC 1.1.1.85).	10.8033										0	2
76	Q2BZQ0_9GAMM	Q2BZQ0 3-isopropylmalate dehydrogenase (EC 1.1.1.85).	9.11602										0	2
76	Q1ZM13_9VIBR	Q1ZM13 3-isopropylmalate dehydrogenase (EC 1.1.1.85).	9.11602										0	2
76	Q1V6T4_VIBAL	Q1V6T4 3-isopropylmalate dehydrogenase (EC 1.1.1.85).	8.81543										0	2
76	Q1NNH3_9DELT	Q1NNH3 3-isopropylmalate dehydrogenase (EC 1.1.1.85).	8.96359										0	2
76	A5F5F2_VIBCH	A5F5F2 3-isopropylmalate dehydrogenase (EC 1.1.1.85).	8.81543										0	2
76	A4N871_HAEIN	A4N871 3-isopropylmalate dehydrogenase (EC 1.1.1.85).	17.0984										0	2
76	A3Y2N8_9VIBR	A3Y2N8 3-isopropylmalate dehydrogenase (EC 1.1.1.85).	9.09091										0	2
76	A3UY17_VIBSP	A3UY17 3-isopropylmalate dehydrogenase (EC 1.1.1.85).	9.09091										0	2
76	A3H156_VIBCH	A3H156 3-isopropylmalate dehydrogenase (EC 1.1.1.85).	8.81543										0	2
76	A3GR25_VIBCH	A3GR25 3-isopropylmalate dehydrogenase (EC 1.1.1.85).	8.81543										0	2
76	A3EGI8_VIBCH	A3EGI8 3-isopropylmalate dehydrogenase (EC 1.1.1.85).	8.81543										0	2
76	A2PIE1_VIBCH	A2PIE1 3-isopropylmalate dehydrogenase (EC 1.1.1.85).	8.81543										0	2
76	A1F8B3_VIBCH	A1F8B3 3-isopropylmalate dehydrogenase (EC 1.1.1.85).	8.81543										0	2
76	A1ER45_VIBCH	A1ER45 3-isopropylmalate dehydrogenase (EC 1.1.1.85).	8.81543										0	2
76	Q051T5_LEPBL	Q051T5 3-isopropylmalate dehydrogenase.	7.5419										0	2
76	Q04RT6_LEPBJ	Q04RT6 3-isopropylmalate dehydrogenase.	7.5419										0	2
76	A3S2L5_PROMA	A3S2L5 3-isopropylmalate dehydrogenase.	7.22222										0	2
76	A3ELP5_VIBCH	A3ELP5 3-isopropylmalate dehydrogenase (EC 1.1.1.85).	7.7135										0	2
76	A2PVK1_VIBCH	A2PVK1 3-isopropylmalate dehydrogenase (EC 1.1.1.85).	7.7135										0	2
76	A2PBC4_VIBCH	A2PBC4 3-isopropylmalate dehydrogenase (EC 1.1.1.85).	7.7135										0	2
77	Q82BA2_STRAW	Q82BA2 Putative tellurium resistance protein.	42.4084	0.571707			1.38254			2.37383			2.07	2.07
77	Q1L2J6_STRHY	Q1L2J6 Tellurium resistance protein.	28.7958										0	2.07
77	Q82PK6_STRAW	Q82PK6 Putative tellurium resistance protein.	26.7016										0	2.07
77	Q8CK50_STRCO	Q8CK50 Tellurium resistance protein.	21.466										0	2.07
78	Q3M4A8_ANAVT	Q3M4A8 Coproporphyrinogen III oxidase (EC 1.3.3.3).	12.6801	1.20441			1.13163			0.843549			2.07	2.07
78	Q5GUY0_XANOR	Q5GUY0 Aerobic coproporphyrinogen III oxidase.	12.0401										0.01	2.01
78	Q2NY70_XANOM	Q2NY70 Aerobic coproporphyrinogen III oxidase.	12.0401										0.01	2.01
78	Q3BMT4_XANC5	Q3BMT4 Aerobic coproporphyrinogen III oxidase (EC 1.3.3.3).	9.699										0.01	2.01
78	Q3M343_ANAVT	Q3M343 Coproporphyrinogen III oxidase (EC 1.3.3.3).	13.5447										0	2.07
78	Q4C4N1_CROWT	Q4C4N1 Coproporphyrinogen oxidase (EC 1.3.3.3).	11.3703										0	2.07
78	A0ZEV8_NODSP	A0ZEV8 Coproporphyrinogen III oxidase (EC 1.3.3.3).	12.5										0	2.07
78	Q2JW04_SYNJA	Q2JW04 Coproporphyrinogen III oxidase, aerobic (EC 1.3.3.3).	9.19881										0	2.07
78	Q2JI11_SYNJB	Q2JI11 Coproporphyrinogen III oxidase, aerobic (EC 1.3.3.3).	9.19881										0	2.07
78	Q116P7_TRIEI	Q116P7 Coproporphyrinogen oxidase (EC 1.3.3.3).	8.74636										0	2.07
78	Q31QG3_SYNP7	Q31QG3 Coproporphyrinogen oxidase (EC 1.3.3.3).	13.5647										0	2
78	Q0KPX1_9GAMM	Q0KPX1 Coproporphyrinogen oxidase (EC 1.3.3.3).	11.7647										0	2
78	A4MRX1_9GAMM	A4MRX1 Coproporphyrinogen oxidase (EC 1.3.3.3).	10.2167										0	2
78	A3CYL1_9GAMM	A3CYL1 Coproporphyrinogen oxidase (EC 1.3.3.3).	10.9272										0	2
78	A1FLL5_PSEPU	A1FLL5 Coproporphyrinogen oxidase (EC 1.3.3.3).	12.8713										0	2
78	Q2XFS9_PSEPU	Q2XFS9 Coproporphyrinogen III oxidase, aerobic.	9.90099										0	2
78	Q2SQW7_HAHCH	Q2SQW7 Coproporphyrinogen III oxidase (EC 1.3.3.3).	11.2957										0	2
78	Q2S1S1_SALRD	Q2S1S1 Coproporphyrinogen III oxidase, aerobic (EC 1.3.3.3).	11.4007										0	2
78	Q2KYV8_BORA1	Q2KYV8 Coproporphyrinogen III oxidase, aerobic (EC 1.3.3.3).	10.8553										0	2
78	Q2C1V3_9GAMM	Q2C1V3 Coproporphyrinogen III oxidase (EC 1.3.3.3).	10.596										0	2
78	Q1YZH5_PHOPR	Q1YZH5 Coproporphyrinogen III oxidase (EC 1.3.3.3).	10.6312										0	2
78	Q12T99_SHEDO	Q12T99 Coproporphyrinogen oxidase (EC 1.3.3.3).	13.1148										0	2
78	A4Y1D3_SHEPU	A4Y1D3 Coproporphyrinogen oxidase (EC 1.3.3.3).	9.27152										0	2
78	A3JIJ6_9ALTE	A3JIJ6 Coproporphyrinogen III oxidase (EC 1.3.3.3).	12.7451										0	2
78	A3IJ82_9CHRO	A3IJ82 Coproporphyrinogen III oxidase.	8.88889										0	2
78	A3HE99_PSEPG	A3HE99 Coproporphyrinogen oxidase (EC 1.3.3.3).	9.90099										0	2
78	A2V464_SHEPU	A2V464 Coproporphyrinogen III oxidase (EC 1.3.3.3).	8.66873										0	2
78	A1RDY8_SHESW	A1RDY8 Coproporphyrinogen oxidase (EC 1.3.3.3).	9.27152										0	2
78	A0Z302_9GAMM	A0Z302 Coproporphyrinogen III oxidase (EC 1.3.3.3).	11.039										0	2
78	A0YMI9_9CYAN	A0YMI9 Coproporphyrinogen III oxidase (EC 1.3.3.3).	7.41758										0	2
78	A0X860_9GAMM	A0X860 Coproporphyrinogen oxidase (EC 1.3.3.3).	8.88158										0	2
78	Q1ZKW7_9VIBR	Q1ZKW7 Coproporphyrinogen III oxidase (EC 1.3.3.3).	8.9404										0	2
78	Q1V832_VIBAL	Q1V832 Coproporphyrinogen III oxidase (EC 1.3.3.3).	9.5082										0	2
78	Q0VTD7_ALCBS	Q0VTD7 Coproporphyrinogen III oxidase, aerobic (EC 1.3.3.3).	8.9404										0	2
78	Q0I0R6_SHESR	Q0I0R6 Coproporphyrinogen oxidase (EC 1.3.3.3).	8.9404										0	2
78	Q0HPA0_SHESM	Q0HPA0 Coproporphyrinogen oxidase (EC 1.3.3.3).	8.9404										0	2
78	A1TWN5_MARAV	A1TWN5 Coproporphyrinogen oxidase (EC 1.3.3.3).	18.5065										0	2
78	A1S1K6_SHEAM	A1S1K6 Coproporphyrinogen oxidase (EC 1.3.3.3).	8.55263										0	2
78	A1FTC2_XANMA	A1FTC2 Coproporphyrinogen oxidase (EC 1.3.3.3).	9.0604										0	2
78	A0KR67_SHESA	A0KR67 Coproporphyrinogen III oxidase.	8.9404										0	2
78	Q4UP76_XANC8	Q4UP76 Coproporphyrinogen III oxidase, aerobic.	6.68896										0	2
78	Q4KKQ4_PSEF5	Q4KKQ4 Coproporphyrinogen III oxidase, aerobic (EC 1.3.3.3).	8.19672										0	2
78	Q4J5L0_AZOVI	Q4J5L0 Coproporphyrinogen oxidase (EC 1.3.3.3).	7.86885										0	2
78	Q3KKE0_PSEPF	Q3KKE0 Coproporphyrinogen III oxidase.	8.22368										0	2
78	Q21PU0_SACD2	Q21PU0 Coproporphyrinogen oxidase (EC 1.3.3.3).	7.26073										0	2
78	Q08UM7_STIAU	Q08UM7 Coproporphyrinogen III oxidase, aerobic (EC 1.3.3.3).	9.12052										0	2
78	A5CWV7_VESOH	A5CWV7 Coproporphyrinogen III oxidase (EC 1.3.3.3).	7.46753										0	2
78	A0KEX7_AERHH	A0KEX7 Coproporphyrinogen III oxidase, aerobic (EC 1.3.3.3).	7.61589										0	2
78	A0J8E7_9GAMM	A0J8E7 Coproporphyrinogen III oxidase (EC 1.3.3.3).	7.18954										0	2
78	Q500S4_PSEU2	Q500S4 Coproporphyrinogen oxidase (EC 1.3.3.3).	6.57895										0	2
78	Q48QH6_PSE14	Q48QH6 Coproporphyrinogen III oxidase, aerobic (EC 1.3.3.3).	6.57895										0	2
78	Q1I2G6_PSEE4	Q1I2G6 Coproporphyrinogen III oxidase (EC 1.3.3.3).	6.60066										0	2
78	A4ST50_AERS4	A4ST50 Coproporphyrinogen III oxidase.	5.96026										0	2
78	A3Y053_9VIBR	A3Y053 Coproporphyrinogen III oxidase (EC 1.3.3.3).	6.22951										0	2
78	A3UXD7_VIBSP	A3UXD7 Coproporphyrinogen III oxidase (EC 1.3.3.3).	6.22951										0	2
78	Q0F4N4_9PROT	Q0F4N4 Coproporphyrinogen III oxidase.	4.51613										0	2
78	Q08A22_SHEFN	Q08A22 Coproporphyrinogen oxidase (EC 1.3.3.3).	4.51613										0	2
78	A3QJE7_SHELP	A3QJE7 Coproporphyrinogen oxidase (EC 1.3.3.3).	4.62046										0	2
78	Q1CXJ4_MYXXD	Q1CXJ4 Coproporphyrinogen III oxidase, aerobic (EC 1.3.3.3).	3.32226										0	2
79	Q8YMZ8_ANASP	Q8YMZ8 Cell division protein.	17.2256	1.54138	0.0506641	1.54622	1.69639	0.00106354	1.07705	2.24104	0.00848074	1.37963	2.06	8.88
79	Q3MAC7_ANAVT	Q3MAC7 Peptidase M41, FtsH precursor (EC 3.6.4.6).	17.8515										0	8.88
79	Q8DKW7_SYNEL	Q8DKW7 Cell division protein.	17.1157										0	6.88
80	A3ISL0_9CHRO	A3ISL0 Isoleucyl-tRNA synthetase (EC 6.1.1.5).	5.94369	1.97234	0.463567	2197.09	1.66257	0.500877	650.061	2.3643			2.05	2.05
80	Q4C778_CROWT	Q4C778 Isoleucyl-tRNA synthetase, class Ia.	7.12766										0	2
80	A0ZIG5_NODSP	A0ZIG5 Isoleucyl-tRNA synthetase (EC 6.1.1.5).	6.36743										0	2
80	Q3M6K7_ANAVT	Q3M6K7 Isoleucyl-tRNA synthetase, class Ia (EC 6.1.1.5).	3.98773										0	2
81	Q3C6B3_9CLOT	Q3C6B3 Hypothetical protein precursor.	6.01915	1.3709	0.88184	1867299968	0.953828			1.16726			2.05	2.05
81	A3DBG6_CLOTH	A3DBG6 Hypothetical protein precursor.	12.62										0	2
81	Q2SVY5_BURTA	Q2SVY5 FenI protein.	8.34846										0	2
81	Q62KC8_BURMA	Q62KC8 FenI protein.	6.13718										0	2
81	Q110S6_TRIEI	Q110S6 Hypothetical protein precursor.	6.71785										0	2
81	A3NV67_BURP0	A3NV67 Putative lipoprotein.	6.71785										0	2
81	Q63U62_BURPS	Q63U62 Putative lipoprotein.	5.73614										0	2
81	A4LBG0_BURPS	A4LBG0 FenI protein.	5.75816										0	2
81	A3N9H0_BURP6	A3N9H0 Putative lipoprotein.	5.75816										0	2
81	A2S2U1_BURMA	A2S2U1 FenI protein.	5.75816										0	2
81	A1V3X0_BURMA	A1V3X0 FenI protein.	5.75816										0	2
81	A0ZEE8_NODSP	A0ZEE8 Hypothetical protein.	4.45104										0	2
81	Q3JSE0_BURP1	Q3JSE0 FenI protein.	5.06073										0	2
81	A0YXK8_9CYAN	A0YXK8 Hypothetical protein.	3.94537										0	2
81	A3MJM9_BURMA	A3MJM9 FenI protein.	4.77273										0	2
82	A5GQ93_9SYNE	A5GQ93 Carbamoyltransferase.	9.53757	1.48823	0.24854	2.89257	1.57837	0.218052	3.02526	1.38596	0.113429	1.67897	2.04	2.04
82	A3JMI3_9RHOB	A3JMI3 Predicted carbamoyl transferase.	8.34697										0.03	2.03
82	Q114V6_TRIEI	Q114V6 Carbamoyltransferase.	9.53846										0	2.04
82	A0YJ88_9CYAN	A0YJ88 Nodulation protein.	8.66873										0	2
83	Q9F2L4_STRCO	Q9F2L4 Hypothetical protein SCO3767.	21.8543	0.614693	0.239266	11.4712	1.03778	0.761586	3.31635	2.62149	0.0374128	2.05538	2.04	2.04
84	A0YYK1_9CYAN	A0YYK1 Chaperonin GroEL.	17.1271	0.562617	0.014916	1.18679	0.55411	0.244646	20.7713	0.483968			2.03	2.63
85	Q2JKN0_SYNJB	Q2JKN0 Carbon dioxide concentrating mechanism protein CcmM.	13.6294	0.996166	0.996656	10831.5	1.09553	0.898994	1401.64	1.21603	0.810784	3340.14	2.03	2.03
86	A3YVD3_9SYNE	A3YVD3 Dihydrolipoamide acetyltransferase (EC 2.3.1.61).	10.245	1.37679			1.48619			1.38823			2.01	2.01
86	Q8DJC8_SYNEL	Q8DJC8 Dihydrolipoamide S-acetyltransferase.	11.9718										0	2
86	Q8YR44_ANASP	Q8YR44 Dihydrolipoamide S-acetyltransferase.	9.76744										0	2
86	Q3M8A2_ANAVT	Q3M8A2 Biotin/lipoyl attachment (EC 2.3.1.61).	9.72222										0	2
86	Q114I7_TRIEI	Q114I7 Catalytic domain of components of various dehydrogenase complexes.	9.9768										0	2
86	A0ZE37_NODSP	A0ZE37 Dihydrolipoamide acetyltransferase (EC 2.3.1.61).	7.58294										0	2
87	Q2JLM3_SYNJB	Q2JLM3 Adenylylsulfate kinase (EC 2.7.1.25).	23.4286	6.44951									2.01	2.01
87	Q2JUC0_SYNJA	Q2JUC0 Adenylylsulfate kinase (EC 2.7.1.25).	21.0227										0	2.01
87	A0YKL2_9CYAN	A0YKL2 Adenylylsulfate kinase (EC 2.7.1.25).	27.0718										0	2
87	Q4C8N9_CROWT	Q4C8N9 Adenylylsulfate kinase (EC 2.7.1.25).	12.7072										0	2
87	A3IR64_9CHRO	A3IR64 Adenylylsulfate kinase.	12.7072										0	2
87	Q2AIP9_9FIRM	Q2AIP9 Adenylylsulfate kinase.	9.72973										0	2
88	A3VJN9_9RHOB	A3VJN9 Peroxiredoxin/glutaredoxin family protein.	17.6796	1.83469	0.492368	22.966	0.607943			1.04388			2.01	2.01
88	A0XPB1_9SPHN	A0XPB1 Redoxin domain protein.	15.7609										0	2
89	A0YPP7_9CYAN	A0YPP7 Hypothetical protein.	13.1661	0.977511			0.974359			1.16243			2.01	2.01
89	Q119U4_TRIEI	Q119U4 Hypothetical protein.	8.39161										0	2
89	Q8YWP9_ANASP	Q8YWP9 Alr1555 protein.	7.21649										0	2
89	Q3M5H5_ANAVT	Q3M5H5 Hypothetical protein.	7.21649										0	2
89	A0ZFZ0_NODSP	A0ZFZ0 Hypothetical protein.	7.24138										0	2
90	Q119C0_TRIEI	Q119C0 Tyrosyl-tRNA synthetase.	12.5926	0.664017			0.68099			0.912598			2.01	2.01
90	A3YVE5_9SYNE	A3YVE5 Tyrosyl-tRNA synthetase (EC 6.1.1.1).	11.1922										0	2
90	A4CRD9_SYNPV	A4CRD9 Tyrosyl-tRNA synthetase (EC 6.1.1.1).	11.25										0	2
90	A3Z667_9SYNE	A3Z667 T-RNA synthetase, class Ib:Tyrosyl-tRNA synthetase.	9.15663										0	2
90	Q0I821_SYNS3	Q0I821 Tyrosyl-tRNA synthetase (EC 6.1.1.1).	8.19277										0	2
90	Q064Z7_9SYNE	Q064Z7 Tyrosyl-tRNA synthetase (EC 6.1.1.1).	9.39759										0	2
90	A5GN57_SYNPW	A5GN57 Tyrosyl-tRNA synthetase (EC 6.1.1.1).	9.66184										0	2
90	Q05U34_9SYNE	Q05U34 Tyrosyl-tRNA synthetase (EC 6.1.1.1).	6.74699										0	2
90	A5GUZ9_9SYNE	A5GUZ9 Tyrosyl-tRNA synthetase (EC 6.1.1.1).	6.74699										0	2
90	A2C753_PROM3	A2C753 Tyrosyl-tRNA synthetase (EC 6.1.1.1).	7.59804										0	2
90	A0ZAD9_NODSP	A0ZAD9 Tyrosyl-tRNA synthetase (EC 6.1.1.1).	5.28736										0	2

## Sheet: Denominator115
IT114:IT115	PVal IT114:IT115	EF IT114:IT115	IT116:IT115	PVal IT116:IT115	EF IT116:IT115	IT117:IT115	PVal IT117:IT115	EF IT117:IT115
1.50165	0.0510402	1.50441	0.926812	0.406808	1.19909	0.86507	0.23224	1.27097
0.904604	0.916664	12.1621	0.912634	0.63011	1.62815	1.06698	0.768624	1.77115
1.13224	0.482131	1.44001	1.00036	0.998004	1.33616	1.42574	0.0301601	1.37249
2.30833	0.0350558	2.1277	1.43629	0.0619075	1.47229	1.66166	0.0326668	1.56757
0.402403	0.000204048	1.44533	0.560554	0.00057821	1.30596	0.473326	0.00180888	1.49651
2.17987	0.000517052	1.4885	1.5113	9.01339e-05	1.1963	1.39915	0.0042088	1.24385
2.0387	0.261241	4.53918	1.35427	0.122363	1.53847	1.41086	0.281279	2.15506
0.898785	0.843291	3.27492	1.14695	0.552755	1.6536	1.07755	0.793478	1.87088
0.872544	0.703637	2.1929	0.776157	0.0871405	1.34963	0.91903	0.71639	1.66431
2.1957	0.000128774	1.3629	1.51898	0.00398739	1.2924	1.80025	0.0184895	1.60062
1.40509	0.306385	1.96127	1.31498	0.0862675	1.37195	1.63125	0.00421862	1.37331
1.1163	0.661988	1.79634	1.23461	0.0162076	1.1686	1.29719	0.0691093	1.33383
2.52706	0.00535851	1.87251	0.866076	0.328994	1.3465	1.79493	0.0189554	1.61708
2.55391	0.0203009	2.05304	1.67954	0.00963477	1.38757	1.69661	0.0108352	1.41051
0.330676	0.00159173	1.64399	0.747036	0.284678	1.79775	0.560098	0.00651319	1.44255
1.47976	0.0135582	1.33202	1.37161	0.0212954	1.29068	0.936071	0.18358	1.11033
1.72812	0.000428157	1.30325	1.68242	1.0785e-05	1.19557	1.32142	0.0151349	1.24321
0.780211	0.510509	2.33201	1.05499	0.830108	1.76544	1.06114	0.708721	1.43427
1.60547	0.32623	4.85394	1.52708	0.108894	1.81483	2.35876	0.241567	9.42874
0.327362	0.0836506	3.78817	0.554802	0.0175045	1.56917	0.323907	0.0717191	3.61838
0.508454	0.00537986	1.52201	0.917406	0.450872	1.27736	0.534715	0.0212901	1.66328
0.70265	0.742664	35660.7	0.613297	0.271262	16.7716	0.530617	0.598092	60660.1
0.385926	0.136595	5.43455	0.891164	0.77128	4.44701	0.914983	0.847158	5.74307
2.25647	0.016111	1.56821	1.6163	0.034036	1.47879	2.23888	0.00463661	1.26741
1.57997	0.414935	3.75646	0.952607	0.791116	1.56323	1.00811	0.985137	2.88886
0.389467	0.0078176	1.85396	0.673735	0.000382595	1.16843	0.367772	0.000361278	1.47829
6.01885	0.146146	206.32	0.698271			2.80582
0.376371	0.00526287	1.81039	0.505947	0.00522963	1.51188	0.404611	0.00704941	1.78721
1.48187	0.523484	5.68533	1.22176	0.630813	4.63705	1.32909	0.527314	5.02176
1.09565	0.653234	1.53584	1.34465	0.0409728	1.32572	0.946179	0.805713	1.6151
0.777252	0.722685	971.958	1.3426	0.630663	302.335	0.829216	0.697573	102.143
0.667699	0.233564	7.18643	0.761241	0.0995557	1.72724	0.656096	0.0751958	1.8879
0.210741	2.58996e-07	1.41496	0.69962	4.21205e-05	1.14559	0.414322	2.70676e-05	1.3717
0.378661	0.322011	13.6265	0.582014	0.0195171	1.45627	0.492315	0.252077	4.92266
0.914138	0.865594	3.35086	0.922445	0.716516	1.65676	0.89101	0.769772	2.4522
1.17902	0.526625	1.7276	0.881811	0.191799	1.21813	0.574176	0.000205042	1.2651
1.82733	0.42682	13.7679	1.14452	0.7267	4.24454	0.928635	0.876929	6.15058
0.873823	0.680707	2.57404	1.02051	0.756824	1.20982	1.16329	0.321439	1.50118
0.351555	0.308813	1097.89	0.917485	0.72757	11.0119	0.784924	0.305281	4.95348
2.20736	0.10282	2.95849	1.48852	0.17632	2.05124	1.71542	0.156383	2.49036
0.278995	0.043738	3.28095	0.504391	0.068433	2.25404	0.373872	0.0364593	2.29621
0.365196	0.00672347	1.14474	0.669822	0.720036	50126	0.474155
0.787233	0.598827	64.5597	0.714329	0.150077	2.79198	0.662321	0.498821	184.119
0.556374	0.0160072	1.52499	4.24406	4.63865e-05	1.46929	7.6264	0.000109395	1.85531
0.991516	0.97353	2.12277	0.552966	0.0362035	1.68291	1.25889	0.595251	3.44389
2.09988	0.221945	3.78985	1.72065	0.0308792	1.60497	2.06706	0.166045	3.08723
1.14158	0.861444	9.18583	1.25133	0.112372	1.35905	1.23079	0.309265	1.71793
2.24379	0.000781446	1.44575	1.4282	8.56604e-05	1.12728	2.04867	3.04207e-06	1.17246
1.58427	0.583036	21.1542	0.927692	0.853789	4.6886	1.02095	0.970159	8.27287
1.52308	0.376825	3.64606	0.929505	0.906554	6.1923	1.05115	0.838022	2.03909
0.996166	0.995518	13.5853	0.999641	0.999309	4.85035	0.845476	0.688289	54.7102
1.04073	0.902721	3.46474	1.12878	0.763839	4.5568	0.972081	0.944698	4.73762
0.35944	3.64268e-05	1.25973	0.832799	0.0818654	1.23919	0.647076	0.00868018	1.32083
3.05491	0.0104479	1.26224	1.82105	0.335725	7.78576	2.26356
1.14202	0.535114	1.83109	1.41962	0.250402	2.19144	1.00769	0.974942	2.04319
0.49022	0.486594	37.5491	0.898953	0.884184	8.49554	1.00365	0.996456	11.0547
0.605248	0.0581594	1.69877	0.810573	0.387106	1.76852	0.566698	0.0866119	2.00848
1.15185	0.774875	6.43444	1.4117	0.2492	2.51671	0.73642	0.396116	3.4169
0.933481	0.949172	12.6101	0.601031	0.15584	2.10339	0.596129	0.140555	2.06287
1.0463			0.699596	0.589524	418.343	1.06642	0.571383	2.78538
1.027	0.964736	448.232	0.813938	0.68276	122.41	0.555038	0.363758	122.645
2.39652			0.750237			1.55047
0.745366			0.971781			1.01258
0.726058	0.557453	4.01584	0.84839	0.274456	1.41131	0.633186	0.089158	1.74734
0.71013	0.205339	2.21586	1.03454	0.937812	5.24986	0.64365	0.443904	108.789
0.610427	0.189143	2.26058	0.5811	0.00107599	1.25365	0.564705	0.0347108	1.67259
1.50159	0.529586	4.16503	1.07995	0.813873	2.04958	1.25647	0.59077	2.52519
0.880599	0.855114	1070.44	0.866819	0.454708	4.8278	0.825298	0.607904	31.411
5.8118			3.0344			3.32032
1.0291	0.962157	10.0185	1.19038	0.321181	1.77466	0.985608	0.980916	10.0842
0.809739	0.0031131	1.0132	1.09727	0.0229191	1.04339	1.14316	0.545706	7.1246
0.437394			0.13536			0.483843
2.24801	0.452029	6956.63	1.22309	0.782195	1319.23	1.7697	0.51813	2160.35
1.34183	0.423021	2.37924	1.16265	0.0428387	1.15437	0.841929	0.556304	2.10632
0.397153	0.25387	6.85784	0.472541	0.119131	2.86418	0.281068	0.0356534	3.09739
1.54204	0.314488	4.0536	1.40903	0.0830774	1.57474	1.40475	0.154622	1.92208
1.74912			2.45684			4.13667
0.830267			0.954555			0.697763
0.648758	0.0506617	1.54622	1.21818	0.328639	1.71532	1.44535	0.0208441	1.26173
0.507004	0.46356	2197.1	0.834733	0.336076	3.81287	0.822238	0.0886628	1.41709
0.729434	0.881835	1867294848	0.724109	0.685522	2031.77	0.996354	0.992505	51.5125
0.671928	0.248527	2.89257	1.07319	0.511059	1.46736	0.920267	0.671482	2.06859
1.6268	0.239273	11.4712	1.71205	0.113608	3.42908	4.23533	0.0589898	5.49775
1.77738	0.0149163	1.18679	1.00426	0.988034	17.6453	0.926491	0.572076	3.38392
1.00383	0.996666	10831.5	1.09857	0.676799	8.56095	1.18231	0.356787	3.80142
0.726314			1.09668			1.00453
0.155048			0.746228	0.680516	878.733	0.438905	0.343728	528.902
0.545043	0.492359	22.966	0.424693	0.0092978	1.65806	0.388105	0.0352674	2.31656
1.02299			1.01268			1.18473
1.50596			1.04192			1.36922

## Sheet: Denominator116
IT114:IT116	PVal IT114:IT116	EF IT114:IT116	IT115:IT116	PVal IT115:IT116	EF IT115:IT116	IT117:IT116	PVal IT117:IT116	EF IT117:IT116
1.49813	0.00343334	1.30501	1.07897	0.406809	1.19909	0.953241	0.481049	1.14452
0.924928	0.949281	107.302	1.09573	0.63011	1.62815	1.16082	0.0165557	1.0872
1.17771	0.234783	1.32181	0.999641	0.998004	1.33616	1.46106	0.00083594	1.22025
1.63477	0.158803	2.11195	0.696237	0.0619075	1.47229	1.18391	0.410171	1.59479
0.781969	0.264022	1.62982	1.78395	0.000578213	1.30596	0.912474	0.197346	1.16425
1.41216	0.0118255	1.29748	0.661681	9.01334e-05	1.1963	0.930207	0.0572817	1.07768
1.46882	0.388934	3.02017	0.738407	0.122363	1.53847	1.05789	0.769488	1.64561
0.691137	0.216809	1.88769	0.871877	0.552755	1.6536	0.930656	0.426122	1.21535
1.03443	0.935812	2.52098	1.2884	0.0871407	1.34963	1.18896	0.55391	1.89039
1.48406	0.0182213	1.36632	0.658337	0.00398738	1.2924	1.20823	0.23535	1.39621
1.05669	0.74957	1.42677	0.760467	0.0862673	1.37195	1.27588	0.00232542	1.15812
0.902329	0.584428	1.54539	0.809975	0.0162076	1.1686	1.07119	0.309187	1.16358
2.60025	0.000225995	1.55948	1.15463	0.328994	1.3465	2.16883	5.39517e-07	1.255
1.53881	0.0513655	1.5447	0.595401	0.00963476	1.38757	1.03147	0.471622	1.10778
0.361024	0.00492637	1.72776	1.33862	0.284678	1.79775	0.665219	0.0515076	1.50926
1.08606	0.285551	1.18398	0.729069	0.0212954	1.29068	0.687571	0.00319133	1.22354
1.04382	0.745001	1.31488	0.594383	1.0785e-05	1.19557	0.806595	0.0799742	1.27578
0.739204	0.100781	1.47215	0.947878	0.830107	1.76544	1.02228	0.725124	1.16452
1.07529	0.725931	2.17075	0.654844	0.108894	1.81483	1.58828	0.268334	3.71173
0.480188	0.143964	3.27764	1.80244	0.0175045	1.56917	0.590154	0.264433	3.09219
0.560358	0.000239835	1.20021	1.09003	0.450873	1.27736	0.574869	0.108179	2.03637
1.18734	0.896665	611440	1.63053	0.271262	16.7716	0.906371	0.942816	1.05428e+06
0.422284	0.0486952	2.31516	1.12213	0.77128	4.44701	1.0612	0.108088	1.13814
1.41748	0.0215978	1.25142	0.618695	0.034036	1.47879	1.41785	0.0263953	1.28279
1.59198	0.253869	2.52834	1.04975	0.791117	1.56323	1.04891	0.879054	2.15282
0.560852	0.0358841	1.69804	1.48426	0.000382591	1.16843	0.551147	0.00469605	1.42528
6.16492	0.00123337	1.04579	1.43211			4.11258
0.741984	0.178969	1.61603	1.97649	0.00522964	1.51188	0.812937	0.133036	1.33403
1.04698	0.905861	4.38102	0.818494	0.630813	4.63705	1.1083	0.449206	1.60657
0.806005	0.170217	1.37828	0.74369	0.0409727	1.32572	0.70093	0.0657067	1.46514
0.565652	0.090223	2.80929	0.744824	0.630663	302.335	0.629014	0.117654	3.00776
0.891136	0.66454	12.3925	1.31364	0.099558	1.72726	0.882011	0.0354243	1.09293
0.29449	0.000143766	1.55284	1.42935	4.21208e-05	1.14559	0.596085	0.0110774	1.44386
0.68891	0.520161	7.94985	1.71817	0.0195171	1.45627	0.837938	0.714272	4.04609
0.918915	0.809348	2.22144	1.08408	0.716516	1.65676	0.953434	0.847985	1.7629
1.32903	0.174108	1.53312	1.13403	0.1918	1.21813	0.664357	0.00285905	1.2726
1.55666	0.252046	3.30332	0.873726	0.7267	4.24454	0.811746	0.181354	1.56079
0.861944	0.638083	2.47571	0.979901	0.756822	1.20982	1.16473	0.335518	1.5281
0.373473	0.228019	108.235	1.08994	0.72757	11.0119	0.876807	0.285485	2.23379
1.47893	0.0549062	1.50178	0.671809	0.17632	2.05124	1.16764	0.119022	1.25582
0.688644			1.98259	0.0684331	2.25404	0.593656	0.206866	9.31918
0.503305			1.49293	0.720036	50126	0.659763
1.10524	0.754871	23.0378	1.39992	0.150078	2.79199	0.931251	0.86419	65.217
0.122592	8.25596e-05	1.72745	0.235623	4.63864e-05	1.46929	1.83782	0.00120653	1.31648
1.77626	0.0843189	2.15383	1.80843	0.0362033	1.68291	2.4415	0.0301339	1.97836
1.18636	0.682993	2.65135	0.581174	0.0308792	1.60497	1.20468	0.593091	2.24272
1.03972	0.936181	6.38006	0.799152	0.112372	1.35905	1.03558	0.81373	1.54138
1.5862	0.00354484	1.30558	0.700182	8.56601e-05	1.12728	1.46776	3.83999e-06	1.09149
1.60371	0.41397	7.29416	1.07794	0.85379	4.6886	1.0946	0.76009	3.04298
1.64081	0.038273	1.53615	1.07584	0.906554	6.1923	1.00043	0.995981	1.38195
0.997369	0.992471	2.89898	1.00036	0.999309	4.85035	0.917474	0.599375	1.59702
0.924618	0.451171	1.43795	0.885909	0.763838	4.5568	0.871464	0.145665	1.29002
0.443671	0.00175606	1.4509	1.20077	0.0818657	1.23919	0.792381	0.00279382	1.12404
1.71488	0.324352	5.99314	0.549132	0.335724	7.78576	1.25944	0.922835	28163168256
0.812727	0.120647	1.35909	0.704416	0.250401	2.19144	0.722283	0.0372096	1.335
0.668	0.291931	2.73605	1.11241	0.884184	8.49554	1.11014	0.352421	1.35363
0.810217	0.372516	1.89718	1.2337	0.387107	1.76852	0.743369	0.0269865	1.27929
0.813176	0.492591	2.91136	0.708368	0.249199	2.51671	0.529023	0.0391855	1.74878
0.981125	0.984211	12.3312	1.66381	0.15584	2.10339	0.999573	0.995403	1.19915
1.23333			1.4294	0.589525	418.344	1.32791
1.2603	0.266674	3.70182	1.22859	0.68276	122.41	0.693242	0.000850399	1.00624
3.24534			1.33291			2.11516
0.779251			1.02904			1.06645
0.854347	0.734865	3.33113	1.1787	0.274456	1.41131	0.750402	0.102605	1.44784
0.604733	0.336599	41.8261	0.966613	0.937811	5.24986	0.586637	0.079496	2.34117
1.01941	0.948911	2.02246	1.72088	0.00107599	1.25365	0.980249	0.924105	1.6346
1.2949	0.495628	2.34072	0.925967	0.813872	2.04958	1.15676	0.412489	1.48482
1.00263	0.996074	224.462	1.15364	0.454709	4.82781	0.968018	0.862534	6.57211
1.94588			0.329555			1.11992
0.842723	0.713981	5.72192	0.840065	0.321181	1.77466	0.815253	0.662233	5.6511
0.749741	0.00524008	1.03058	0.911355	0.0229267	1.04341	1.06495	0.758532	7.43203
			7.38773
1.85186	0.131012	5.12619	0.817601	0.782195	1319.23	1.48589	0.0641397	1.66309
1.21718	0.637317	2.91872	0.860106	0.0428385	1.15437	0.815	0.587681	2.93096
0.601048	0.222114	2.6601	2.11622	0.119131	2.86418	0.598303	0.0314213	1.55108
1.11834	0.787159	4.76945	0.709707	0.0830774	1.57474	1.02296	0.907018	2.09519
0.723301			0.407026			1.72326
0.883677			1.04761			0.748144
0.589484	0.00106322	1.07704	0.820893	0.328639	1.71532	1.32832	0.0899813	1.48222
0.601476	0.500872	650.061	1.19799	0.336076	3.81287	1.00897	0.927722	2.70351
1.0484			1.38101	0.685522	2031.77	1.46387	0.402388	34.6662
0.63356	0.218048	3.02526	0.931797	0.511058	1.46736	0.874906	0.460382	1.88591
0.963587	0.761546	3.31636	0.584095	0.113607	3.42907	2.53432	0.0256643	1.61057
1.80468	0.244648	20.7713	0.995762	0.988033	17.6453	0.718932
0.912792	0.898987	1401.64	0.91027	0.676798	8.56094	1.1018	0.371659	2.25629
0.672858			0.911847			0.937486
			1.34007	0.680516	878.735
1.64488			2.35464	0.00929785	1.65807	0.788059	0.801713	12089.6
1.02631			0.987483			1.19737
1.46844			0.959766			1.34498

## Sheet: Denominator117
IT114:IT117	PVal IT114:IT117	EF IT114:IT117	IT115:IT117	PVal IT115:IT117	EF IT115:IT117	IT116:IT117	PVal IT116:IT117	EF IT116:IT117
1.51499	0.000128971	1.22546	1.15596	0.232282	1.27097	1.04905	0.481051	1.14452
0.873093	0.47095	4.82479	0.937214	0.768578	1.77115	0.861463	0.0165559	1.0872
0.801805	0.122522	1.33115	0.70138	0.0301547	1.37249	0.684433	0.000835937	1.22025
1.40181	0.236001	1.90598	0.6018	0.0326637	1.56757	0.844659	0.41017	1.59479
0.856201	0.39534	1.53644	2.11268	0.0018091	1.49651	1.09592	0.197347	1.16425
1.49491	0.000588778	1.22991	0.714712	0.00420756	1.24385	1.07503	0.0572824	1.07768
1.52306	0.162076	2.30209	0.708779	0.281263	2.15506	0.94528	0.769487	1.64561
0.725489	0.132218	1.555	0.928023	0.793442	1.87088	1.07451	0.426123	1.21535
0.875349	0.443331	1.45586	1.08809	0.716432	1.66431	0.841074	0.553909	1.89039
1.20044	0.0689874	1.22117	0.555471	0.0184874	1.60062	0.827657	0.23535	1.39621
0.844386	0.206936	1.31186	0.613019	0.00421777	1.37331	0.783773	0.00232541	1.15812
0.836157	0.233329	1.39154	0.770889	0.0690985	1.33383	0.93354	0.309186	1.16358
1.20783	0.168256	1.31602	0.557117	0.018953	1.61708	0.461078	5.39517e-07	1.255
1.48505	0.0528331	1.49572	0.589404	0.0108342	1.41051	0.969489	0.47162	1.10778
0.67361			1.78538	0.00651398	1.44255	1.50326	0.0515076	1.50926
1.58089	0.0100733	1.36342	1.06828	0.183659	1.11033	1.45439	0.00319132	1.22354
1.29905	5.39437e-05	1.10887	0.756754	0.0151308	1.24321	1.23978	0.0799746	1.27578
0.722021	0.0607815	1.41524	0.942367	0.70866	1.43427	0.978202	0.725122	1.16452
0.683101	0.215299	2.49935	0.423946	0.241562	9.42874	0.629612	0.268334	3.71173
0.785803			3.08727	0.0717212	3.61838	1.69447	0.264433	3.09219
0.978126	0.807795	1.2665	1.87013	0.0212921	1.66328	1.73953	0.108179	2.03637
1.32429			1.88457	0.598098	60660.2	1.1033	0.942816	1.05428e+06
0.399374	0.0527567	2.63445	1.0929	0.84718	5.74307	0.942328	0.108098	1.13815
1.00338	0.952673	1.24219	0.446645	0.00463646	1.26741	0.705293	0.0263953	1.28279
1.54007	0.0984969	1.72935	0.991942	0.985114	2.88886	0.953368	0.879054	2.15282
0.991151	0.959842	1.4837	2.71904	0.000361309	1.47829	1.8144	0.00469607	1.42528
2.09192	0.298355	115.341	0.356397			0.243156
0.910647	0.353619	1.25591	2.47148	0.00704995	1.78721	1.23011	0.133035	1.33403
1.07113	0.865482	58.5566	0.752386	0.527297	5.02175	0.902284	0.449205	1.60657
1.11842	0.23411	1.21956	1.05687	0.805757	1.6151	1.42668	0.0657068	1.46514
0.903798	0.655505	8.48715	1.20594	0.697592	102.143	1.58979	0.117653	3.00775
1.01154	0.964415	13.5308	1.52415	0.0751999	1.88793	1.13377	0.0354244	1.09293
0.374719	0.061134	2.9066	2.41355	2.7072e-05	1.3717	1.67761	0.0110774	1.44386
0.837754	0.00639547	1.02285	2.03119	0.252084	4.92266	1.19341	0.714272	4.04609
0.983182	0.905003	1.4154	1.12231	0.769798	2.4522	1.04884	0.847985	1.7629
2.01975	0.00164019	1.45296	1.7416	0.000205086	1.2651	1.50521	0.00285905	1.2726
2.10178	0.114138	5.53142	1.07683	0.87695	6.15057	1.23191	0.181355	1.56079
0.730295	0.175652	1.76203	0.859619	0.321403	1.50118	0.858568	0.335518	1.5281
0.427473	0.298676	238.36	1.27399	0.305295	4.95348	1.1405	0.285486	2.2338
1.26757	0.058094	1.28693	0.582938	0.156376	2.49036	0.856431	0.119022	1.25582
			2.67468	0.0364602	2.29621	1.68448	0.206867	9.31922
0.765641			2.10899			1.5157
1.19348	0.276041	2.83071	1.50982	0.498831	184.119	1.07382	0.86419	65.217
0.065162	1.35651e-05	1.68113	0.131122	0.00010939	1.85531	0.544122	0.00120653	1.31648
0.732741	0.35928	3.1074	0.794339	0.595231	3.44389	0.409583	0.0301339	1.97836
1.0142	0.89799	1.33193	0.483772	0.166038	3.08723	0.830096	0.593091	2.24272
0.940905	0.88847	5.21439	0.812478	0.30924	1.71793	0.965645	0.813729	1.54138
1.08297	0.442968	1.25193	0.488114	3.0416e-06	1.17246	0.681308	3.83997e-06	1.09149
1.45323	0.220382	2.49328	0.979468	0.97014	8.27287	0.913579	0.76009	3.04298
1.41599	0.252921	2.19044	0.95133	0.837979	2.03909	0.999573	0.995981	1.38195
0.9833	0.74045	1.64122	1.18275	0.688309	54.7102	1.08995	0.599375	1.59702
1.06514	0.676283	1.75281	1.02871	0.944724	4.73762	1.14749	0.145666	1.29002
0.56095	0.019715	1.56601	1.54539	0.00868136	1.32083	1.26202	0.00279385	1.12404
1.34949			0.441776			0.794004	0.922835	28163153920
1.13053	0.202993	1.27189	0.99236	0.974898	2.04319	1.3845	0.0372096	1.335
0.589318	0.120633	2.18664	0.996354	0.996442	11.0547	0.900789	0.352421	1.35363
1.21953	0.0529563	1.22722	1.76459	0.0866169	2.00848	1.34523	0.0269866	1.27929
1.61077	0.131897	3.57226	1.3579	0.396133	3.4169	1.89028	0.0391857	1.74878
0.905455	0.911042	10.1515	1.67747	0.140564	2.06287	1.00043	0.995403	1.19915
0.932167			0.937708	0.57132	2.78539	0.753063
1.82065	0.107777	3.67432	1.80166	0.363764	122.645	1.4425	0.0010156	1.00745
1.53992			0.644958			0.472778
0.733361			0.987559			0.937689
1.26787	0.209903	1.75113	1.57929	0.0891649	1.74734	1.33262	0.102605	1.44784
1.17925			1.55362	0.443914	108.789	1.70463	0.0794953	2.34115
1	1	1.69892	1.77081	0.0347137	1.67259	1.02015	0.924105	1.6346
1.12178	0.616768	1.70413	0.795868	0.590749	2.52519	0.864481	0.412489	1.48482
1.02532	0.942965	34.3415	1.21167	0.607924	31.4107	1.03304	0.862535	6.57211
1.74385			0.301172			0.892922
1.0019			1.01459	0.980934	10.0842	1.22661	0.662233	5.6511
0.708814	0.270228	7.21626	0.874753	0.545675	7.1246	0.939015	0.758532	7.43203
			2.06676
1.2497	0.239929	3.06794	0.56506	0.518123	2160.35	0.672995	0.0641396	1.66309
1.57128			1.18773	0.556333	2.10632	1.22699	0.587682	2.93096
0.715073	0.505936	6.02363	3.55781	0.0356545	3.09739	1.67139	0.0314213	1.55108
1.07791	0.731915	2.27132	0.711861	0.154613	1.92208	0.977554	0.907018	2.09519
0.421259			0.241737			0.580295
1.18547			1.43313			1.33664
0.446222	0.00848074	1.37963	0.691865	0.0208426	1.26173	0.752829	0.0899812	1.48222
0.422959			1.21618	0.0886688	1.41709	0.991114	0.927721	2.70352
0.856707			1.00365	0.992533	51.5125	0.683122	0.402388	34.6662
0.721523	0.113429	1.67897	1.08663	0.671529	2.06859	1.14298	0.460382	1.88591
0.381463	0.0374128	2.05538	0.236106	0.0589892	5.49774	0.394584	0.0256643	1.61057
2.06625			1.07933	0.572129	3.38391	1.39095
0.822348	0.810784	3340.14	0.845791	0.356765	3.80144	0.907607	0.371658	2.25629
0.720344			0.995474			1.06668
			2.27837	0.343732	528.903
0.957968			2.57659	0.035269	2.31656	1.26894	0.801713	12089.6
0.860265			0.844064			0.835166
1.09577			0.730333			0.743503
