# Supplementary material for: Comparative analysis of the Spirulina platensis subcellular proteome in response to low- and high-temperature stresses: uncovering cross-talk of signaling components
Source: Proteome Sci. 2011 Jul 15;9:39. doi: 10.1186/1477-5956-9-39 (PMC3162491; doi:10.1186/1477-5956-9-39)
Supplement: Additional file 3 — Table S1c. A result file of thylakoid membrane fraction obtained by using ProteinPilot™software. [file 1477-5956-9-39-S3.ZIP › Additional file 3_rev.xls]

## Sheet: Denominator114
N	Accessions	Names	%Cov	Sequence	115:114	%Err 115:114	116:114	%Err 116:114	117:114	%Err 117:114	Unused	Total	Used	Annotation	Contrib	Conf	Prec m/z (Monoisotopic m/z)	Prec MW (Monoisotopic mass)	Theor MW	dMass (S-T)	Theor z	Theor m/z	Sc	Spectrum	Time	Area 114	Err 114	Area 115	Err 115	Area 116	Err 116	Area 117	Err 117	Modifications
1	EFTU_SPIPL	P13552 Elongation factor Tu (EF-Tu).	84.6341	ADMVDDEELLELVELEVR							48.45	48.45	0	no quant - weak signal	2	99	754.4	2260.18	2260.13	0.0510346	3	754.383	20	3.1.1.1476.3	57.1681	9.45	3	10.88	3.32	12.71	3.61	15.6	3.87	iTRAQ4plex@N-term
1	EFTU_SPIPL	P13552 Elongation factor Tu (EF-Tu).	84.6341	ALDFLTENPK	0.408123	2.46114	0.625113	2.15312	0.542942	2.10126	48.45	48.45	1	auto	2	99	718.363	1434.71	1434.8	-0.084548	2	718.405	18	30.1.1.1203.2	35.7784	4413.07	64.45	2713.78	53.76	4019.32	63.59	4233.61	63.96	iTRAQ4plex@N-term; iTRAQ4plex(K)@10
1	EFTU_SPIPL	P13552 Elongation factor Tu (EF-Tu).	84.6341	ELLSSYDFPGDDIPIVSGSALK							48.45	48.45	0	no quant	2	99	1225.17	2448.32	2448.25	0.0618504	2	1225.13	22	28.1.1.1428.2	47.7451									Glu->pyro-Glu@N-term; iTRAQ4plex(K)@22
1	EFTU_SPIPL	P13552 Elongation factor Tu (EF-Tu).	84.6341	FEAEVYILK	0.803291	3.63074	1.03743	3.45789	0.864394	3.42081	48.45	48.45	1	auto	2	99	700.381	1398.75	1398.8	-0.0528902	2	700.407	15	30.1.1.1226.4	37.5351	1356.46	35.96	1641.81	40.73	2050.3	45.52	2071.74	44.79	iTRAQ4plex@N-term; iTRAQ4plex(K)@9
1	EFTU_SPIPL	P13552 Elongation factor Tu (EF-Tu).	84.6341	GENDWVDKIHALMDEVDAYIPTPER	1.07493	16.7373	1.07511	16.9606	0.883804	16.7872	48.45	48.45	1	auto	2	99	805.146	3216.56	3216.56	-0.00761687	4	805.148	25	5.1.1.1357.4	44.7325	56.16	7.35	90.96	9.49	87.97	9.49	87.7	9.22	iTRAQ4plex@N-term; iTRAQ4plex(K)@8; Oxidation(M)@13
1	EFTU_SPIPL	P13552 Elongation factor Tu (EF-Tu).	84.6341	GITINTAHVEYETEQR	0.799659	5.3925	0.793019	5.48852	0.831569	5.11535	48.45	48.45	1	auto	2	99	669.325	2004.95	2004.99	-0.0337111	3	669.336	27	30.1.1.1154.3	32.1326	613.79	24.19	739.55	27.22	709.18	27.09	901.85	29.41	iTRAQ4plex@N-term; Deamidated(N)@5
1	EFTU_SPIPL	P13552 Elongation factor Tu (EF-Tu).	84.6341	GTIGHVDHGK	1.56187	17.3779	1.50283	17.7192	1.40065	17.2161	48.45	48.45	0	auto - shared MS/MS	2	99	582.81	1163.6	1163.62	-0.0122357	2	582.816	17	44.1.1.926.4	26.5513	46.1	6.71	108.49	10.3	100.94	10.2	114.09	10.49	No iTRAQ4plex@N-term; iTRAQ4plex(K)@10
1	EFTU_SPIPL	P13552 Elongation factor Tu (EF-Tu).	84.6341	GYRPQFYVR	1.48434	18.9958	1.21211	20.0254	1.22097	19.0664	48.45	48.45	0	auto - shared MS/MS	2	99	443.913	1328.72	1328.71	0.00754873	3	443.911	15	27.1.1.1132.2	30.9712	39.02	6.16	87.27	9.22	68.91	8.49	84.18	9	iTRAQ4plex@N-term
1	EFTU_SPIPL	P13552 Elongation factor Tu (EF-Tu).	84.6341	HYAHVDCPGHADYVK	0.667405	2.78161	0.895004	2.60821	0.869344	2.49012	48.45	48.45	0	auto - shared MS/MS	2	99	512.239	2044.92	2044.95	-0.0243674	4	512.245	25	15.1.1.1013.3	27.8002	2540.28	49.1	2554.55	51.1	3312.53	58.01	3902.02	61.26	iTRAQ4plex@N-term; Methylthio(C)@7; iTRAQ4plex(K)@15
1	EFTU_SPIPL	P13552 Elongation factor Tu (EF-Tu).	84.6341	IHALMDEVDAYIPTPER	0.743789	6.77734	1.01291	6.3629	0.946256	6.14551	48.45	48.45	1	auto	2	99	1057.53	2113.05	2113.06	-0.0179232	2	1057.54	29	30.1.1.1264.2	40.3501	404.61	19.62	453.45	21.47	597.12	24.6	676.49	25.54	iTRAQ4plex@N-term
1	EFTU_SPIPL	P13552 Elongation factor Tu (EF-Tu).	84.6341	INMTVQLICPIAIEQGMR							48.45	48.45	0	no quant - weak signal	2	99	1118.6	2235.18	2235.14	0.0425194	2	1118.58	20	34.1.1.1896.3	62.597	7.44	2.65	4.6	2.24	10.08	3.16	10.32	3.16	iTRAQ4plex@N-term; Oxidation(M)@3; Methylthio(C)@9
1	EFTU_SPIPL	P13552 Elongation factor Tu (EF-Tu).	84.6341	KYDDIDAAPEEK	0.735401	9.57701	1.0201	8.93509	0.82346	8.9107	48.45	48.45	1	auto	2	99	609.319	1824.94	1824.95	-0.0109371	3	609.323	20	2.1.1.1097.2	27.6608	203.94	13.93	225.98	15.17	303.11	17.46	296.73	16.98	iTRAQ4plex@N-term; iTRAQ4plex(K)@1; iTRAQ4plex(K)@12
1	EFTU_SPIPL	P13552 Elongation factor Tu (EF-Tu).	84.6341	NKPHVNIGTIGHVDHGK	1.62123	5.03373	1.41056	5.2197	1.15791	5.16997	48.45	48.45	0	auto - shared MS/MS	2	99	564.56	2254.21	2254.27	-0.0554941	4	564.574	26	20.1.1.967.2	26.2294	543.03	23.04	1326.51	35.93	1116.01	33.93	1111	32.82	iTRAQ4plex@N-term; iTRAQ4plex(K)@2; iTRAQ4plex(K)@17
1	EFTU_SPIPL	P13552 Elongation factor Tu (EF-Tu).	84.6341	NMITGAAQMDGAILVVSAADGPMPQTR	0.940984	15.3794	0.718423	16.7426	0.732477	15.5913	48.45	48.45	0	auto - shared MS/MS	2	99	953.809	2858.41	2858.42	-0.0150056	3	953.814	27	29.1.1.1308.4	42.3428	69.98	8.19	99.22	9.9	73.25	8.77	90.57	9.33	iTRAQ4plex@N-term
1	EFTU_SPIPL	P13552 Elongation factor Tu (EF-Tu).	84.6341	QVGVPSIVVFLNK	0.570249	20.5852	0.779047	19.0231	0.632127	18.9273	48.45	48.45	1	auto	2	99	844.509	1687	1687.03	-0.0239204	2	844.521	20	44.1.1.1151.2	43.2855	50.72	6.93	43.58	6.71	57.57	7.62	56.65	7.42	iTRAQ4plex@N-term; iTRAQ4plex(K)@13
1	EFTU_SPIPL	P13552 Elongation factor Tu (EF-Tu).	84.6341	TLEEGMAGDNVGLLLR	0.699053	6.44143	0.928004	6.07047	0.934795	5.75636	48.45	48.45	0	auto - shared MS/MS	2	99	924.484	1846.95	1846.96	-0.00417036	2	924.486	29	29.1.1.1233.3	36.6944	462.08	20.95	486.71	22.27	624.77	25.22	763.22	27.07	iTRAQ4plex@N-term; Oxidation(M)@6
1	EFTU_SPIPL	P13552 Elongation factor Tu (EF-Tu).	84.6341	TTDVTGTIDEFTADDGSTPEMVIPGDR							48.45	48.45	0	no quant - weak signal	2	99	1492.73	2983.44	2983.37	0.0647468	2	1492.69	29	28.1.1.1343.3	41.3159	5.12	2.24	12.04	3.46	18.97	4.36	19.62	4.36	iTRAQ4plex@N-term
1	EFTU_SPIPL	P13552 Elongation factor Tu (EF-Tu).	84.6341	TTLTAAITMTLAASGGAK	0.800977	5.80004	0.767341	5.95941	0.822557	5.5168	48.45	48.45	1	auto	2	99	656.336	1965.99	1966.1	-0.113991	3	656.374	21	45.1.1.1301.4	43.6794	529.83	22.47	639.44	25.3	592.35	24.8	770.05	27.17	iTRAQ4plex@N-term; iTRAQ4plex(K)@18
1	EFTU_SPIPL	P13552 Elongation factor Tu (EF-Tu).	84.6341	TTTVTGAEMFQK	0.587318	3.85476	0.93586	3.43198	0.723769	3.45957	48.45	48.45	1	auto	2	99	801.416	1600.82	1600.84	-0.0207994	2	801.426	22	37.1.1.1015.4	31.759	1425.94	36.74	1261.88	36.18	1944.31	44.08	1823.55	42.1	iTRAQ4plex@N-term; iTRAQ4plex(K)@12
1	EFTU_SPIPL	P13552 Elongation factor Tu (EF-Tu).	84.6341	TVGAGVVAK	0.74989	9.21065	1.13023	8.45542	0.983634	8.30532	48.45	48.45	1	auto	2	99	545.338	1088.66	1088.68	-0.0179661	2	545.347	16	23.1.1.958.3	26.3401	218.55	14.42	246.94	15.87	359.89	19.03	379.84	19.16	iTRAQ4plex@N-term; iTRAQ4plex(K)@9
1	EFTU_SPIPL	P13552 Elongation factor Tu (EF-Tu).	84.6341	VGDTVELIGIK	0.953135	11.476	0.971729	11.601	0.992232	10.9617	48.45	48.45	1	auto	2	99	644.383	1286.75	1286.76	-0.00447118	2	644.386	18	5.1.1.1213.4	33.8833	125.28	10.95	179.92	13.38	177.37	13.53	219.64	14.53	No iTRAQ4plex@N-term; iTRAQ4plex(K)@11
1	EFTU_SPIPL	P13552 Elongation factor Tu (EF-Tu).	84.6341	GMVIAKPK	0.607669	17.396	0.957751	15.5815	0.800886	15.4214	48.45	48.45	1	auto	1.69897	98	431.285	1290.83	1290.81	0.0259893	3	431.276	13	48.1.1.1006.2	23.9528	68.61	8.06	62.82	8.06	95.74	9.8	97.09	9.7	iTRAQ4plex@N-term; Oxidation(M)@2; iTRAQ4plex(K)@6; iTRAQ4plex(K)@8
1	EFTU_SPIPL	P13552 Elongation factor Tu (EF-Tu).	84.6341	TIGHVDHGK	1.01002	20.672	0.631473	23.7896	0.691759	21.5577	48.45	48.45	0	auto - shared MS/MS	1.04576	91	554.305	1106.6	1106.6	0.000667803	2	554.305	12	44.1.1.930.4	26.8471	37.52	6	57.1	7.48	34.52	6.08	45.86	6.63	No iTRAQ4plex@N-term; iTRAQ4plex(K)@9
1	EFTU_SPIPL	P13552 Elongation factor Tu (EF-Tu).	84.6341	IGHVDHGK	1.69823	21.8207	1.44144	22.6989	1.20543	22.416	48.45	48.45	0	auto - shared MS/MS	0.886057	87	503.783	1005.55	1005.55	0.00370795	2	503.781	12	44.1.1.929.4	26.773	28.56	5.29	73.08	8.43	59.98	7.87	60.83	7.68	No iTRAQ4plex@N-term; iTRAQ4plex(K)@8
1	EFTU_SPIPL	P13552 Elongation factor Tu (EF-Tu).	84.6341	SITPHTK							48.45	48.45	0	no quant	0.823909	85	357.892	1070.65	1070.63	0.021452	3	357.885	9	21.1.1.941.2	17.83									iTRAQ4plex@N-term; iTRAQ4plex(K)@7
1	EFTU_SPIPL	P13552 Elongation factor Tu (EF-Tu).	84.6341	EHILLAK	0.453984	7.33262	0.702453	6.4522	0.611344	6.30382	48.45	48.45	0	auto - shared MS/MS	0.79588	84	556.351	1110.69	1110.7	-0.0130742	2	556.358	12	17.1.1.1002.3	28.0233	462.5	20.88	316.37	18.28	473.35	21.82	499.59	21.98	iTRAQ4plex@N-term; iTRAQ4plex(K)@7
1	EFTU_SPIPL	P13552 Elongation factor Tu (EF-Tu).	84.6341	GHVDHGK	1.35401	6.00226	0.828304	6.78691	0.673034	6.67251	48.45	48.45	0	auto - shared MS/MS	0.744727	82	447.237	892.46	892.464	-0.00364525	2	447.239	11	20.1.1.967.3	26.2477	401.12	19.72	818.35	28.18	484.08	22.65	477.01	21.52	No iTRAQ4plex@N-term; iTRAQ4plex(K)@7
1	EFTU_SPIPL	P13552 Elongation factor Tu (EF-Tu).	84.6341	GENDWVDK	0.772019	11.34	1.00321	10.7754	0.902098	10.4822	48.45	48.45	1	auto	0.200659	37	625.819	1249.62	1249.62	0.00591948	2	625.816	14	29.1.1.1132.4	29.1911	141.75	11.62	164.89	12.92	207.19	14.49	225.94	14.76	iTRAQ4plex@N-term; iTRAQ4plex(K)@8
1	EFTU_SPIPL	P13552 Elongation factor Tu (EF-Tu).	84.6341	LVELEVR	1.27536	9.34684	1.34396	9.37887	1.228	9.13051	48.45	48.45	0	auto - no iTRAQ	0.121073	24.3295	429.267	856.519	856.502	0.017226	2	429.258	11	31.1.1.1017.3	30.2098	169.52	12.81	325.76	17.92	331.94	18.44	367.82	18.85	No iTRAQ4plex@N-term
1	EFTU_SPIPL	P13552 Elongation factor Tu (EF-Tu).	84.6341	LTENPK	2.31802	31.3502	2.15243	32.0696	2.9703	30.1544	48.45	48.45	1	auto	0.0620765	13.3191	495.31	988.605	988.58	0.0252986	2	495.297	10	38.1.1.926.3	24.0242	13.01	3.61	45.44	6.63	40.8	6.56	68.28	8.06	iTRAQ4plex@N-term; iTRAQ4plex(K)@6
1	EFTU_SPIPL	P13552 Elongation factor Tu (EF-Tu).	84.6341	HTPFFK	0.825178	6.84087	1.08441	6.51182	1.16443	6.13309	48.45	48.45	0	auto - shared MS/MS	0.0268721	6	355.529	1063.56	1063.61	-0.0421005	3	355.543	9	45.1.1.1094.3	28.271	377.37	18.97	469.2	21.77	596.23	24.68	776.42	27.28	iTRAQ4plex@N-term; iTRAQ4plex(K)@6
1	EFTU_SPIPL	P13552 Elongation factor Tu (EF-Tu).	84.6341	HVDHGK	0.790147	19.7791	1.2052	18.192	1.19724	17.456	48.45	48.45	0	auto - shared MS/MS	0.0195246	4.39615	418.742	835.469	835.442	0.0266862	2	418.728	9	20.1.1.972.4	26.6335	46.18	6.63	54.98	7.48	81.09	9.06	97.69	9.7	No iTRAQ4plex@N-term; iTRAQ4plex(K)@6
1	EFTU_SPIPL	P13552 Elongation factor Tu (EF-Tu).	84.6341	ASGGAK							48.45	48.45	1	auto	0.0125001	2.83723	634.372	633.364	633.357	0.00764217	1	634.364	7	21.1.1.1259.3	40.1684	13.58	3.61	19.31	4.36	12.01	3.61	19.95	4.36	No iTRAQ4plex@N-term; iTRAQ4plex(K)@6
1	EFTU_SPIPL	P13552 Elongation factor Tu (EF-Tu).	84.6341	VIAKPK							48.45	48.45	0	no quant - weak signal	0.00816911	1.86343	363.264	1086.77	1086.75	0.0213239	3	363.257	9	47.1.1.1010.3	23.9109	0	0.23	10.73	3.16	3.41	2	6.31	2.45	iTRAQ4plex@N-term; iTRAQ4plex(K)@4; iTRAQ4plex(K)@6
1	EFTU_SPIPL	P13552 Elongation factor Tu (EF-Tu).	84.6341	ADMVDDEELLELVELEVR							48.45	48.45	0	no quant - weak signal	0	99	754.4	2260.18	2260.13	0.0528658	3	754.383	20	3.1.1.1475.3	57.0922	7.15	2.65	17.79	4.12	5.04	2.45	8.39	2.83	iTRAQ4plex@N-term
1	EFTU_SPIPL	P13552 Elongation factor Tu (EF-Tu).	84.6341	ADMVDDEELLELVELEVR	0.663502	22.6742	0.4332	26.5341	0.627731	21.8317	48.45	48.45	1	auto	0	99	754.383	2260.13	2260.13	0.00106411	3	754.383	21	5.1.1.1395.3	47.5908	37.93	6	37.92	6.16	23.94	5.1	42.07	6.33	iTRAQ4plex@N-term
1	EFTU_SPIPL	P13552 Elongation factor Tu (EF-Tu).	84.6341	ADMVDDEELLELVELEVR							48.45	48.45	0	no quant - weak signal	0	99	759.721	2276.14	2276.12	0.0205108	3	759.714	16	2.1.1.1368.2	47.98	0	0	0	0	0	0.14	3.25	1.73	iTRAQ4plex@N-term; Oxidation(M)@3
1	EFTU_SPIPL	P13552 Elongation factor Tu (EF-Tu).	84.6341	ADMVDDEELLELVELEVR							48.45	48.45	0	no quant	0	99	1139.08	2276.15	2276.12	0.0243827	2	1139.07	16	27.1.1.1417.2	52.4979									iTRAQ4plex@N-term; Oxidation(M)@3
1	EFTU_SPIPL	P13552 Elongation factor Tu (EF-Tu).	84.6341	ADMVDDEELLELVELEVR							48.45	48.45	0	no quant	0	99	1139.08	2276.15	2276.12	0.0236503	2	1139.07	17	27.1.1.1418.3	52.5913									iTRAQ4plex@N-term; Oxidation(M)@3
1	EFTU_SPIPL	P13552 Elongation factor Tu (EF-Tu).	84.6341	ADMVDDEELLELVELEVR							48.45	48.45	0	no quant - weak signal	0	49	759.72	2276.14	2276.12	0.0159014	3	759.714	19	27.1.1.1423.4	52.9846	0	0.14	6.52	2.45	0	0.58	4.35	2	iTRAQ4plex@N-term; Oxidation(M)@3
1	EFTU_SPIPL	P13552 Elongation factor Tu (EF-Tu).	84.6341	ADMVDDEELLELVELEVR							48.45	48.45	0	no quant - weak signal	0	49	759.732	2276.17	2276.12	0.051791	3	759.714	16	27.1.1.1424.4	53.0596	0	0.09	4.24	2	2.76	1.73	5.27	2.24	iTRAQ4plex@N-term; Oxidation(M)@3
1	EFTU_SPIPL	P13552 Elongation factor Tu (EF-Tu).	84.6341	ADMVDDEELLELVELEVR							48.45	48.45	0	no quant - weak signal	0	49	759.729	2276.17	2276.12	0.0441003	3	759.714	17	27.1.1.1425.3	53.1163	0	0.14	6.52	2.45	0	0.4	0	0	iTRAQ4plex@N-term; Oxidation(M)@3
1	EFTU_SPIPL	P13552 Elongation factor Tu (EF-Tu).	84.6341	AGIER	0.835853	28.2346	1.13727	26.5267			48.45	48.45	0	auto - low confidence	0	0	345.241	688.468	688.399	0.0685712	2	345.207	5	25.1.1.1078.3	24.6175	22.01	4.58	27.72	5.29	36.47	6	17.67	4.24	iTRAQ4plex@N-term
1	EFTU_SPIPL	P13552 Elongation factor Tu (EF-Tu).	84.6341	ALDF							48.45	48.45	0	no quant - weak signal	0	0	609.378	608.371	608.329	0.0414252	1	609.336	3	44.1.1.1317.3	55.698	0	0	0	0	0	0	0	0	iTRAQ4plex@N-term
1	EFTU_SPIPL	P13552 Elongation factor Tu (EF-Tu).	84.6341	ALDFLTENPK	0.455729	3.8948	0.695448	3.43922	0.558786	3.43445	48.45	48.45	1	auto	0	99	479.267	1434.78	1434.8	-0.0168084	3	479.273	14	6.1.1.1194.2	34.9219	1633.56	39.24	1121.72	34.39	1655.21	40.74	1612.86	39.59	iTRAQ4plex@N-term; iTRAQ4plex(K)@10
1	EFTU_SPIPL	P13552 Elongation factor Tu (EF-Tu).	84.6341	ALDFLTENPK	0.412478	6.92495	0.634807	6.05563	0.554636	5.90196	48.45	48.45	1	auto	0	99	718.412	1434.81	1434.8	0.0137476	2	718.405	18	7.1.1.1118.4	34.3277	553.4	22.83	343.94	19.13	511.84	22.69	542.33	22.89	iTRAQ4plex@N-term; iTRAQ4plex(K)@10
1	EFTU_SPIPL	P13552 Elongation factor Tu (EF-Tu).	84.6341	ALDFLTENPK	0.583356	9.23386	0.892761	8.29949	0.716113	8.28909	48.45	48.45	1	auto	0	99	718.399	1434.78	1434.8	-0.0119739	2	718.405	17	8.1.1.1250.2	35.3676	249.29	15.36	219.12	15.07	324.26	18.03	315.43	17.49	iTRAQ4plex@N-term; iTRAQ4plex(K)@10
1	EFTU_SPIPL	P13552 Elongation factor Tu (EF-Tu).	84.6341	ALDFLTENPK	0.409776	8.1152	0.623099	7.12886	0.618157	6.70945	48.45	48.45	1	auto	0	99	718.403	1434.79	1434.8	-0.00389089	2	718.405	18	26.1.1.1214.2	37.5354	404.74	19.52	249.9	16.31	367.44	19.29	442.07	20.62	iTRAQ4plex@N-term; iTRAQ4plex(K)@10
1	EFTU_SPIPL	P13552 Elongation factor Tu (EF-Tu).	84.6341	ALDFLTENPK	0.580226	8.30493	0.694745	7.98946	0.77133	7.32374	48.45	48.45	1	auto	0	99	718.408	1434.8	1434.8	0.00611952	2	718.405	18	26.1.1.1215.2	37.6113	307.46	17.06	268.8	16.61	311.22	17.89	419.03	20.03	iTRAQ4plex@N-term; iTRAQ4plex(K)@10
1	EFTU_SPIPL	P13552 Elongation factor Tu (EF-Tu).	84.6341	ALDFLTENPK	0.480497	16.7651	0.598109	15.8779	0.856613	13.6143	48.45	48.45	1	auto	0	99	718.408	1434.8	1434.8	0.00518695	2	718.405	17	27.1.1.1219.4	37.5437	84.78	8.94	61.38	8	73.88	8.77	128.32	11.05	iTRAQ4plex@N-term; iTRAQ4plex(K)@10
1	EFTU_SPIPL	P13552 Elongation factor Tu (EF-Tu).	84.6341	ALDFLTENPK	0.540376	11.5874	0.70095	10.8402	0.63602	10.456	48.45	48.45	1	auto	0	99	718.407	1434.8	1434.8	0.00298962	2	718.405	18	27.1.1.1220.2	37.5829	165.03	12.49	134.37	11.79	168.54	13.08	185.46	13.38	iTRAQ4plex@N-term; iTRAQ4plex(K)@10
1	EFTU_SPIPL	P13552 Elongation factor Tu (EF-Tu).	84.6341	ALDFLTENPK	0.459589	2.29973	0.681042	2.05042	0.59288	2.00121	48.45	48.45	1	auto	0	99	718.371	1434.73	1434.8	-0.0689229	2	718.405	18	30.1.1.1202.2	35.7026	4657.17	66.26	3225.04	58.27	4621.14	68.23	4878.71	68.66	iTRAQ4plex@N-term; iTRAQ4plex(K)@10
1	EFTU_SPIPL	P13552 Elongation factor Tu (EF-Tu).	84.6341	ALDFLTENPK	0.430443	4.26159	0.637047	3.786	0.601251	3.61165	48.45	48.45	1	auto	0	96	479.275	1434.8	1434.8	0.00690513	3	479.273	13	6.1.1.1193.2	34.8477	1417.25	36.54	919.19	31.19	1315.44	36.47	1505.63	38.08	iTRAQ4plex@N-term; iTRAQ4plex(K)@10
1	EFTU_SPIPL	P13552 Elongation factor Tu (EF-Tu).	84.6341	ALDFLTENPK	0.299955	15.9931	0.508974	13.1936	0.516632	12.2821	48.45	48.45	1	auto	0	96	479.273	1434.8	1434.8	0.00193553	3	479.273	14	8.1.1.1251.2	35.4426	132.18	11.14	59.74	8.12	98.02	9.95	120.66	10.78	iTRAQ4plex@N-term; iTRAQ4plex(K)@10
1	EFTU_SPIPL	P13552 Elongation factor Tu (EF-Tu).	84.6341	ALDFLTENPK	0.486131	13.2729	0.665848	12.1713	0.69238	11.3329	48.45	48.45	1	auto	0	94	479.277	1434.81	1434.8	0.0123711	3	479.273	13	2.1.1.1218.2	36.71	134.57	11.27	98.57	10.15	130.55	11.53	164.63	12.57	iTRAQ4plex@N-term; iTRAQ4plex(K)@10
1	EFTU_SPIPL	P13552 Elongation factor Tu (EF-Tu).	84.6341	ALDFLTENPK	0.393868	13.9481	0.659255	11.8667	0.658255	11.181	48.45	48.45	1	auto	0	91	479.28	1434.82	1434.8	0.0225344	3	479.273	13	2.1.1.1219.3	36.8042	141.34	11.53	83.88	9.49	135.76	11.7	164.39	12.57	iTRAQ4plex@N-term; iTRAQ4plex(K)@10
1	EFTU_SPIPL	P13552 Elongation factor Tu (EF-Tu).	84.6341	ALDFLTENPK	0.386747	12.2186	0.594036	10.6164	0.440608	10.8519	48.45	48.45	1	auto	0	88	479.284	1434.83	1434.8	0.0352663	3	479.273	13	7.1.1.1119.3	34.3836	186.02	13.23	108.4	10.77	161	12.69	144.82	11.87	iTRAQ4plex@N-term; iTRAQ4plex(K)@10
1	EFTU_SPIPL	P13552 Elongation factor Tu (EF-Tu).	84.6341	ALDFLTENPK	0.459691	15.0974	0.708177	13.3045	0.582385	13.2079	48.45	48.45	1	auto	0	71	479.278	1434.81	1434.8	0.0167973	3	479.273	12	3.1.1.1206.3	36.6989	108.18	10.1	74.93	8.89	111.62	10.58	111.32	10.4	iTRAQ4plex@N-term; iTRAQ4plex(K)@10
1	EFTU_SPIPL	P13552 Elongation factor Tu (EF-Tu).	84.6341	ALDFLTENPK	0.626873	16.212	0.65658	16.2715	0.865033	14.2767	48.45	48.45	1	auto	0	59	479.279	1434.81	1434.8	0.0177129	3	479.273	12	3.1.1.1207.2	36.7564	77	8.54	72.73	8.6	73.66	8.77	117.69	10.58	iTRAQ4plex@N-term; iTRAQ4plex(K)@10
1	EFTU_SPIPL	P13552 Elongation factor Tu (EF-Tu).	84.6341	EHILLAK	0.467726	8.6028	0.660645	7.78325	0.562135	7.64014	48.45	48.45	0	auto - shared MS/MS	0	75	556.346	1110.68	1110.7	-0.0238169	2	556.358	12	17.1.1.1003.2	28.0791	328.67	17.61	231.63	15.59	316.36	17.86	326.45	17.78	iTRAQ4plex@N-term; iTRAQ4plex(K)@7
1	EFTU_SPIPL	P13552 Elongation factor Tu (EF-Tu).	84.6341	EHILLAK	0.402206	6.24304	0.677364	5.30515	0.576732	5.215	48.45	48.45	0	auto - shared MS/MS	0	21	371.226	1110.66	1110.7	-0.0428602	3	371.241	10	17.1.1.1003.4	28.1158	694.92	25.57	421.14	21.24	685.82	26.21	708.15	26.17	iTRAQ4plex@N-term; iTRAQ4plex(K)@7
1	EFTU_SPIPL	P13552 Elongation factor Tu (EF-Tu).	84.6341	EHILLAK	0.393464	8.29094	0.575751	7.33825	0.534914	7.01436	48.45	48.45	0	auto - shared MS/MS	0	21	371.25	1110.73	1110.7	0.0284689	3	371.241	10	42.1.1.1107.4	29.4193	398.53	19.37	236.27	15.87	334.31	18.38	376.67	19.05	iTRAQ4plex@N-term; iTRAQ4plex(K)@7
1	EFTU_SPIPL	P13552 Elongation factor Tu (EF-Tu).	84.6341	EHILLAK	0.456285	20.1281	0.389217	21.5022	0.439752	18.9756	48.45	48.45	0	auto - shared MS/MS	0	20	371.251	1110.73	1110.7	0.0314819	3	371.241	10	18.1.1.983.3	28.4348	60.45	7.55	41.56	6.56	34.28	6	46.97	6.71	iTRAQ4plex@N-term; iTRAQ4plex(K)@7
1	EFTU_SPIPL	P13552 Elongation factor Tu (EF-Tu).	84.6341	EHILLAK	0.369496	9.77358	0.526113	8.68206	0.499656	8.22789	48.45	48.45	0	auto - shared MS/MS	0	20	371.245	1110.71	1110.7	0.0125376	3	371.241	10	42.1.1.1108.3	29.4751	299.96	16.79	167	13.38	229.93	15.26	264.82	15.97	iTRAQ4plex@N-term; iTRAQ4plex(K)@7
1	EFTU_SPIPL	P13552 Elongation factor Tu (EF-Tu).	84.6341	EHILLAK	0.380446	4.21087	0.617445	3.59993	0.546022	3.49713	48.45	48.45	0	auto - shared MS/MS	0	19	371.224	1110.65	1110.7	-0.0506269	3	371.241	10	41.1.1.1035.3	28.2205	1587.52	38.64	910.03	31.27	1428.14	37.88	1531.6	38.46	iTRAQ4plex@N-term; iTRAQ4plex(K)@7
1	EFTU_SPIPL	P13552 Elongation factor Tu (EF-Tu).	84.6341	EHILLAK	0.426828	3.66639	0.64556	3.23345	0.594636	3.10652	48.45	48.45	0	auto - shared MS/MS	0	18	371.23	1110.67	1110.7	-0.0332309	3	371.241	10	41.1.1.1034.2	28.1272	1927.04	42.6	1239.33	36.25	1812.51	42.77	2024.69	44.19	iTRAQ4plex@N-term; iTRAQ4plex(K)@7
1	EFTU_SPIPL	P13552 Elongation factor Tu (EF-Tu).	84.6341	EHILLAK	0.456221	12.7833	0.704317	11.2508	0.564726	11.2438	48.45	48.45	0	auto - shared MS/MS	0	17	371.25	1110.73	1110.7	0.0264463	3	371.241	10	18.1.1.982.3	28.3606	151.67	11.96	104.26	10.49	155.64	12.49	151.34	12.13	iTRAQ4plex@N-term; iTRAQ4plex(K)@7
1	EFTU_SPIPL	P13552 Elongation factor Tu (EF-Tu).	84.6341	EHILLAK	0.383301	5.24193	0.567871	4.61358	0.543585	4.37379	48.45	48.45	0	auto - shared MS/MS	0	16	371.23	1110.67	1110.7	-0.0329562	3	371.241	10	41.1.1.1036.2	28.2764	1016.43	30.92	587.03	25.06	840.97	29.17	976.25	30.68	iTRAQ4plex@N-term; iTRAQ4plex(K)@7
1	EFTU_SPIPL	P13552 Elongation factor Tu (EF-Tu).	84.6341	EHILLAK							48.45	48.45	0	no quant	0	6	371.249	1110.72	1110.7	0.0245318	3	371.241	5	42.1.1.19.4	1.099									iTRAQ4plex@N-term; iTRAQ4plex(K)@7
1	EFTU_SPIPL	P13552 Elongation factor Tu (EF-Tu).	84.6341	EHILLAK	1.35792	5.53246	0.940596	6.08624	1.13873	5.53063	48.45	48.45	0	auto - shared MS/MS	0	1	475.299	948.583	948.588	-0.00434536	2	475.301	8	17.1.1.1042.2	30.97	472.21	21.4	966.17	30.66	647.13	26.29	950.11	30.12	Glu->pyro-Glu@N-term; iTRAQ4plex(K)@7
1	EFTU_SPIPL	P13552 Elongation factor Tu (EF-Tu).	84.6341	ELLSSYDFPGDDIPIVSGSALK	0.390602	23.9954	0.550602	21.4973	0.553533	20.0637	48.45	48.45	1	auto	0	99	871.142	2610.4	2610.37	0.0369217	3	871.13	21	2.1.1.1311.2	43.7058	47.83	6.71	28.15	5.48	38.37	6.25	46.78	6.71	iTRAQ4plex@N-term; iTRAQ4plex(K)@22
1	EFTU_SPIPL	P13552 Elongation factor Tu (EF-Tu).	84.6341	ELLSSYDFPGDDIPIVSGSALK							48.45	48.45	0	no quant	0	99	1225.14	2448.26	2448.25	0.00771081	2	1225.13	21	2.1.1.1357.4	47.1933									Glu->pyro-Glu@N-term; iTRAQ4plex(K)@22
1	EFTU_SPIPL	P13552 Elongation factor Tu (EF-Tu).	84.6341	ELLSSYDFPGDDIPIVSGSALK	0.603069	28.1731	1.09286	24.4292	0.95327	24.0162	48.45	48.45	1	auto	0	99	871.132	2610.37	2610.37	0.00722447	3	871.13	20	3.1.1.1307.2	44.3397	26.39	5	23.98	5	42.02	6.48	44.45	6.56	iTRAQ4plex@N-term; iTRAQ4plex(K)@22
1	EFTU_SPIPL	P13552 Elongation factor Tu (EF-Tu).	84.6341	ELLSSYDFPGDDIPIVSGSALK							48.45	48.45	0	no quant - weak signal	0	99	871.138	2610.39	2610.37	0.0246203	3	871.13	22	3.1.1.1348.2	47.4489	12.57	3.46	15.94	4	17.54	4.24	21.85	4.58	iTRAQ4plex@N-term; iTRAQ4plex(K)@22
1	EFTU_SPIPL	P13552 Elongation factor Tu (EF-Tu).	84.6341	ELLSSYDFPGDDIPIVSGSALK							48.45	48.45	0	no quant - weak signal	0	99	1225.14	2448.28	2448.25	0.021527	2	1225.13	23	3.1.1.1348.4	47.4856	0	0.07	3.26	1.73	0	0.34	3.26	1.73	Glu->pyro-Glu@N-term; iTRAQ4plex(K)@22
1	EFTU_SPIPL	P13552 Elongation factor Tu (EF-Tu).	84.6341	ELLSSYDFPGDDIPIVSGSALK							48.45	48.45	0	no quant - weak signal	0	99	871.148	2610.42	2610.37	0.0546866	3	871.13	21	4.1.1.1491.2	50.2364	15.78	3.87	17.02	4.12	11.67	3.46	5.9	2.45	iTRAQ4plex@N-term; iTRAQ4plex(K)@22
1	EFTU_SPIPL	P13552 Elongation factor Tu (EF-Tu).	84.6341	ELLSSYDFPGDDIPIVSGSALK	0.461174	6.21309	0.672437	5.56642	0.5768	5.45297	48.45	48.45	1	auto	0	99	871.119	2610.33	2610.37	-0.0321139	3	871.13	26	5.1.1.1317.2	41.6674	636.3	24.5	442.15	21.56	623.4	25.06	648.49	25.04	iTRAQ4plex@N-term; iTRAQ4plex(K)@22
1	EFTU_SPIPL	P13552 Elongation factor Tu (EF-Tu).	84.6341	ELLSSYDFPGDDIPIVSGSALK	0.410761	4.96096	0.616753	4.3668	0.515938	4.3093	48.45	48.45	1	auto	0	99	871.103	2610.29	2610.37	-0.0788077	3	871.13	25	5.1.1.1318.2	41.7433	1080.34	31.89	668.64	26.66	970.79	31.24	984.86	30.92	iTRAQ4plex@N-term; iTRAQ4plex(K)@22
1	EFTU_SPIPL	P13552 Elongation factor Tu (EF-Tu).	84.6341	ELLSSYDFPGDDIPIVSGSALK	0.630571	17.1346	0.585041	17.7991	0.664686	16.0345	48.45	48.45	1	auto	0	99	653.604	2610.39	2610.37	0.0211466	4	653.599	20	5.1.1.1321.4	42.0074	68.56	8.06	65.14	8.12	58.44	7.81	80.52	8.78	iTRAQ4plex@N-term; iTRAQ4plex(K)@22
1	EFTU_SPIPL	P13552 Elongation factor Tu (EF-Tu).	84.6341	ELLSSYDFPGDDIPIVSGSALK	0.538559	11.5879	0.622674	11.2052	0.586707	10.6676	48.45	48.45	1	auto	0	99	871.128	2610.36	2610.37	-0.00422528	3	871.13	24	8.1.1.1346.3	42.6009	165.02	12.49	133.91	11.75	149.71	12.37	171.07	12.86	iTRAQ4plex@N-term; iTRAQ4plex(K)@22
1	EFTU_SPIPL	P13552 Elongation factor Tu (EF-Tu).	84.6341	ELLSSYDFPGDDIPIVSGSALK	0.53136	11.9668	0.552912	11.9245	0.449666	11.8056	48.45	48.45	1	auto	0	99	871.133	2610.38	2610.37	0.00932593	3	871.13	23	8.1.1.1347.2	42.6576	155.54	12.12	124.53	11.31	125.3	11.31	123.58	10.96	iTRAQ4plex@N-term; iTRAQ4plex(K)@22
1	EFTU_SPIPL	P13552 Elongation factor Tu (EF-Tu).	84.6341	ELLSSYDFPGDDIPIVSGSALK							48.45	48.45	0	no quant	0	99	1225.17	2448.32	2448.25	0.0617781	2	1225.13	23	26.1.1.1351.2	47.9096									Glu->pyro-Glu@N-term; iTRAQ4plex(K)@22
1	EFTU_SPIPL	P13552 Elongation factor Tu (EF-Tu).	84.6341	ELLSSYDFPGDDIPIVSGSALK							48.45	48.45	0	no quant - weak signal	0	99	1306.19	2610.38	2610.37	0.00814295	2	1306.19	25	27.1.1.1317.2	44.9396	9.5	3	8.85	3	8.78	3	9.3	3	iTRAQ4plex@N-term; iTRAQ4plex(K)@22
1	EFTU_SPIPL	P13552 Elongation factor Tu (EF-Tu).	84.6341	ELLSSYDFPGDDIPIVSGSALK							48.45	48.45	0	no quant - weak signal	0	99	1225.14	2448.27	2448.25	0.0170366	2	1225.13	23	27.1.1.1362.3	48.3704	0	0.09	4.35	2	0	0.4	3.26	1.73	Glu->pyro-Glu@N-term; iTRAQ4plex(K)@22
1	EFTU_SPIPL	P13552 Elongation factor Tu (EF-Tu).	84.6341	ELLSSYDFPGDDIPIVSGSALK							48.45	48.45	0	no quant - weak signal	0	99	1225.17	2448.33	2448.25	0.0735696	2	1225.13	21	28.1.1.1429.2	47.8209	0	0.07	3.26	1.73	0	0.2	0	0	Glu->pyro-Glu@N-term; iTRAQ4plex(K)@22
1	EFTU_SPIPL	P13552 Elongation factor Tu (EF-Tu).	84.6341	ELLSSYDFPGDDIPIVSGSALK							48.45	48.45	0	no quant	0	99	1225.19	2448.37	2448.25	0.113855	2	1225.13	21	28.1.1.1434.4	48.2367									Glu->pyro-Glu@N-term; iTRAQ4plex(K)@22
1	EFTU_SPIPL	P13552 Elongation factor Tu (EF-Tu).	84.6341	ELLSSYDFPGDDIPIVSGSALK	0.470486	14.715	0.760014	12.8129	0.546617	13.1942	48.45	48.45	1	auto	0	99	1306.17	2610.33	2610.37	-0.0399636	2	1306.19	31	29.1.1.1314.4	42.7978	112.37	10.3	79.66	9.17	124.43	11.14	108.53	10.3	iTRAQ4plex@N-term; iTRAQ4plex(K)@22
1	EFTU_SPIPL	P13552 Elongation factor Tu (EF-Tu).	84.6341	ELLSSYDFPGDDIPIVSGSALK	0.351076	14.6794	0.521983	12.8256	0.554093	11.7846	48.45	48.45	1	auto	0	99	1306.17	2610.33	2610.37	-0.0331277	2	1306.19	29	29.1.1.1315.2	42.837	138.34	11.4	73.18	8.89	105.21	10.34	135.44	11.41	iTRAQ4plex@N-term; iTRAQ4plex(K)@22
1	EFTU_SPIPL	P13552 Elongation factor Tu (EF-Tu).	84.6341	ELLSSYDFPGDDIPIVSGSALK	0.494634	10.678	0.831536	9.23362	0.527166	9.8346	48.45	48.45	1	auto	0	99	653.619	2610.45	2610.37	0.0786816	4	653.599	22	29.1.1.1316.3	42.9311	206.59	13.96	153.97	12.73	250.29	15.75	192.43	13.75	iTRAQ4plex@N-term; iTRAQ4plex(K)@22
1	EFTU_SPIPL	P13552 Elongation factor Tu (EF-Tu).	84.6341	ELLSSYDFPGDDIPIVSGSALK	0.489462	24.4923	0.565715	23.5834	0.52351	22.5194	48.45	48.45	1	auto	0	99	871.131	2610.37	2610.37	0.00484399	3	871.13	19	3.1.1.1306.4	44.3006	39.2	6.08	28.91	5.48	32.31	5.74	36.26	5.92	iTRAQ4plex@N-term; iTRAQ4plex(K)@22
1	EFTU_SPIPL	P13552 Elongation factor Tu (EF-Tu).	84.6341	ELLSSYDFPGDDIPIVSGSALK			0.697267	29.6945			48.45	48.45	1	auto	0	99	871.147	2610.42	2610.37	0.0522704	3	871.13	15	3.1.1.1347.2	47.3731	21.38	4.47	6.58	2.83	21.72	4.58	13	3.61	iTRAQ4plex@N-term; iTRAQ4plex(K)@22
1	EFTU_SPIPL	P13552 Elongation factor Tu (EF-Tu).	84.6341	ELLSSYDFPGDDIPIVSGSALK							48.45	48.45	0	no quant - weak signal	0	99	1225.17	2448.32	2448.25	0.0675479	2	1225.13	18	4.1.1.1466.3	48.3797	0	0	0	0.14	4.35	2	0	0.21	Glu->pyro-Glu@N-term; iTRAQ4plex(K)@22
1	EFTU_SPIPL	P13552 Elongation factor Tu (EF-Tu).	84.6341	ELLSSYDFPGDDIPIVSGSALK							48.45	48.45	0	no quant	0	99	1225.16	2448.3	2448.25	0.0497239	2	1225.13	18	4.1.1.1467.3	48.4547									Glu->pyro-Glu@N-term; iTRAQ4plex(K)@22
1	EFTU_SPIPL	P13552 Elongation factor Tu (EF-Tu).	84.6341	ELLSSYDFPGDDIPIVSGSALK							48.45	48.45	0	no quant - weak signal	0	99	871.144	2610.41	2610.37	0.0418679	3	871.13	18	4.1.1.1490.2	50.1614	16.06	3.87	3.88	2.24	15.44	3.87	12.23	3.46	iTRAQ4plex@N-term; iTRAQ4plex(K)@22
1	EFTU_SPIPL	P13552 Elongation factor Tu (EF-Tu).	84.6341	ELLSSYDFPGDDIPIVSGSALK	0.472352	20.9105	0.621353	19.2832	0.407834	20.4621	48.45	48.45	1	auto	0	99	653.61	2610.41	2610.37	0.0434829	4	653.599	18	26.1.1.1305.3	44.4521	55.12	7.21	39.23	6.4	49.9	7.07	39.72	6.25	iTRAQ4plex@N-term; iTRAQ4plex(K)@22
1	EFTU_SPIPL	P13552 Elongation factor Tu (EF-Tu).	84.6341	ELLSSYDFPGDDIPIVSGSALK							48.45	48.45	1	auto	0	99	817.105	2448.29	2448.25	0.0388998	3	817.092	17	26.1.1.1352.2	47.9854	7.2	2.65	15.55	3.87	6.69	2.83	23.46	4.69	Glu->pyro-Glu@N-term; iTRAQ4plex(K)@22
1	EFTU_SPIPL	P13552 Elongation factor Tu (EF-Tu).	84.6341	ELLSSYDFPGDDIPIVSGSALK							48.45	48.45	0	no quant - weak signal	0	98	817.1	2448.28	2448.25	0.023021	3	817.092	14	27.1.1.1363.2	48.428	9.36	3	15.09	3.87	16.75	4.12	16.48	4	Glu->pyro-Glu@N-term; iTRAQ4plex(K)@22
1	EFTU_SPIPL	P13552 Elongation factor Tu (EF-Tu).	84.6341	ELLSSYDFPGDDIPIVSGSALK							48.45	48.45	0	no quant - weak signal	0	91	817.09	2448.25	2448.25	-0.00610434	3	817.092	13	2.1.1.1358.2	47.2317	3	1.73	10.67	3.16	0	0.98	7.61	2.65	Glu->pyro-Glu@N-term; iTRAQ4plex(K)@22
1	EFTU_SPIPL	P13552 Elongation factor Tu (EF-Tu).	84.6341	ELLSSYDFPGDDIPIVSGSALK							48.45	48.45	1	auto	0	91	817.101	2448.28	2448.25	0.0271859	3	817.092	13	3.1.1.1349.2	47.5247	0	0.68	31.7	5.48	25.01	5.1	27.96	5.2	Glu->pyro-Glu@N-term; iTRAQ4plex(K)@22
1	EFTU_SPIPL	P13552 Elongation factor Tu (EF-Tu).	84.6341	ELLSSYDFPGDDIPIVSGSALK							48.45	48.45	0	no quant - weak signal	0	12	823.11	2466.31	2466.27	0.0416682	3	823.096	11	4.1.1.1489.2	50.0864	8.46	2.83	6.88	2.65	4.61	2.24	8.42	2.83	No iTRAQ4plex@N-term; iTRAQ4plex(K)@22
1	EFTU_SPIPL	P13552 Elongation factor Tu (EF-Tu).	84.6341	ELLSSYDFPGDDIPIVSGSALK							48.45	48.45	0	no quant - weak signal	0	0	823.111	2466.31	2466.27	0.0447813	3	823.096	9	4.1.1.1488.2	50.0114	0	0.09	4.35	2	0	0.4	3.26	1.73	No iTRAQ4plex@N-term; iTRAQ4plex(K)@22
1	EFTU_SPIPL	P13552 Elongation factor Tu (EF-Tu).	84.6341	ELLSSYDFPGDDIPIVSGSALK							48.45	48.45	0	no quant - weak signal	0	0	871.149	2610.43	2610.37	0.0588984	3	871.13	8	4.1.1.1514.4	52.0031	0	0.09	4.35	2	0	0.26	0	0	iTRAQ4plex@N-term; iTRAQ4plex(K)@22
1	EFTU_SPIPL	P13552 Elongation factor Tu (EF-Tu).	84.6341	ERGK							48.45	48.45	0	no quant	0	0	615.409	614.401	614.362	0.0391388	1	615.369	3	18.1.1.1408.4	60.2532									Glu->pyro-Glu@N-term; iTRAQ4plex(K)@4
1	EFTU_SPIPL	P13552 Elongation factor Tu (EF-Tu).	84.6341	FAIR	0.961965	9.05663	1.38105	8.5065	1.17023	8.41226	48.45	48.45	0	auto - low confidence	0	0	325.72	649.426	649.403	0.022193	2	325.709	6	25.1.1.1135.3	28.8208	201.47	13.89	292.02	17.15	405.39	20.2	416.58	20.08	iTRAQ4plex@N-term
1	EFTU_SPIPL	P13552 Elongation factor Tu (EF-Tu).	84.6341	FAIR	1.03469	15.4203	1.8445	14.0074	1.22748	14.4466	48.45	48.45	0	auto - low confidence	0	0	325.72	649.426	649.403	0.0223761	2	325.709	6	25.1.1.1136.4	28.9133	67.69	8.06	105.53	10.34	181.91	13.42	146.81	12.01	iTRAQ4plex@N-term
1	EFTU_SPIPL	P13552 Elongation factor Tu (EF-Tu).	84.6341	FEAEVYILK	0.806569	3.4711	1.03174	3.31461	0.897147	3.24846	48.45	48.45	1	auto	0	99	700.395	1398.77	1398.8	-0.025302	2	700.407	16	30.1.1.1225.3	37.4426	1481.17	37.58	1800.07	42.64	2226.53	47.49	2347.93	47.63	iTRAQ4plex@N-term; iTRAQ4plex(K)@9
1	EFTU_SPIPL	P13552 Elongation factor Tu (EF-Tu).	84.6341	FEAEVYILK							48.45	48.45	0	no quant	0	92	700.401	1398.79	1398.8	-0.012204	2	700.407	12	7.1.1.1660.3	70.8203									iTRAQ4plex@N-term; iTRAQ4plex(K)@9
1	EFTU_SPIPL	P13552 Elongation factor Tu (EF-Tu).	84.6341	FEAEVYILK	0.920473	4.48498	1.06008	4.40286	0.953458	4.28226	48.45	48.45	1	auto	0	46	467.278	1398.81	1398.8	0.0112375	3	467.274	11	7.1.1.1146.3	36.4094	834.08	28.25	1156.81	34.01	1288.25	36.24	1405.16	36.82	iTRAQ4plex@N-term; iTRAQ4plex(K)@9
1	EFTU_SPIPL	P13552 Elongation factor Tu (EF-Tu).	84.6341	FEAEVYILK	0.655625	17.6364	1.24737	15.2235	0.739732	16.2822	48.45	48.45	1	auto	0	45	467.282	1398.83	1398.8	0.0248088	3	467.274	11	9.1.1.1154.4	37.646	64.29	7.81	63.51	8.12	116.84	10.72	84.03	9.11	iTRAQ4plex@N-term; iTRAQ4plex(K)@9
1	EFTU_SPIPL	P13552 Elongation factor Tu (EF-Tu).	84.6341	FEAEVYILK	0.8441	5.60082	1.03769	5.40326	0.866723	5.33993	48.45	48.45	1	auto	0	44	467.276	1398.81	1398.8	0.00525849	3	467.274	11	6.1.1.1216.2	36.5661	556.33	23.04	707.57	26.68	841.11	29.19	851.98	28.72	iTRAQ4plex@N-term; iTRAQ4plex(K)@9
1	EFTU_SPIPL	P13552 Elongation factor Tu (EF-Tu).	84.6341	FEAEVYILK	0.818717	3.97612	1.0567	3.79052	0.892216	3.73971	48.45	48.45	1	auto	0	42	467.269	1398.78	1398.8	-0.0166886	3	467.274	11	7.1.1.1147.2	36.4652	1120.94	32.7	1382.8	37.36	1725.79	41.77	1767.13	41.35	iTRAQ4plex@N-term; iTRAQ4plex(K)@9
1	EFTU_SPIPL	P13552 Elongation factor Tu (EF-Tu).	84.6341	FEAEVYILK	0.810791	5.94326	1.11315	5.58635	0.909884	5.55401	48.45	48.45	1	auto	0	41	467.283	1398.83	1398.8	0.0253097	3	467.274	11	6.1.1.1215.3	36.5103	504.5	21.93	616.33	24.98	818.22	28.71	811.08	28.04	iTRAQ4plex@N-term; iTRAQ4plex(K)@9
1	EFTU_SPIPL	P13552 Elongation factor Tu (EF-Tu).	84.6341	FEAEVYILK							48.45	48.45	0	no quant - weak signal	0	36	700.429	1398.84	1398.8	0.0432209	2	700.407	10	7.1.1.1386.4	54.7628	0	0.16	7.33	2.65	8.23	2.83	0	0.41	iTRAQ4plex@N-term; iTRAQ4plex(K)@9
1	EFTU_SPIPL	P13552 Elongation factor Tu (EF-Tu).	84.6341	FEAEVYILK							48.45	48.45	0	no quant	0	2	700.467	1398.92	1398.8	0.12001	2	700.407	8	7.1.1.1452.2	58.3942									iTRAQ4plex@N-term; iTRAQ4plex(K)@9
1	EFTU_SPIPL	P13552 Elongation factor Tu (EF-Tu).	84.6341	FEAEVYILK							48.45	48.45	0	no quant	0	2	700.435	1398.86	1398.8	0.0556836	2	700.407	9	31.1.1.1814.4	93.1638									iTRAQ4plex@N-term; iTRAQ4plex(K)@9
1	EFTU_SPIPL	P13552 Elongation factor Tu (EF-Tu).	84.6341	FEAEVYILK							48.45	48.45	0	no quant - weak signal	0	1	700.408	1398.8	1398.8	0.0008587	2	700.407	8	7.1.1.1617.2	67.5728	0	0.09	4.07	2	8.29	2.83	2.84	1.73	iTRAQ4plex@N-term; iTRAQ4plex(K)@9
1	EFTU_SPIPL	P13552 Elongation factor Tu (EF-Tu).	84.6341	FEAEVYILK							48.45	48.45	0	no quant	0	0	700.418	1398.82	1398.8	0.0203166	2	700.407	6	6.1.1.1549.2	60.1811									iTRAQ4plex@N-term; iTRAQ4plex(K)@9
1	EFTU_SPIPL	P13552 Elongation factor Tu (EF-Tu).	84.6341	FEAEVYILK							48.45	48.45	0	no quant - weak signal	0	0	467.272	1398.8	1398.8	-0.00496883	3	467.274	6	7.1.1.1589.2	65.507	0	0.23	10.87	3.16	0	0.94	6.53	2.45	iTRAQ4plex@N-term; iTRAQ4plex(K)@9
1	EFTU_SPIPL	P13552 Elongation factor Tu (EF-Tu).	84.6341	FEAEVYILK							48.45	48.45	0	no quant - weak signal	0	0	700.417	1398.82	1398.8	0.0185605	2	700.407	7	7.1.1.1699.4	73.8836	0	0.14	6.52	2.45	0	0.4	0	0	iTRAQ4plex@N-term; iTRAQ4plex(K)@9
1	EFTU_SPIPL	P13552 Elongation factor Tu (EF-Tu).	84.6341	FEAEVYILK							48.45	48.45	0	no quant - weak signal	0	0	700.445	1398.88	1398.8	0.0759485	2	700.407	7	31.1.1.1735.4	85.8999	0	0	0	0.21	6.24	2.45	6.19	2.45	iTRAQ4plex@N-term; iTRAQ4plex(K)@9
1	EFTU_SPIPL	P13552 Elongation factor Tu (EF-Tu).	84.6341	FEAEVYILK							48.45	48.45	0	no quant - weak signal	0	0	700.443	1398.87	1398.8	0.0716758	2	700.407	7	31.1.1.1809.3	92.6863	4.24	2	2.99	1.73	0	0.33	3.26	1.73	iTRAQ4plex@N-term; iTRAQ4plex(K)@9
1	EFTU_SPIPL	P13552 Elongation factor Tu (EF-Tu).	84.6341	GGAK							48.45	48.45	0	no quant - weak signal	0	0	476.299	475.291	475.288	0.00376472	1	476.295	3	45.1.1.1904.4	89.1059	0	0	0	0	0	0.23	5.42	2.24	No iTRAQ4plex@N-term; iTRAQ4plex(K)@4
1	EFTU_SPIPL	P13552 Elongation factor Tu (EF-Tu).	84.6341	GHAD							48.45	48.45	0	no quant	0	0	399.209	398.202	398.155	0.0470837	1	399.162	3	43.1.1.1411.4	62.8958									No iTRAQ4plex@N-term
1	EFTU_SPIPL	P13552 Elongation factor Tu (EF-Tu).	84.6341	GHVDHGK	1.22002	5.01532	0.918775	5.41018	0.714835	5.39914	48.45	48.45	0	auto - shared MS/MS	0	79	447.236	892.459	892.464	-0.00515787	2	447.239	11	44.1.1.925.2	26.4396	595.39	23.98	1094.49	32.71	797.01	28.79	752.01	27.04	No iTRAQ4plex@N-term; iTRAQ4plex(K)@7
1	EFTU_SPIPL	P13552 Elongation factor Tu (EF-Tu).	84.6341	GHVDHGK	1.37117	5.28193	0.937508	5.8075	0.837443	5.60662	48.45	48.45	0	auto - shared MS/MS	0	70	447.237	892.459	892.464	-0.00497476	2	447.239	11	44.1.1.924.2	26.3655	516.33	22.38	1066.75	32.2	705.27	27.26	764.01	27.17	No iTRAQ4plex@N-term; iTRAQ4plex(K)@7
1	EFTU_SPIPL	P13552 Elongation factor Tu (EF-Tu).	84.6341	GHVDHGK	1.43235	27.7104	1.21594	28.9807	1.07385	28.2736	48.45	48.45	0	auto - shared MS/MS	0	43	447.242	892.469	892.464	0.00513022	2	447.239	10	47.1.1.1042.2	26.2392	18.52	4.24	39.97	6.24	32.81	5.83	35.14	5.83	No iTRAQ4plex@N-term; iTRAQ4plex(K)@7
1	EFTU_SPIPL	P13552 Elongation factor Tu (EF-Tu).	84.6341	GHVDHGK	1.45196	26.2668	1.35768	26.9545	1.28414	26.0686	48.45	48.45	0	auto - shared MS/MS	0	32	447.237	892.46	892.464	-0.00388119	2	447.239	10	45.1.1.1062.2	25.8985	20.56	4.47	44.98	6.63	40.67	6.48	46.65	6.71	No iTRAQ4plex@N-term; iTRAQ4plex(K)@7
1	EFTU_SPIPL	P13552 Elongation factor Tu (EF-Tu).	84.6341	GHVDHGK							48.45	48.45	0	auto - shared MS/MS	0	24	447.245	892.476	892.464	0.0119052	2	447.239	10	47.1.1.1041.3	26.1842	7.83	2.83	36.16	5.92	38.06	6.16	19.74	4.47	No iTRAQ4plex@N-term; iTRAQ4plex(K)@7
1	EFTU_SPIPL	P13552 Elongation factor Tu (EF-Tu).	84.6341	GHVDHGK	1.5811	24.7856	1.12553	26.8354	1.14951	25.3737	48.45	48.45	0	auto - shared MS/MS	0	18	447.246	892.478	892.464	0.0139638	2	447.239	10	19.1.1.905.3	26.1854	22.52	4.69	53.65	7.21	36.93	6.25	45.74	6.63	No iTRAQ4plex@N-term; iTRAQ4plex(K)@7
1	EFTU_SPIPL	P13552 Elongation factor Tu (EF-Tu).	84.6341	GHVDHGK	1.41634	23.5966	1.55143	23.4946	1.17371	23.6685	48.45	48.45	0	auto - shared MS/MS	0	18	447.246	892.477	892.464	0.0134144	2	447.239	10	19.1.1.906.3	26.2587	25.73	5	54.91	7.35	58.16	7.68	53.36	7.21	No iTRAQ4plex@N-term; iTRAQ4plex(K)@7
1	EFTU_SPIPL	P13552 Elongation factor Tu (EF-Tu).	84.6341	GHVDHGK							48.45	48.45	0	no quant	0	2	447.226	892.437	892.464	-0.0266041	2	447.239	7	46.1.1.1418.3	26.5659									No iTRAQ4plex@N-term; iTRAQ4plex(K)@7
1	EFTU_SPIPL	P13552 Elongation factor Tu (EF-Tu).	84.6341	GIER							48.45	48.45	0	no quant - weak signal	0	0	618.434	617.427	617.362	0.0647838	1	618.369	3	42.1.1.1586.3	65.0285	8.62	2.83	0	0.55	0	0	0	0	iTRAQ4plex@N-term
1	EFTU_SPIPL	P13552 Elongation factor Tu (EF-Tu).	84.6341	GITINTAHVEYETEQR	0.606284	10.6577	0.63074	10.672	0.638498	9.95993	48.45	48.45	1	auto	0	99	669.003	2003.99	2004	-0.0169953	3	669.008	25	3.1.1.1132.3	31.1322	181.55	13.11	165.85	13	166.84	13.11	204.82	14.05	iTRAQ4plex@N-term
1	EFTU_SPIPL	P13552 Elongation factor Tu (EF-Tu).	84.6341	GITINTAHVEYETEQR	0.614917	17.2873	0.736577	16.6258	0.675931	15.9932	48.45	48.45	1	auto	0	99	669.327	2004.96	2004.99	-0.0273961	3	669.336	23	3.1.1.1148.4	32.348	68.6	8.06	63.56	8.06	73.62	8.66	81.93	8.89	iTRAQ4plex@N-term; Deamidated(N)@5
1	EFTU_SPIPL	P13552 Elongation factor Tu (EF-Tu).	84.6341	GITINTAHVEYETEQR	0.59746	7.21171	0.652412	7.11482	0.619497	6.75821	48.45	48.45	1	auto	0	99	669.306	2004.89	2004.99	-0.092738	3	669.336	25	5.1.1.1185.3	31.7674	400.21	19.47	360.28	19.18	380.42	19.75	438.07	20.55	iTRAQ4plex@N-term; Deamidated(N)@5
1	EFTU_SPIPL	P13552 Elongation factor Tu (EF-Tu).	84.6341	GITINTAHVEYETEQR	0.717602	5.60315	0.877881	5.39059	0.852252	5.1412	48.45	48.45	1	auto	0	99	668.967	2003.88	2004	-0.124438	3	669.008	28	7.1.1.1063.4	30.2061	601.71	23.92	650.6	25.69	769.62	28.02	906.09	29.54	iTRAQ4plex@N-term
1	EFTU_SPIPL	P13552 Elongation factor Tu (EF-Tu).	84.6341	GITINTAHVEYETEQR	0.740968	7.59247	0.789072	7.57815	0.815963	7.08991	48.45	48.45	1	auto	0	99	668.983	2003.93	2004	-0.0766429	3	669.008	27	7.1.1.1064.3	30.2619	321.66	17.49	359.12	19.03	369.8	19.52	463.75	21.1	iTRAQ4plex@N-term
1	EFTU_SPIPL	P13552 Elongation factor Tu (EF-Tu).	84.6341	GITINTAHVEYETEQR	0.691602	3.534	0.903821	3.34127	0.897082	3.17541	48.45	48.45	1	auto	0	99	668.992	2003.96	2004	-0.048149	3	669.008	27	8.1.1.1183.4	30.3925	1543.42	38.29	1608.36	40.48	2032.45	45.49	2446.43	48.49	iTRAQ4plex@N-term
1	EFTU_SPIPL	P13552 Elongation factor Tu (EF-Tu).	84.6341	GITINTAHVEYETEQR	0.65114	3.08866	0.830091	2.93043	0.8266	2.77519	48.45	48.45	1	auto	0	99	668.955	2003.84	2004	-0.160038	3	669.008	29	8.1.1.1184.4	30.4675	2086.19	44.49	2046.78	45.73	2523.09	50.71	3046.95	54.11	iTRAQ4plex@N-term
1	EFTU_SPIPL	P13552 Elongation factor Tu (EF-Tu).	84.6341	GITINTAHVEYETEQR	0.663429	3.13321	0.849877	2.97094	0.825877	2.83099	48.45	48.45	1	auto	0	99	668.953	2003.84	2004	-0.16718	3	669.008	29	8.1.1.1187.3	30.6725	2006.35	43.63	2005.6	45.24	2484.37	50.29	2927.78	53.07	iTRAQ4plex@N-term
1	EFTU_SPIPL	P13552 Elongation factor Tu (EF-Tu).	84.6341	GITINTAHVEYETEQR	0.655952	3.41326	0.810137	3.26808	0.851225	3.05458	48.45	48.45	1	auto	0	99	668.952	2003.83	2004	-0.168462	3	669.008	27	8.1.1.1188.3	30.7475	1700.11	40.16	1680.32	41.4	2006.73	45.32	2557.04	49.52	iTRAQ4plex@N-term
1	EFTU_SPIPL	P13552 Elongation factor Tu (EF-Tu).	84.6341	GITINTAHVEYETEQR	1.23291	17.3297	0.830861	19.2752	0.902137	17.7718	48.45	48.45	1	auto	0	99	669.341	2005	2004.99	0.0121222	3	669.336	22	26.1.1.1156.4	33.2129	49.68	6.93	92.29	9.49	60.14	8	79.19	8.72	iTRAQ4plex@N-term; Deamidated(N)@5
1	EFTU_SPIPL	P13552 Elongation factor Tu (EF-Tu).	84.6341	GITINTAHVEYETEQR	0.874799	11.9817	0.881622	12.1389	0.868026	11.5184	48.45	48.45	1	auto	0	99	669.331	2004.97	2004.99	-0.0174571	3	669.336	25	29.1.1.1180.3	32.7369	119.33	10.68	157.29	12.53	153.28	12.57	183.02	13.27	iTRAQ4plex@N-term; Deamidated(N)@5
1	EFTU_SPIPL	P13552 Elongation factor Tu (EF-Tu).	84.6341	GITINTAHVEYETEQR	0.466555	10.5569	0.63699	9.68242	0.753953	8.71844	48.45	48.45	1	auto	0	99	1003.01	2004.01	2004	0.008345	2	1003.01	29	32.1.1.1100.4	30.863	218.44	14.35	153.56	12.69	202.73	14.42	291	16.68	iTRAQ4plex@N-term
1	EFTU_SPIPL	P13552 Elongation factor Tu (EF-Tu).	84.6341	GITINTAHVEYETEQR	0.646454	2.81072	0.832589	2.65949	0.838704	2.51245	48.45	48.45	1	auto	0	99	668.955	2003.84	2004	-0.161759	3	669.008	29	32.1.1.1103.3	31.0672	2529.32	48.98	2463.68	50.19	3068.23	55.93	3748.25	60	iTRAQ4plex@N-term
1	EFTU_SPIPL	P13552 Elongation factor Tu (EF-Tu).	84.6341	GITINTAHVEYETEQR	0.673766	3.01317	0.893494	2.83444	0.862826	2.70922	48.45	48.45	1	auto	0	99	668.954	2003.84	2004	-0.163956	3	669.008	28	32.1.1.1104.3	31.1431	2153.17	45.21	2185.9	47.24	2803	53.37	3282.6	56.2	iTRAQ4plex@N-term
1	EFTU_SPIPL	P13552 Elongation factor Tu (EF-Tu).	84.6341	GITINTAHVEYETEQR	0.843614	12.4057	0.890692	12.4052	0.754009	12.1864	48.45	48.45	1	auto	0	99	669.002	2003.99	2004	-0.0181689	3	669.008	15	9.1.1.1062.4	30.791	113.16	10.39	143.84	12	146.85	12.25	150.76	12.08	iTRAQ4plex@N-term
1	EFTU_SPIPL	P13552 Elongation factor Tu (EF-Tu).	84.6341	GITINTAHVEYETEQR	0.685478	12.2533	0.67182	12.5255	0.783847	11.3001	48.45	48.45	1	auto	0	99	669.331	2004.97	2004.99	-0.0152124	3	669.336	20	27.1.1.1161.4	33.1746	128.47	11.05	132.69	11.58	125.75	11.45	177.93	13.04	iTRAQ4plex@N-term; Deamidated(N)@5
1	EFTU_SPIPL	P13552 Elongation factor Tu (EF-Tu).	84.6341	GITINTAHVEYETEQR	2.56409	21.2441	2.48719	21.5083	1.89981	21.5777	48.45	48.45	0	auto - no iTRAQ	0	99	620.97	1859.89	1859.9	-0.0126792	3	620.974	20	32.1.1.1096.4	30.5655	27.83	5.29	107.52	10.2	100.85	10.15	93.42	9.54	No iTRAQ4plex@N-term
1	EFTU_SPIPL	P13552 Elongation factor Tu (EF-Tu).	84.6341	GITINTAHVEYETEQR	1.0095	9.79986	0.987216	9.98822	0.872123	9.72693	48.45	48.45	1	auto	0	99	669.336	2004.99	2004.99	-0.00237045	3	669.336	18	32.1.1.1121.4	32.4264	167.81	12.69	255.25	15.91	241.37	15.75	258.59	15.82	iTRAQ4plex@N-term; Deamidated(N)@5
1	EFTU_SPIPL	P13552 Elongation factor Tu (EF-Tu).	84.6341	GITINTAHVEYETEQR							48.45	48.45	0	no quant - weak signal	0	99	669.042	2004.1	2004	0.101019	3	669.008	14	32.1.1.1507.3	61.4656	0	0.09	4.35	2	0	0.26	0	0	iTRAQ4plex@N-term
1	EFTU_SPIPL	P13552 Elongation factor Tu (EF-Tu).	84.6341	GITINTAHVEYETEQR							48.45	48.45	0	no quant - weak signal	0	99	669.053	2004.14	2004	0.133981	3	669.008	15	32.1.1.1539.2	63.8481	3.23	1.73	0	0.21	0	0	0	0	iTRAQ4plex@N-term
1	EFTU_SPIPL	P13552 Elongation factor Tu (EF-Tu).	84.6341	GITINTAHVEYETEQR	0.297352	9.39818	0.27096	9.70691	0.271555	8.80418	48.45	48.45	1	auto	0	97	1003.48	2004.94	2004.99	-0.0433937	2	1003.5	18	29.1.1.1179.2	32.6444	379.5	18.87	170.03	13.56	149.82	12.49	182.09	13.23	iTRAQ4plex@N-term; Deamidated(N)@5
1	EFTU_SPIPL	P13552 Elongation factor Tu (EF-Tu).	84.6341	GITINTAHVEYETEQR							48.45	48.45	0	no quant	0	97	669.056	2004.14	2004	0.141122	3	669.008	13	32.1.1.1731.4	78.9506									iTRAQ4plex@N-term
1	EFTU_SPIPL	P13552 Elongation factor Tu (EF-Tu).	84.6341	GITINTAHVEYETEQR	0.421533	9.37098	0.292528	10.8326	0.317983	9.51328	48.45	48.45	1	auto	0	94	1003.46	2004.9	2004.99	-0.0888673	2	1003.5	16	5.1.1.1184.4	31.7116	293.05	16.61	186.13	13.89	124.9	11.53	164.65	12.58	iTRAQ4plex@N-term; Deamidated(N)@5
1	EFTU_SPIPL	P13552 Elongation factor Tu (EF-Tu).	84.6341	GITINTAHVEYETEQR							48.45	48.45	0	no quant	0	78	669.042	2004.1	2004	0.0992661	3	669.008	12	8.1.1.1469.3	51.8826									iTRAQ4plex@N-term
1	EFTU_SPIPL	P13552 Elongation factor Tu (EF-Tu).	84.6341	GITINTAHVEYETEQR							48.45	48.45	0	no quant - weak signal	0	51	669.041	2004.1	2004	0.0970686	3	669.008	11	8.1.1.1873.4	66.7626	0	0.09	4.35	2	0	0.26	0	0	iTRAQ4plex@N-term
1	EFTU_SPIPL	P13552 Elongation factor Tu (EF-Tu).	84.6341	GITINTAHVEYETEQR							48.45	48.45	0	no quant	0	49	669.049	2004.13	2004	0.121712	3	669.008	11	32.1.1.1735.2	79.1565									iTRAQ4plex@N-term
1	EFTU_SPIPL	P13552 Elongation factor Tu (EF-Tu).	84.6341	GITINTAHVEYETEQR							48.45	48.45	0	no quant	0	41	669.031	2004.07	2004	0.0679519	3	669.008	11	8.1.1.1473.4	52.274									iTRAQ4plex@N-term
1	EFTU_SPIPL	P13552 Elongation factor Tu (EF-Tu).	84.6341	GITINTAHVEYETEQR							48.45	48.45	0	no quant - weak signal	0	41	669.036	2004.09	2004	0.0830732	3	669.008	11	32.1.1.1722.3	78.3156	0	0.09	4.35	2	0	0.26	0	0	iTRAQ4plex@N-term
1	EFTU_SPIPL	P13552 Elongation factor Tu (EF-Tu).	84.6341	GITINTAHVEYETEQR							48.45	48.45	0	no quant	0	41	669.062	2004.16	2004	0.159251	3	669.008	11	32.1.1.1951.2	89.7854									iTRAQ4plex@N-term
1	EFTU_SPIPL	P13552 Elongation factor Tu (EF-Tu).	84.6341	GITINTAHVEYETEQR							48.45	48.45	0	no quant	0	30	669.054	2004.14	2004	0.137356	3	669.008	11	8.1.1.1835.4	63.6201									iTRAQ4plex@N-term
1	EFTU_SPIPL	P13552 Elongation factor Tu (EF-Tu).	84.6341	GITINTAHVEYETEQR							48.45	48.45	0	no quant - weak signal	0	26	669.055	2004.14	2004	0.138559	3	669.008	10	32.1.1.1896.2	87.8673	0	0	0	0	0	0.33	7.59	2.65	iTRAQ4plex@N-term
1	EFTU_SPIPL	P13552 Elongation factor Tu (EF-Tu).	84.6341	GITINTAHVEYETEQR							48.45	48.45	0	no quant	0	9	669.041	2004.1	2004	0.0988999	3	669.008	10	8.1.1.1836.3	63.6968									iTRAQ4plex@N-term
1	EFTU_SPIPL	P13552 Elongation factor Tu (EF-Tu).	84.6341	GITINTAHVEYETEQR							48.45	48.45	0	no quant - weak signal	0	4	669.374	2005.1	2004.99	0.112729	3	669.336	10	8.1.1.1850.2	64.9593	0	0	0	0	0	0.14	3.25	1.73	iTRAQ4plex@N-term; Deamidated(Q)@15
1	EFTU_SPIPL	P13552 Elongation factor Tu (EF-Tu).	84.6341	GITINTAHVEYETEQR	0.803469	15.4536	0.702016	16.2549	0.646114	15.5427	48.45	48.45	1	auto	0	3	669.328	2004.96	2004.99	-0.0264805	3	669.336	11	3.1.1.1147.3	32.2547	74.49	8.43	90.18	9.49	76.19	8.89	85.04	9.06	iTRAQ4plex@N-term; Deamidated(N)@5
1	EFTU_SPIPL	P13552 Elongation factor Tu (EF-Tu).	84.6341	GITINTAHVEYETEQR							48.45	48.45	0	no quant	0	1	669.034	2004.08	2004	0.0776575	3	669.008	8	8.1.1.1972.2	74.3549									iTRAQ4plex@N-term
1	EFTU_SPIPL	P13552 Elongation factor Tu (EF-Tu).	84.6341	GITINTAHVEYETEQR							48.45	48.45	0	no quant	0	0	669.041	2004.1	2004	0.0985336	3	669.008	7	8.1.1.1481.3	52.9773									iTRAQ4plex@N-term
1	EFTU_SPIPL	P13552 Elongation factor Tu (EF-Tu).	84.6341	GITINTAHVEYETEQR							48.45	48.45	0	no quant	0	0	669.038	2004.09	2004	0.0875462	3	669.008	7	8.1.1.1555.2	56.0023									iTRAQ4plex@N-term
1	EFTU_SPIPL	P13552 Elongation factor Tu (EF-Tu).	84.6341	GITINTAHVEYETEQR							48.45	48.45	0	no quant	0	0	669.032	2004.07	2004	0.0706987	3	669.008	7	8.1.1.1582.2	57.0573									iTRAQ4plex@N-term
1	EFTU_SPIPL	P13552 Elongation factor Tu (EF-Tu).	84.6341	GITINTAHVEYETEQR							48.45	48.45	0	no quant	0	0	669.049	2004.13	2004	0.12234	3	669.008	5	8.1.1.1705.2	60.2765									iTRAQ4plex@N-term
1	EFTU_SPIPL	P13552 Elongation factor Tu (EF-Tu).	84.6341	GITINTAHVEYETEQR							48.45	48.45	0	no quant	0	0	669.036	2004.09	2004	0.0829681	3	669.008	4	8.1.1.1716.2	60.5374									iTRAQ4plex@N-term
1	EFTU_SPIPL	P13552 Elongation factor Tu (EF-Tu).	84.6341	GITINTAHVEYETEQR							48.45	48.45	0	no quant	0	0	669.048	2004.12	2004	0.117212	3	669.008	6	8.1.1.1982.2	74.6932									iTRAQ4plex@N-term
1	EFTU_SPIPL	P13552 Elongation factor Tu (EF-Tu).	84.6341	GITINTAHVEYETEQR							48.45	48.45	0	no quant	0	0	669.037	2004.09	2004	0.0853487	3	669.008	6	8.1.1.1994.2	75.2357									iTRAQ4plex@N-term
1	EFTU_SPIPL	P13552 Elongation factor Tu (EF-Tu).	84.6341	GITINTAHVEYETEQR							48.45	48.45	0	no quant	0	0	669.08	2004.22	2004	0.213519	3	669.008	7	31.1.1.1398.3	59.1974									iTRAQ4plex@N-term
1	EFTU_SPIPL	P13552 Elongation factor Tu (EF-Tu).	84.6341	GITINTAHVEYETEQR							48.45	48.45	0	no quant - weak signal	0	0	669.035	2004.08	2004	0.0788614	3	669.008	8	32.1.1.1503.3	61.1656	0	0.07	3.16	1.73	3.06	1.73	0	0.15	iTRAQ4plex@N-term
1	EFTU_SPIPL	P13552 Elongation factor Tu (EF-Tu).	84.6341	GITINTAHVEYETEQR							48.45	48.45	0	no quant - weak signal	0	0	669.052	2004.14	2004	0.1316	3	669.008	7	32.1.1.1715.4	77.7631	0	0.07	3.16	1.73	3.06	1.73	0	0.15	iTRAQ4plex@N-term
1	EFTU_SPIPL	P13552 Elongation factor Tu (EF-Tu).	84.6341	GITINTAHVEYETEQR							48.45	48.45	0	no quant - weak signal	0	0	669.058	2004.15	2004	0.149363	3	669.008	8	32.1.1.1900.3	88.0757	0	0.07	3.26	1.73	0	0.2	0	0	iTRAQ4plex@N-term
1	EFTU_SPIPL	P13552 Elongation factor Tu (EF-Tu).	84.6341	GITINTAHVEYETEQR							48.45	48.45	0	no quant	0	0	669.395	2005.16	2004.99	0.176355	3	669.336	9	32.1.1.1964.2	90.3765									iTRAQ4plex@N-term; Deamidated(Q)@15
1	EFTU_SPIPL	P13552 Elongation factor Tu (EF-Tu).	84.6341	GITINTAHVEYETEQR							48.45	48.45	0	no quant - weak signal	0	0	669.375	2005.1	2004.99	0.114827	3	669.336	8	32.1.1.1993.2	91.5979	0	0	0	0	0	0.19	4.34	2	iTRAQ4plex@N-term; Deamidated(N)@5
1	EFTU_SPIPL	P13552 Elongation factor Tu (EF-Tu).	84.6341	GLLD							48.45	48.45	0	no quant	0	0	561.322	560.315	560.329	-0.0145277	1	561.336	3	3.1.1.1526.2	61.0039									iTRAQ4plex@N-term
1	EFTU_SPIPL	P13552 Elongation factor Tu (EF-Tu).	84.6341	GMVIAKPK	0.559352	14.0436	1.01639	12.0821	0.846667	11.9891	48.45	48.45	1	auto	0	96	425.945	1274.81	1274.81	0.00186529	3	425.944	13	24.1.1.1049.2	27.0086	111.01	10.25	93.56	9.9	164.39	12.81	166.07	12.7	iTRAQ4plex@N-term; iTRAQ4plex(K)@6; iTRAQ4plex(K)@8
1	EFTU_SPIPL	P13552 Elongation factor Tu (EF-Tu).	84.6341	GMVIAKPK	0.681119	18.1628	0.990311	16.7182	0.926182	16.1428	48.45	48.45	1	auto	0	88	425.948	1274.82	1274.81	0.0120278	3	425.944	13	24.1.1.1048.2	26.9352	58.98	7.48	60.53	7.87	85.1	9.27	96.52	9.64	iTRAQ4plex@N-term; iTRAQ4plex(K)@6; iTRAQ4plex(K)@8
1	EFTU_SPIPL	P13552 Elongation factor Tu (EF-Tu).	84.6341	GMVIAKPK	1.11394	31.5811	1.32513	30.9821	1.55693	28.9824	48.45	48.45	1	auto	0	84	431.281	1290.82	1290.81	0.0145531	3	431.276	12	47.1.1.1011.2	23.9659	15.58	3.87	26.15	5.1	30.08	5.57	42.86	6.4	iTRAQ4plex@N-term; Oxidation(M)@2; iTRAQ4plex(K)@6; iTRAQ4plex(K)@8
1	EFTU_SPIPL	P13552 Elongation factor Tu (EF-Tu).	84.6341	GMVIAKPK	0.745497	7.95632	1.02748	7.45249	0.983279	7.17226	48.45	48.45	1	auto	0	83	425.935	1274.78	1274.81	-0.0280325	3	425.944	14	47.1.1.1058.2	27.4134	293.23	16.7	329.38	18.3	438.97	21.1	509.45	22.21	iTRAQ4plex@N-term; iTRAQ4plex(K)@6; iTRAQ4plex(K)@8
1	EFTU_SPIPL	P13552 Elongation factor Tu (EF-Tu).	84.6341	GMVIAKPK	0.73455	28.4258	0.957272	26.9765	1.04628	25.2024	48.45	48.45	1	auto	0	80	431.28	1290.82	1290.81	0.0124972	3	431.276	12	24.1.1.1000.2	23.4186	23.13	4.69	25.6	5.1	32.26	5.74	42.76	6.4	iTRAQ4plex@N-term; Oxidation(M)@2; iTRAQ4plex(K)@6; iTRAQ4plex(K)@8
1	EFTU_SPIPL	P13552 Elongation factor Tu (EF-Tu).	84.6341	GMVIAKPK	0.70141	9.94232	1.1997	8.84524	1.06192	8.67565	48.45	48.45	1	auto	0	72	425.944	1274.81	1274.81	-0.000749569	3	425.944	14	47.1.1.1057.3	27.3584	194.71	13.6	205.78	14.56	340.34	18.47	365.34	18.8	iTRAQ4plex@N-term; iTRAQ4plex(K)@6; iTRAQ4plex(K)@8
1	EFTU_SPIPL	P13552 Elongation factor Tu (EF-Tu).	84.6341	GMVIAKPK							48.45	48.45	0	no quant - weak signal	0	68	431.279	1290.82	1290.81	0.00953397	3	431.276	11	23.1.1.911.4	22.9126	10.39	3.16	17.16	4.12	17.71	4.24	16.43	4	iTRAQ4plex@N-term; Oxidation(M)@2; iTRAQ4plex(K)@6; iTRAQ4plex(K)@8
1	EFTU_SPIPL	P13552 Elongation factor Tu (EF-Tu).	84.6341	GMVIAKPK							48.45	48.45	0	no quant - weak signal	0	59	431.28	1290.82	1290.81	0.0128634	3	431.276	10	24.1.1.999.3	23.3644	4.22	2	3.86	2	6.03	2.45	5.11	2.24	iTRAQ4plex@N-term; Oxidation(M)@2; iTRAQ4plex(K)@6; iTRAQ4plex(K)@8
1	EFTU_SPIPL	P13552 Elongation factor Tu (EF-Tu).	84.6341	GMVIAKPK	0.648288	22.9368	0.917306	21.0777	0.365971	25.7896	48.45	48.45	1	auto	0	48	431.277	1290.81	1290.81	0.004407	3	431.276	11	23.1.1.912.2	22.9484	37.95	6	37.07	6.16	50.72	7.07	24.54	5	iTRAQ4plex@N-term; Oxidation(M)@2; iTRAQ4plex(K)@6; iTRAQ4plex(K)@8
1	EFTU_SPIPL	P13552 Elongation factor Tu (EF-Tu).	84.6341	GTIGHVDHGK	1.3534	18.2763	0.975726	19.8803	1.00568	18.6821	48.45	48.45	0	auto - shared MS/MS	0	99	582.812	1163.61	1163.62	-0.00646988	2	582.816	17	20.1.1.968.3	26.321	43.31	6.48	88.32	9.27	61.57	8.06	76.96	8.61	No iTRAQ4plex@N-term; iTRAQ4plex(K)@10
1	EFTU_SPIPL	P13552 Elongation factor Tu (EF-Tu).	84.6341	GTIGHVDHGK							48.45	48.45	0	no quant - weak signal	0	99	582.815	1163.62	1163.62	-0.000969837	2	582.816	15	43.1.1.926.4	26.7349	6.19	2.45	12.21	3.46	11.65	3.46	13.48	3.61	No iTRAQ4plex@N-term; iTRAQ4plex(K)@10
1	EFTU_SPIPL	P13552 Elongation factor Tu (EF-Tu).	84.6341	GYRPQFYVR	1.39443	20.8571	0.759049	24.4104	1.02748	21.3158	48.45	48.45	0	auto - shared MS/MS	0	94	443.912	1328.71	1328.71	0.00374121	3	443.911	14	26.1.1.1125.3	30.8721	32.95	5.66	69.23	8.19	36.44	6.32	59.82	7.55	iTRAQ4plex@N-term
1	EFTU_SPIPL	P13552 Elongation factor Tu (EF-Tu).	84.6341	GYRPQFYVR	0.626457	23.1775	0.970976	20.8973	0.847148	20.492	48.45	48.45	0	auto - shared MS/MS	0	30	443.915	1328.72	1328.71	0.0118313	3	443.911	13	3.1.1.1121.4	30.3264	37.98	6	35.85	6.08	53.73	7.35	56.85	7.42	iTRAQ4plex@N-term
1	EFTU_SPIPL	P13552 Elongation factor Tu (EF-Tu).	84.6341	HTPFFK	0.636646	15.7197	1.1605	13.6793	1.01845	13.4368	48.45	48.45	0	auto - shared MS/MS	0	5	355.544	1063.61	1063.61	0.00518475	3	355.543	9	23.1.1.985.4	28.3401	82.25	8.83	78.9	9.06	139.07	11.79	148.01	11.96	iTRAQ4plex@N-term; iTRAQ4plex(K)@6
1	EFTU_SPIPL	P13552 Elongation factor Tu (EF-Tu).	84.6341	HTPFFK	0.645596	22.074	0.892708	20.496	0.782648	20.0371	48.45	48.45	0	auto - shared MS/MS	0	5	355.545	1063.61	1063.61	0.00765668	3	355.543	9	23.1.1.986.4	28.4134	41.11	6.25	39.99	6.4	53.47	7.35	56.85	7.42	iTRAQ4plex@N-term; iTRAQ4plex(K)@6
1	EFTU_SPIPL	P13552 Elongation factor Tu (EF-Tu).	84.6341	HTPFFK	2.99511	16.3419	1.51813	18.137	1.84835	16.8803	48.45	48.45	0	auto - shared MS/MS	0	4	460.762	919.509	919.504	0.00480276	2	460.759	9	18.1.1.976.2	27.8981	46.11	6.86	208.09	14.07	101.99	10.58	150.59	12.01	No iTRAQ4plex@N-term; iTRAQ4plex(K)@6
1	EFTU_SPIPL	P13552 Elongation factor Tu (EF-Tu).	84.6341	HTPFFK							48.45	48.45	0	no quant - weak signal	0	2	355.548	1063.62	1063.61	0.017608	3	355.543	7	46.1.1.1456.3	29.677	0	0.07	3.05	1.73	5.95	2.45	8.36	2.83	iTRAQ4plex@N-term; iTRAQ4plex(K)@6
1	EFTU_SPIPL	P13552 Elongation factor Tu (EF-Tu).	84.6341	HYAHVDCPGHADYVK	0.937456	8.41775	1.10128	8.23105	0.993351	8.00787	48.45	48.45	0	auto - shared MS/MS	0	99	476.223	1900.86	1900.85	0.0159858	4	476.219	23	14.1.1.1004.3	27.7627	235.02	15	331.97	18.22	377.1	19.6	412.5	19.95	No iTRAQ4plex@N-term; Methylthio(C)@7; iTRAQ4plex(K)@15
1	EFTU_SPIPL	P13552 Elongation factor Tu (EF-Tu).	84.6341	HYAHVDCPGHADYVK	0.740093	9.26152	0.847035	9.07881	0.924582	8.42868	48.45	48.45	0	auto - shared MS/MS	0	99	476.222	1900.86	1900.85	0.0135441	4	476.219	24	14.1.1.1005.3	27.8361	216.52	14.35	241.45	15.62	267.21	16.58	353.72	18.42	No iTRAQ4plex@N-term; Methylthio(C)@7; iTRAQ4plex(K)@15
1	EFTU_SPIPL	P13552 Elongation factor Tu (EF-Tu).	84.6341	HYAHVDCPGHADYVK	0.678007	2.60187	0.88785	2.45513	0.836966	2.3586	48.45	48.45	0	auto - shared MS/MS	0	99	512.229	2044.89	2044.95	-0.0609913	4	512.245	24	15.1.1.1014.2	27.856	2877.52	52.27	2939.65	54.76	3722.3	61.48	4255.42	64.02	iTRAQ4plex@N-term; Methylthio(C)@7; iTRAQ4plex(K)@15
1	EFTU_SPIPL	P13552 Elongation factor Tu (EF-Tu).	84.6341	HYAHVDCPGHADYVK	0.681536	3.99362	0.871966	3.79269	0.85332	3.61072	48.45	48.45	0	auto - shared MS/MS	0	99	512.242	2044.94	2044.95	-0.0111446	4	512.245	24	16.1.1.1090.2	27.9724	1217.44	34	1250.2	35.69	1546.68	39.69	1835.59	42.01	iTRAQ4plex@N-term; Methylthio(C)@7; iTRAQ4plex(K)@15
1	EFTU_SPIPL	P13552 Elongation factor Tu (EF-Tu).	84.6341	HYAHVDCPGHADYVK	0.679922	3.69055	0.854149	3.51965	0.825563	3.35803	48.45	48.45	0	auto - shared MS/MS	0	99	512.235	2044.91	2044.95	-0.0389785	4	512.245	23	16.1.1.1091.2	28.0466	1427.09	36.81	1462.02	38.59	1775.98	42.53	2081.7	44.76	iTRAQ4plex@N-term; Methylthio(C)@7; iTRAQ4plex(K)@15
1	EFTU_SPIPL	P13552 Elongation factor Tu (EF-Tu).	84.6341	HYAHVDCPGHADYVK	0.852011	8.645	1.0201	8.40428	1.00478	8.02355	48.45	48.45	0	auto - shared MS/MS	0	99	476.226	1900.87	1900.85	0.0256828	4	476.219	22	39.1.1.990.2	28.1777	232.51	14.9	298.49	17.32	345.57	18.79	412.79	19.93	No iTRAQ4plex@N-term; Methylthio(C)@7; iTRAQ4plex(K)@15
1	EFTU_SPIPL	P13552 Elongation factor Tu (EF-Tu).	84.6341	HYAHVDCPGHADYVK	0.813212	8.84919	0.916954	8.71597	0.897617	8.3065	48.45	48.45	0	auto - shared MS/MS	0	99	682.67	2044.99	2044.95	0.0402228	3	682.657	26	39.1.1.994.4	28.5111	226.53	14.7	277.57	16.7	302.64	17.61	359.28	18.63	iTRAQ4plex@N-term; Methylthio(C)@7; iTRAQ4plex(K)@15
1	EFTU_SPIPL	P13552 Elongation factor Tu (EF-Tu).	84.6341	HYAHVDCPGHADYVK	0.709322	10.9073	0.935763	10.2924	0.851271	9.97546	48.45	48.45	0	auto - shared MS/MS	0	99	682.672	2044.99	2044.95	0.0442513	3	682.657	27	39.1.1.995.3	28.5669	159.94	12.33	170.94	13.19	218.06	14.87	240.57	15.23	iTRAQ4plex@N-term; Methylthio(C)@7; iTRAQ4plex(K)@15
1	EFTU_SPIPL	P13552 Elongation factor Tu (EF-Tu).	84.6341	HYAHVDCPGHADYVK	0.961262	8.27389	0.894121	8.58432	1.24296	7.61264	48.45	48.45	0	auto - shared MS/MS	0	99	476.225	1900.87	1900.85	0.022875	4	476.219	18	39.1.1.989.4	28.1402	240.06	15.17	347.7	18.57	312.73	18.17	527.22	22.38	No iTRAQ4plex@N-term; Methylthio(C)@7; iTRAQ4plex(K)@15
1	EFTU_SPIPL	P13552 Elongation factor Tu (EF-Tu).	84.6341	HYAHVDCPGHADYVK							48.45	48.45	0	no quant - weak signal	0	85	512.263	2045.02	2044.95	0.0735406	4	512.245	8	15.1.1.2862.4	98.1609	0	0	0	0.1	3.07	1.73	4.18	2	iTRAQ4plex@N-term; Methylthio(C)@7; iTRAQ4plex(K)@15
1	EFTU_SPIPL	P13552 Elongation factor Tu (EF-Tu).	84.6341	HYAHVDCPGHADYVK							48.45	48.45	0	no quant - weak signal	0	0	512.262	2045.02	2044.95	0.0691457	4	512.245	6	15.1.1.2861.2	98.0187	6.47	2.45	0	0.52	3.27	1.73	0	0.16	iTRAQ4plex@N-term; Methylthio(C)@7; iTRAQ4plex(K)@15
1	EFTU_SPIPL	P13552 Elongation factor Tu (EF-Tu).	84.6341	IGHVDHGK	2.52549	33.9328					48.45	48.45	0	auto - shared MS/MS	0	86	503.786	1005.56	1005.55	0.0092439	2	503.781	12	20.1.1.972.3	26.6152	10.94	3.32	41.63	6.32	30.37	5.57	14.7	3.87	No iTRAQ4plex@N-term; iTRAQ4plex(K)@8
1	EFTU_SPIPL	P13552 Elongation factor Tu (EF-Tu).	84.6341	IHAL							48.45	48.45	0	no quant	0	0	597.393	596.386	596.377	0.00908721	1	597.384	3	17.1.1.1370.3	54.6192									iTRAQ4plex@N-term
1	EFTU_SPIPL	P13552 Elongation factor Tu (EF-Tu).	84.6341	IHALMDEVDAYIPTPER	1.38904	14.3442	1.44884	14.4011	1.0175	14.7075	48.45	48.45	0	auto - no iTRAQ	0	99	657.321	1968.94	1968.96	-0.021891	3	657.328	20	6.1.1.1226.4	37.3528	70.04	8.25	146.59	12	147.85	12.25	125.92	11.09	No iTRAQ4plex@N-term
1	EFTU_SPIPL	P13552 Elongation factor Tu (EF-Tu).	84.6341	IHALMDEVDAYIPTPER	0.659652	6.86867	1.02484	6.20353	0.793807	6.24741	48.45	48.45	1	auto	0	99	705.358	2113.05	2113.06	-0.0109531	3	705.362	22	6.1.1.1253.3	39.3644	420.5	19.97	417.95	20.74	627.88	25.06	589.79	23.94	iTRAQ4plex@N-term
1	EFTU_SPIPL	P13552 Elongation factor Tu (EF-Tu).	84.6341	IHALMDEVDAYIPTPER	0.820033	8.59652	1.19688	7.98236	1.0023	7.90652	48.45	48.45	1	auto	0	99	705.357	2113.05	2113.06	-0.0151321	3	705.362	21	7.1.1.1191.4	39.8069	240.12	15.13	296.69	17.35	418.73	20.52	425.25	20.31	iTRAQ4plex@N-term
1	EFTU_SPIPL	P13552 Elongation factor Tu (EF-Tu).	84.6341	IHALMDEVDAYIPTPER	0.766218	8.14446	1.0698	7.605	0.857582	7.59279	48.45	48.45	1	auto	0	99	705.35	2113.03	2113.06	-0.03436	3	705.362	21	7.1.1.1192.2	39.8452	276.24	16.22	318.92	18	430.57	20.81	418.58	20.15	iTRAQ4plex@N-term
1	EFTU_SPIPL	P13552 Elongation factor Tu (EF-Tu).	84.6341	IHALMDEVDAYIPTPER	0.751201	7.95218	1.17159	7.23768	0.842884	7.40288	48.45	48.45	1	auto	0	99	1057.54	2113.06	2113.06	-0.00791338	2	1057.54	27	30.1.1.1263.4	40.3118	293.15	16.7	331.81	18.41	500.4	22.34	436.59	20.64	iTRAQ4plex@N-term
1	EFTU_SPIPL	P13552 Elongation factor Tu (EF-Tu).	84.6341	IHALMDEVDAYIPTPER	1.42039	31.4541			1.06161	32.0877	48.45	48.45	1	auto	0	99	705.374	2113.1	2113.06	0.0367339	3	705.362	18	3.1.1.1455.2	55.5581	14.41	3.74	30.84	5.48	21.82	4.8	27.03	5.1	iTRAQ4plex@N-term
1	EFTU_SPIPL	P13552 Elongation factor Tu (EF-Tu).	84.6341	IHALMDEVDAYIPTPER	0.677856	25.7636	1.10622	23.0237	0.641188	24.8385	48.45	48.45	1	auto	0	99	705.373	2113.1	2113.06	0.0343534	3	705.362	19	3.1.1.1456.3	55.6523	29.49	5.29	30.12	5.57	47.53	6.86	33.41	5.74	iTRAQ4plex@N-term
1	EFTU_SPIPL	P13552 Elongation factor Tu (EF-Tu).	84.6341	IHALMDEVDAYIPTPER	0.521041	21.2111	0.95584	18.0539	0.635908	18.9248	48.45	48.45	1	auto	0	99	529.288	2113.12	2113.06	0.0601145	4	529.273	17	6.1.1.1256.3	39.5894	50.81	6.93	39.89	6.48	70.76	8.37	57.09	7.49	iTRAQ4plex@N-term
1	EFTU_SPIPL	P13552 Elongation factor Tu (EF-Tu).	84.6341	IHALMDEVDAYIPTPER	0.639238	21.1004	0.975573	19.1204	0.905282	18.5035	48.45	48.45	1	auto	0	99	529.288	2113.12	2113.06	0.0601145	4	529.273	16	6.1.1.1256.4	39.6078	45.35	6.56	43.68	6.71	64.46	8.06	72.54	8.37	iTRAQ4plex@N-term
1	EFTU_SPIPL	P13552 Elongation factor Tu (EF-Tu).	84.6341	IHALMDEVDAYIPTPER	0.884307	14.4348	0.76137	15.2273	0.711382	14.5311	48.45	48.45	1	auto	0	99	565.304	2257.19	2257.17	0.0218287	4	565.299	19	8.1.1.1296.4	38.8517	81.61	8.83	108.74	10.39	90.53	9.7	102.58	9.95	iTRAQ4plex@N-term; iTRAQ4plex(Y)@11
1	EFTU_SPIPL	P13552 Elongation factor Tu (EF-Tu).	84.6341	IHALMDEVDAYIPTPER							48.45	48.45	0	no quant - weak signal	0	99	705.369	2113.09	2113.06	0.0218089	3	705.362	14	27.1.1.1409.3	51.9163	7.45	2.65	3.76	2	2.68	1.73	7.44	2.65	iTRAQ4plex@N-term
1	EFTU_SPIPL	P13552 Elongation factor Tu (EF-Tu).	84.6341	IHALMDEVDAYIPTPER	1.13702	7.49403	1.08601	7.66997	0.901336	7.57392	48.45	48.45	1	auto	0	99	565.306	2257.19	2257.17	0.0288253	4	565.299	17	32.1.1.1212.4	39.2406	274.07	16.25	469.54	21.52	433.66	21.1	436.48	20.57	iTRAQ4plex@N-term; iTRAQ4plex(Y)@11
1	EFTU_SPIPL	P13552 Elongation factor Tu (EF-Tu).	84.6341	IHALMDEVDAYIPTPER							48.45	48.45	0	no quant - weak signal	0	70	705.376	2113.11	2113.06	0.0430497	3	705.362	12	27.1.1.1408.2	51.8229	4.24	2	2.85	1.73	4.02	2	3.05	1.73	iTRAQ4plex@N-term
1	EFTU_SPIPL	P13552 Elongation factor Tu (EF-Tu).	84.6341	INMTVQLICPIAIEQGMR	0.82588	13.4957	0.815665	13.7117	0.614079	13.8581	48.45	48.45	1	auto	0	99	746.057	2235.15	2235.14	0.0135454	3	746.053	20	10.1.1.1242.3	44.9827	96.44	9.59	120.01	10.95	114.61	10.82	104.64	10.1	iTRAQ4plex@N-term; Oxidation(M)@3; Methylthio(C)@9
1	EFTU_SPIPL	P13552 Elongation factor Tu (EF-Tu).	84.6341	INMTVQLICPIAIEQGMR							48.45	48.45	0	no quant - weak signal	0	99	740.735	2219.18	2219.14	0.0402751	3	740.721	20	13.1.1.1289.4	47.1232	8.21	2.83	18.38	4.24	17.78	4.24	13.18	3.61	iTRAQ4plex@N-term; Methylthio(C)@9
1	EFTU_SPIPL	P13552 Elongation factor Tu (EF-Tu).	84.6341	INMTVQLICPIAIEQGMR	0.63866	22.0481	0.559163	23.309	0.602293	21.2203	48.45	48.45	1	auto	0	99	746.06	2235.16	2235.14	0.0219866	3	746.053	20	14.1.1.1239.2	45.2344	41.12	6.25	39.57	6.32	33.5	5.92	43.76	6.48	iTRAQ4plex@N-term; Oxidation(M)@3; Methylthio(C)@9
1	EFTU_SPIPL	P13552 Elongation factor Tu (EF-Tu).	84.6341	INMTVQLICPIAIEQGMR							48.45	48.45	1	auto	0	99	1118.59	2235.16	2235.14	0.0270081	2	1118.58	21	35.1.1.1255.4	45.9591	16.74	4	22.29	4.69	14.03	3.87	18.77	4.24	iTRAQ4plex@N-term; Oxidation(M)@3; Methylthio(C)@9
1	EFTU_SPIPL	P13552 Elongation factor Tu (EF-Tu).	84.6341	INMTVQLICPIAIEQGMR	0.707222	29.3667	0.976421	27.2645			48.45	48.45	1	auto	0	99	1118.6	2235.18	2235.14	0.0399822	2	1118.58	21	37.1.1.1206.4	46.0074	22.1	4.58	23.55	4.9	31.44	5.57	14.67	3.87	iTRAQ4plex@N-term; Oxidation(M)@3; Methylthio(C)@9
1	EFTU_SPIPL	P13552 Elongation factor Tu (EF-Tu).	84.6341	INMTVQLICPIAIEQGMR	0.439382	25.8743	0.820927	21.503	0.479582	23.504	48.45	48.45	1	auto	0	99	1118.6	2235.18	2235.14	0.0408427	2	1118.58	21	38.1.1.1220.3	45.9134	38.2	6	25.29	5.2	45.69	6.71	32.37	5.66	iTRAQ4plex@N-term; Oxidation(M)@3; Methylthio(C)@9
1	EFTU_SPIPL	P13552 Elongation factor Tu (EF-Tu).	84.6341	INMTVQLICPIAIEQGMR	1.35909	31.6932	1.33988	32.2158	1.26017	31.1815	48.45	48.45	1	auto	0	99	1118.6	2235.18	2235.14	0.0456817	2	1118.58	22	39.1.1.1230.3	46.1061	14.43	3.74	29.55	5.39	28.17	5.39	32.13	5.57	iTRAQ4plex@N-term; Oxidation(M)@3; Methylthio(C)@9
1	EFTU_SPIPL	P13552 Elongation factor Tu (EF-Tu).	84.6341	INMTVQLICPIAIEQGMR							48.45	48.45	0	no quant - weak signal	0	99	1118.59	2235.16	2235.14	0.0241771	2	1118.58	21	43.1.1.1191.3	46.4908	0	0.26	11.85	3.32	2.3	1.73	5.28	2.24	iTRAQ4plex@N-term; Methylthio(C)@9; Oxidation(M)@17
1	EFTU_SPIPL	P13552 Elongation factor Tu (EF-Tu).	84.6341	INMTVQLICPIAIEQGMR	0.731729	31.3732			0.908463	28.5867	48.45	48.45	1	auto	0	99	746.061	2235.16	2235.14	0.0237311	3	746.053	16	9.1.1.1250.4	44.8543	18.92	4.24	20.86	4.58	20.11	4.58	30.37	5.39	iTRAQ4plex@N-term; Oxidation(M)@3; Methylthio(C)@9
1	EFTU_SPIPL	P13552 Elongation factor Tu (EF-Tu).	84.6341	INMTVQLICPIAIEQGMR	1.0733	20.2383	1.31598	19.6831	1.20325	19.1765	48.45	48.45	1	auto	0	99	746.058	2235.15	2235.14	0.0139117	3	746.053	19	10.1.1.1241.2	44.8894	38.48	6.08	62.23	7.87	73.78	8.66	81.81	8.89	iTRAQ4plex@N-term; Oxidation(M)@3; Methylthio(C)@9
1	EFTU_SPIPL	P13552 Elongation factor Tu (EF-Tu).	84.6341	INMTVQLICPIAIEQGMR							48.45	48.45	1	auto	0	99	740.729	2219.17	2219.14	0.0237227	3	740.721	18	10.1.1.1271.3	47.1577	2.71	1.73	24.31	4.8	12.48	3.74	27.49	5.1	iTRAQ4plex@N-term; Methylthio(C)@9
1	EFTU_SPIPL	P13552 Elongation factor Tu (EF-Tu).	84.6341	INMTVQLICPIAIEQGMR	0.749988	17.5332	0.722102	18.0246	0.911862	16.0502	48.45	48.45	1	auto	0	99	746.059	2235.16	2235.14	0.0198077	3	746.053	18	11.1.1.1255.2	44.9521	59.9	7.55	67.69	8.25	63.02	8.12	96.51	9.59	iTRAQ4plex@N-term; Oxidation(M)@3; Methylthio(C)@9
1	EFTU_SPIPL	P13552 Elongation factor Tu (EF-Tu).	84.6341	INMTVQLICPIAIEQGMR	0.916681	15.5955	0.952973	15.6634	0.822726	15.3294	48.45	48.45	1	auto	0	99	746.056	2235.15	2235.14	0.0101021	3	746.053	18	11.1.1.1256.3	45.0455	68.99	8.12	95.29	9.75	95.79	9.9	100.29	9.85	iTRAQ4plex@N-term; Oxidation(M)@3; Methylthio(C)@9
1	EFTU_SPIPL	P13552 Elongation factor Tu (EF-Tu).	84.6341	INMTVQLICPIAIEQGMR	0.536359	22.7743	1.07835	19.0323	0.647908	20.4092	48.45	48.45	1	auto	0	99	746.072	2235.2	2235.14	0.0581366	3	746.053	18	12.1.1.1346.2	45.0634	43.37	6.4	35.05	6.08	68.14	8.19	49.65	7	iTRAQ4plex@N-term; Oxidation(M)@3; Methylthio(C)@9
1	EFTU_SPIPL	P13552 Elongation factor Tu (EF-Tu).	84.6341	INMTVQLICPIAIEQGMR	0.874885	18.8389	0.72171	20.1293	0.758764	18.6394	48.45	48.45	1	auto	0	99	746.076	2235.21	2235.14	0.0704064	3	746.053	18	12.1.1.1347.3	45.1559	48.14	6.78	63.46	7.94	50.62	7.28	64.54	7.88	iTRAQ4plex@N-term; Oxidation(M)@3; Methylthio(C)@9
1	EFTU_SPIPL	P13552 Elongation factor Tu (EF-Tu).	84.6341	INMTVQLICPIAIEQGMR	0.587805	22.6797	1.01453	19.8457	0.894954	19.4401	48.45	48.45	1	auto	0	99	746.067	2235.18	2235.14	0.0435656	3	746.053	17	13.1.1.1259.4	44.8915	41.2	6.24	36.49	6.16	60.9	7.81	65.15	7.94	iTRAQ4plex@N-term; Oxidation(M)@3; Methylthio(C)@9
1	EFTU_SPIPL	P13552 Elongation factor Tu (EF-Tu).	84.6341	INMTVQLICPIAIEQGMR	0.87619	20.0019	1.12798	19.1143	0.852827	19.3195	48.45	48.45	1	auto	0	99	746.072	2235.2	2235.14	0.0580327	3	746.053	17	13.1.1.1260.4	44.9657	42.91	6.4	56.65	7.55	70.52	8.43	64.66	7.94	iTRAQ4plex@N-term; Oxidation(M)@3; Methylthio(C)@9
1	EFTU_SPIPL	P13552 Elongation factor Tu (EF-Tu).	84.6341	INMTVQLICPIAIEQGMR							48.45	48.45	1	auto	0	99	746.066	2235.18	2235.14	0.0402993	3	746.053	18	14.1.1.1238.4	45.1969	0	0.5	23.08	4.69	23.6	4.9	22.63	4.69	iTRAQ4plex@N-term; Oxidation(M)@3; Methylthio(C)@9
1	EFTU_SPIPL	P13552 Elongation factor Tu (EF-Tu).	84.6341	INMTVQLICPIAIEQGMR							48.45	48.45	0	no quant - weak signal	0	99	746.076	2235.21	2235.14	0.0694469	3	746.053	16	15.1.1.1248.3	45.2894	16.81	4	18.89	4.36	18.63	4.36	17.46	4.12	iTRAQ4plex@N-term; Oxidation(M)@3; Methylthio(C)@9
1	EFTU_SPIPL	P13552 Elongation factor Tu (EF-Tu).	84.6341	INMTVQLICPIAIEQGMR							48.45	48.45	0	no quant - weak signal	0	99	746.056	2235.15	2235.14	0.00948062	3	746.053	18	19.1.1.1159.4	45.1296	4.13	2	8.21	2.83	5.39	2.45	13.79	3.61	iTRAQ4plex@N-term; Oxidation(M)@3; Methylthio(C)@9
1	EFTU_SPIPL	P13552 Elongation factor Tu (EF-Tu).	84.6341	INMTVQLICPIAIEQGMR	0.596651	30.8863	1.28482	25.768	0.941561	26.2828	48.45	48.45	1	auto	0	99	746.069	2235.19	2235.14	0.0497478	3	746.053	19	40.1.1.1223.2	45.9599	22.18	4.58	19.94	4.58	41.52	6.4	36.9	6	iTRAQ4plex@N-term; Oxidation(M)@3; Methylthio(C)@9
1	EFTU_SPIPL	P13552 Elongation factor Tu (EF-Tu).	84.6341	INMTVQLICPIAIEQGMR	0.781745	20.7574	0.98564	19.8568	0.820025	19.644	48.45	48.45	1	auto	0	99	746.071	2235.19	2235.14	0.0528607	3	746.053	17	40.1.1.1224.2	46.0349	41.99	6.32	49.46	7.07	60.3	7.81	60.84	7.68	iTRAQ4plex@N-term; Oxidation(M)@3; Methylthio(C)@9
1	EFTU_SPIPL	P13552 Elongation factor Tu (EF-Tu).	84.6341	INMTVQLICPIAIEQGMR			1.10269	27.9853	0.810932	28.5229	48.45	48.45	1	auto	0	99	746.06	2235.16	2235.14	0.0218405	3	746.053	19	41.1.1.1279.2	46.4072	20.03	4.36	19.31	4.47	32.18	5.66	28.7	5.29	iTRAQ4plex@N-term; Methylthio(C)@9; Oxidation(M)@17
1	EFTU_SPIPL	P13552 Elongation factor Tu (EF-Tu).	84.6341	INMTVQLICPIAIEQGMR							48.45	48.45	1	auto	0	50	746.075	2235.2	2235.14	0.0660326	3	746.053	12	3.1.1.1448.2	55.0273	6.22	2.45	10.85	3.32	19.94	4.47	23.9	4.8	iTRAQ4plex@N-term; Oxidation(M)@3; Methylthio(C)@9
1	EFTU_SPIPL	P13552 Elongation factor Tu (EF-Tu).	84.6341	ITIN					2.85167	29.2844	48.45	48.45	0	auto - low confidence	0	0	604.427	603.419	603.371	0.0480276	1	604.379	3	15.1.1.1595.2	71.727	12.93	3.46	0	0.81	0	2.8	65.15	7.75	iTRAQ4plex@N-term
1	EFTU_SPIPL	P13552 Elongation factor Tu (EF-Tu).	84.6341	IVVF							48.45	48.45	0	no quant	0	0	621.447	620.44	620.402	0.0380057	1	621.409	3	10.1.1.1625.3	72.0461									iTRAQ4plex@N-term
1	EFTU_SPIPL	P13552 Elongation factor Tu (EF-Tu).	84.6341	IVVF							48.45	48.45	0	no quant - weak signal	0	0	477.333	476.326	476.3	0.0260321	1	477.307	3	48.1.1.1583.3	66.9379	0	0	0	0	0	0	0	0	No iTRAQ4plex@N-term
1	EFTU_SPIPL	P13552 Elongation factor Tu (EF-Tu).	84.6341	KYDDIDAAPEEK	0.792127	9.82163	1.09773	9.19285	0.766094	9.46933	48.45	48.45	0	auto - shared MS/MS	0	99	609.315	1824.92	1824.95	-0.0246511	3	609.323	17	3.1.1.1086.2	27.6839	186.78	13.34	222.93	15.03	298.73	17.29	252.83	15.72	iTRAQ4plex@N-term; iTRAQ4plex(K)@1; iTRAQ4plex(K)@12
1	EFTU_SPIPL	P13552 Elongation factor Tu (EF-Tu).	84.6341	KYDDIDAAPEEK	0.967589	22.2287	1.38524	20.9096	1.24548	20.4685	48.45	48.45	0	auto - shared MS/MS	0	99	609.323	1824.95	1824.95	0.00158717	3	609.323	16	4.1.1.1195.4	27.9722	33.39	5.66	48.68	7	67.39	8.25	73.48	8.43	iTRAQ4plex@N-term; iTRAQ4plex(K)@1; iTRAQ4plex(K)@12
1	EFTU_SPIPL	P13552 Elongation factor Tu (EF-Tu).	84.6341	KYDDIDAAPEEK	0.752898	5.62003	0.975117	5.33825	0.866455	5.20593	48.45	48.45	1	auto	0	99	609.304	1824.89	1824.95	-0.056929	3	609.323	20	5.1.1.1126.2	27.3649	584.23	23.58	662.77	25.92	830.03	29	894.43	29.41	iTRAQ4plex@N-term; iTRAQ4plex(K)@1; iTRAQ4plex(K)@12
1	EFTU_SPIPL	P13552 Elongation factor Tu (EF-Tu).	84.6341	KYDDIDAAPEEK	0.739183	8.57817	1.02064	8.01046	0.761245	8.13395	48.45	48.45	0	auto - shared MS/MS	0	99	609.302	1824.89	1824.95	-0.0620561	3	609.323	19	5.1.1.1127.4	27.4757	253.32	15.52	282.14	16.94	376.7	19.44	340.73	18.23	iTRAQ4plex@N-term; iTRAQ4plex(K)@1; iTRAQ4plex(K)@12
1	EFTU_SPIPL	P13552 Elongation factor Tu (EF-Tu).	84.6341	KYDDIDAAPEEK	0.725802	4.58372	0.963689	4.31721	0.749182	4.33915	48.45	48.45	1	auto	0	99	609.308	1824.9	1824.95	-0.0455616	3	609.323	19	6.1.1.1094.4	27.5011	894.91	29.17	978.68	31.54	1256.52	35.57	1184.63	33.93	iTRAQ4plex@N-term; iTRAQ4plex(K)@1; iTRAQ4plex(K)@12
1	EFTU_SPIPL	P13552 Elongation factor Tu (EF-Tu).	84.6341	KYDDIDAAPEEK	0.725486	12.173	1.0688	11.1876	0.764825	11.4731	48.45	48.45	0	auto - shared MS/MS	0	99	609.329	1824.96	1824.95	0.0174952	3	609.323	17	7.1.1.1025.2	27.3294	127.24	11	139.09	11.92	198.14	14.07	171.95	12.97	iTRAQ4plex@N-term; iTRAQ4plex(K)@1; iTRAQ4plex(K)@12
1	EFTU_SPIPL	P13552 Elongation factor Tu (EF-Tu).	84.6341	KYDDIDAAPEEK	0.55569	10.2185	0.833275	9.2014	0.671697	9.17894	48.45	48.45	0	auto - shared MS/MS	0	99	609.331	1824.97	1824.95	0.023478	3	609.323	18	8.1.1.1144.2	27.46	209.33	14.07	175.27	13.49	254.14	15.97	248.44	15.53	iTRAQ4plex@N-term; iTRAQ4plex(K)@1; iTRAQ4plex(K)@12
1	EFTU_SPIPL	P13552 Elongation factor Tu (EF-Tu).	84.6341	KYDDIDAAPEEK	0.651621	8.78424	1.09124	7.79089	0.780759	7.99009	48.45	48.45	1	auto	0	99	609.328	1824.96	1824.95	0.0153993	3	609.323	18	29.1.1.1117.2	28.0419	259.29	15.68	254.58	16.22	412.25	20.25	357.7	18.68	iTRAQ4plex@N-term; iTRAQ4plex(K)@1; iTRAQ4plex(K)@12
1	EFTU_SPIPL	P13552 Elongation factor Tu (EF-Tu).	84.6341	KYDDIDAAPEEK	0.651997	5.48025	0.82346	5.20658	0.735151	5.05534	48.45	48.45	0	auto - shared MS/MS	0	99	609.303	1824.89	1824.95	-0.0589409	3	609.323	19	29.1.1.1118.3	28.1344	661.98	25.06	650.33	25.77	794.22	28.39	859.88	28.81	iTRAQ4plex@N-term; iTRAQ4plex(K)@1; iTRAQ4plex(K)@12
1	EFTU_SPIPL	P13552 Elongation factor Tu (EF-Tu).	84.6341	KYDDIDAAPEEK	0.737119	12.3039	0.837082	12.0583	0.748229	11.6952	48.45	48.45	0	auto - shared MS/MS	0	75	457.26	1825.01	1824.95	0.0654872	4	457.244	12	5.1.1.1127.3	27.4574	122.99	10.82	136.6	11.75	150	12.37	162.6	12.53	iTRAQ4plex@N-term; iTRAQ4plex(K)@1; iTRAQ4plex(K)@12
1	EFTU_SPIPL	P13552 Elongation factor Tu (EF-Tu).	84.6341	KYDDIDAAPEEK	0.793516	9.78535	1.01303	9.34202	0.894023	9.13232	48.45	48.45	0	auto - shared MS/MS	0	72	457.247	1824.96	1824.95	0.0128149	4	457.244	12	27.1.1.1096.2	28.2862	187.85	13.38	224.6	15.07	277.26	16.76	296.74	16.96	iTRAQ4plex@N-term; iTRAQ4plex(K)@1; iTRAQ4plex(K)@12
1	EFTU_SPIPL	P13552 Elongation factor Tu (EF-Tu).	84.6341	KYDDIDAAPEEK	0.51819	9.35531	0.754821	8.46936	0.785295	7.93011	48.45	48.45	0	auto - shared MS/MS	0	70	457.261	1825.02	1824.95	0.0695156	4	457.244	12	5.1.1.1126.3	27.3841	260.43	15.68	203.34	14.56	286.41	17.06	361.36	18.65	iTRAQ4plex@N-term; iTRAQ4plex(K)@1; iTRAQ4plex(K)@12
1	EFTU_SPIPL	P13552 Elongation factor Tu (EF-Tu).	84.6341	KYDDIDAAPEEK	0.866335	24.1861	0.706256	26.0371	0.931677	22.8736	48.45	48.45	0	auto - shared MS/MS	0	34	609.337	1824.99	1824.95	0.0433154	3	609.323	14	7.1.1.1026.4	27.4402	29.31	5.29	38.26	6.16	30.16	5.66	48.25	6.78	iTRAQ4plex@N-term; iTRAQ4plex(K)@1; iTRAQ4plex(K)@12
1	EFTU_SPIPL	P13552 Elongation factor Tu (EF-Tu).	84.6341	KYDDIDAAPEEK	0.99145	29.4312	1.19865	28.5814	0.831598	29.4237	48.45	48.45	0	auto - shared MS/MS	0	15	609.338	1824.99	1824.95	0.0443604	3	609.323	13	30.1.1.1102.4	28.2809	18.77	4.24	28.04	5.29	32.78	5.74	27.58	5.2	iTRAQ4plex@N-term; iTRAQ4plex(K)@1; iTRAQ4plex(K)@12
1	EFTU_SPIPL	P13552 Elongation factor Tu (EF-Tu).	84.6341	KYDDIDAAPEEK	0.814564	15.7726	0.939811	15.4192	0.744158	15.4089	48.45	48.45	1	auto	0	1	457.246	1824.96	1824.95	0.00796534	4	457.244	9	2.1.1.1098.4	27.7716	71.3	8.25	87.51	9.38	97.63	9.95	93.75	9.54	iTRAQ4plex@N-term; iTRAQ4plex(K)@1; iTRAQ4plex(K)@12
1	EFTU_SPIPL	P13552 Elongation factor Tu (EF-Tu).	84.6341	KYDDIDAAPEEK	0.692471	12.8383	0.861669	12.2725	0.77261	11.9106	48.45	48.45	1	auto	0	1	457.247	1824.96	1824.95	0.0119604	4	457.244	9	27.1.1.1097.3	28.3787	116.86	10.54	121.93	11.14	146.71	12.21	159.53	12.41	iTRAQ4plex@N-term; iTRAQ4plex(K)@1; iTRAQ4plex(K)@12
1	EFTU_SPIPL	P13552 Elongation factor Tu (EF-Tu).	84.6341	LELV							48.45	48.45	0	no quant - weak signal	0	0	617.424	616.417	616.392	0.0249111	1	617.399	4	36.1.1.1704.2	67.5071	0	0.12	5.44	2.24	0	0.52	4.35	2	iTRAQ4plex@N-term
1	EFTU_SPIPL	P13552 Elongation factor Tu (EF-Tu).	84.6341	LTENPK							48.45	48.45	1	auto	0	10.292	495.313	988.611	988.58	0.0314922	2	495.297	9	13.1.1.976.4	23.6248	11.87	3.32	0	1.35	17.51	4.12	21.87	4.58	iTRAQ4plex@N-term; iTRAQ4plex(K)@6
1	EFTU_SPIPL	P13552 Elongation factor Tu (EF-Tu).	84.6341	LTENPK	1.01663	28.6732	2.04866	25.5687	1.89596	25.1069	48.45	48.45	1	auto	0	9.68661	495.31	988.605	988.58	0.0249324	2	495.297	10	38.1.1.927.2	24.0792	19.8	4.36	30.33	5.57	59.1	7.68	66.33	8	iTRAQ4plex@N-term; iTRAQ4plex(K)@6
1	EFTU_SPIPL	P13552 Elongation factor Tu (EF-Tu).	84.6341	LTENPK							48.45	48.45	0	no quant - weak signal	0	7.87037	495.311	988.607	988.58	0.0269377	2	495.297	9	9.1.1.968.4	23.8393	4.04	2	12.17	3.46	16.99	4.12	15.39	3.87	iTRAQ4plex@N-term; iTRAQ4plex(K)@6
1	EFTU_SPIPL	P13552 Elongation factor Tu (EF-Tu).	84.6341	LTENPK	2.58654	25.1697	3.73657	24.5096	4.07597	23.9503	48.45	48.45	1	auto	0	7.87037	495.31	988.606	988.58	0.0265921	2	495.297	9	35.1.1.962.2	24.1124	19.86	4.47	77.4	8.72	108.12	10.49	143.03	11.71	iTRAQ4plex@N-term; iTRAQ4plex(K)@6
1	EFTU_SPIPL	P13552 Elongation factor Tu (EF-Tu).	84.6341	LTENPK							48.45	48.45	0	no quant - weak signal	0	7.26496	495.297	988.58	988.58	0.000591399	2	495.297	10	27.1.1.1045.3	24.5387	7.25	2.65	13.06	3.61	16.64	4.12	21.89	4.58	iTRAQ4plex@N-term; iTRAQ4plex(K)@6
1	EFTU_SPIPL	P13552 Elongation factor Tu (EF-Tu).	84.6341	LTENPK	1.41599	22.7658	2.10254	21.6574	2.03341	21.1374	48.45	48.45	1	auto	0	4.23789	495.31	988.606	988.58	0.026008	2	495.297	9	11.1.1.968.3	23.6396	27.78	5.2	59.27	7.68	85.1	9.27	99.81	9.8	iTRAQ4plex@N-term; iTRAQ4plex(K)@6
1	EFTU_SPIPL	P13552 Elongation factor Tu (EF-Tu).	84.6341	LTENPK			3.45437	33.5643	2.52981	33.8995	48.45	48.45	1	auto	0	3.63248	495.307	988.6	988.58	0.0200993	2	495.297	9	10.1.1.956.2	23.6669	10.32	3.16	20.35	4.58	51.94	7.14	46.13	6.71	iTRAQ4plex@N-term; iTRAQ4plex(K)@6
1	EFTU_SPIPL	P13552 Elongation factor Tu (EF-Tu).	84.6341	LTENPK			4.25784	39.3706	5.1341	38.388	48.45	48.45	1	auto	0	3.63248	495.306	988.597	988.58	0.0171587	2	495.297	9	34.1.1.1605.2	40.9061	7.27	2.65	12.08	3.61	45.1	6.71	65.95	7.94	iTRAQ4plex@N-term; iTRAQ4plex(K)@6
1	EFTU_SPIPL	P13552 Elongation factor Tu (EF-Tu).	84.6341	LTENPK	11.1677	52.8601	19.1165	52.4154	16.531	52.3601	48.45	48.45	1	auto	0	3.02707	495.31	988.606	988.58	0.0264089	2	495.297	9	35.1.1.961.4	24.0757	4.74	2.45	79.76	8.83	132.02	11.49	138.45	11.58	iTRAQ4plex@N-term; iTRAQ4plex(K)@6
1	EFTU_SPIPL	P13552 Elongation factor Tu (EF-Tu).	84.6341	LTENPK	2.38698	35.6656	2.72617	35.5064	3.25921	34.16	48.45	48.45	1	auto	0	2.42165	495.308	988.602	988.58	0.0224527	2	495.297	9	14.1.1.948.2	23.6269	9.99	3.16	35.93	5.92	39.68	6.4	57.53	7.42	iTRAQ4plex@N-term; iTRAQ4plex(K)@6
1	EFTU_SPIPL	P13552 Elongation factor Tu (EF-Tu).	84.6341	LTENPK							48.45	48.45	1	auto	0	2.42165	495.316	988.617	988.58	0.0375546	2	495.297	9	39.1.1.935.3	24.1394	0	0.43	20.03	4.36	17.04	4.24	28.36	5.2	iTRAQ4plex@N-term; iTRAQ4plex(K)@6
1	EFTU_SPIPL	P13552 Elongation factor Tu (EF-Tu).	84.6341	LTENPK	2.11937	24.8189	3.58461	23.6457	2.74897	23.7421	48.45	48.45	1	auto	0	1.81624	495.31	988.607	988.58	0.0268016	2	495.297	10	11.1.1.967.4	23.5846	21.15	4.58	67.54	8.19	110.46	10.49	102.73	10	iTRAQ4plex@N-term; iTRAQ4plex(K)@6
1	EFTU_SPIPL	P13552 Elongation factor Tu (EF-Tu).	84.6341	LTENPK			6.55251	44.5854			48.45	48.45	1	auto	0	1.81624	495.315	988.616	988.58	0.0366808	2	495.297	10	13.1.1.975.3	23.5315	5.76	2.45	32.48	5.66	54.99	7.35	34.07	5.83	iTRAQ4plex@N-term; iTRAQ4plex(K)@6
1	EFTU_SPIPL	P13552 Elongation factor Tu (EF-Tu).	84.6341	LTENPK			3.07755	34.1103	2.97527	33.5423	48.45	48.45	1	auto	0	1.21083	495.311	988.607	988.58	0.0276413	2	495.297	10	14.1.1.947.3	23.5719	10.27	3.16	22.71	4.8	46.05	6.78	53.99	7.21	iTRAQ4plex@N-term; iTRAQ4plex(K)@6
1	EFTU_SPIPL	P13552 Elongation factor Tu (EF-Tu).	84.6341	LTENPK							48.45	48.45	1	auto	0	1.21083	495.312	988.61	988.58	0.0299408	2	495.297	9	33.1.1.944.3	24.2042	6.98	2.65	25.68	5	28.52	5.39	29.96	5.39	iTRAQ4plex@N-term; iTRAQ4plex(K)@6
1	EFTU_SPIPL	P13552 Elongation factor Tu (EF-Tu).	84.6341	LVELEVR	1.39071	11.7205	1.81289	11.3476	1.48891	11.2935	48.45	48.45	0	auto - no iTRAQ	0	2.14672	429.267	856.52	856.502	0.0182638	2	429.258	9	7.1.1.1054.4	29.5302	105.06	10.1	220.15	14.76	277.5	16.73	276.39	16.38	No iTRAQ4plex@N-term
1	EFTU_SPIPL	P13552 Elongation factor Tu (EF-Tu).	84.6341	LVELEVR	1.59551	8.76806	1.68084	8.79711	1.39731	8.72253	48.45	48.45	0	auto - no iTRAQ	0	2.14672	429.272	856.529	856.502	0.027417	2	429.258	9	30.1.1.1135.2	30.6967	180.13	13.27	433.04	20.59	441.13	21.21	444.73	20.77	No iTRAQ4plex@N-term
1	EFTU_SPIPL	P13552 Elongation factor Tu (EF-Tu).	84.6341	NKPHVNIGTIGHVDHGK	1.84515	12.2791	1.26185	13.2915	1.27899	12.6376	48.45	48.45	0	auto - shared MS/MS	0	99	528.554	2110.19	2110.16	0.0232664	4	528.548	27	19.1.1.905.2	26.167	88.35	9.33	245.63	15.39	162.43	13.11	199.66	13.86	No iTRAQ4plex@N-term; iTRAQ4plex(K)@2; iTRAQ4plex(K)@17
1	EFTU_SPIPL	P13552 Elongation factor Tu (EF-Tu).	84.6341	NKPHVNIGTIGHVDHGK	1.80937	10.0988	1.21268	10.9828	1.14184	10.5564	48.45	48.45	0	auto - shared MS/MS	0	99	528.553	2110.18	2110.16	0.0169183	4	528.548	26	19.1.1.906.2	26.2404	131.16	11.36	357.58	18.57	231.74	15.65	264.62	15.97	No iTRAQ4plex@N-term; iTRAQ4plex(K)@2; iTRAQ4plex(K)@17
1	EFTU_SPIPL	P13552 Elongation factor Tu (EF-Tu).	84.6341	NKPHVNIGTIGHVDHGK	1.65496	5.1834	1.50403	5.32941	1.21012	5.3025	48.45	48.45	0	auto - shared MS/MS	0	99	564.561	2254.22	2254.27	-0.0498785	4	564.574	27	20.1.1.968.2	26.3027	509.78	22.34	1271.2	35.19	1117.1	33.88	1090	32.54	iTRAQ4plex@N-term; iTRAQ4plex(K)@2; iTRAQ4plex(K)@17
1	EFTU_SPIPL	P13552 Elongation factor Tu (EF-Tu).	84.6341	NKPHVNIGTIGHVDHGK	5.62485	40.8178	4.86951	41.3964	5.44345	40.5952	48.45	48.45	0	auto - shared MS/MS	0	99	528.548	2110.16	2110.16	0.000648805	4	528.548	25	23.1.1.945.3	25.3867	7.28	2.83	61.7	7.68	51.65	7.35	70.02	8.19	No iTRAQ4plex@N-term; iTRAQ4plex(K)@2; iTRAQ4plex(K)@17
1	EFTU_SPIPL	P13552 Elongation factor Tu (EF-Tu).	84.6341	NKPHVNIGTIGHVDHGK	2.76445	26.4243	1.96795	27.8665	2.15688	26.649	48.45	48.45	0	auto - shared MS/MS	0	99	423.04	2110.16	2110.16	-0.00117408	5	423.04	21	23.1.1.947.2	25.5151	17.78	4.24	74.06	8.43	50.98	7.35	67.76	8.06	No iTRAQ4plex@N-term; iTRAQ4plex(K)@2; iTRAQ4plex(K)@17
1	EFTU_SPIPL	P13552 Elongation factor Tu (EF-Tu).	84.6341	NKPHVNIGTIGHVDHGK	1.41532	10.5431	1.24512	10.9366	0.964015	10.9493	48.45	48.45	0	auto - shared MS/MS	0	99	564.828	2255.28	2255.25	0.0333793	4	564.82	26	42.1.1.1098.4	28.7518	128.63	11.18	274.31	16.37	233.35	15.49	219.1	14.59	iTRAQ4plex@N-term; iTRAQ4plex(K)@2; Deamidated(N)@6; iTRAQ4plex(K)@17
1	EFTU_SPIPL	P13552 Elongation factor Tu (EF-Tu).	84.6341	NKPHVNIGTIGHVDHGK	1.74055	11.0742	1.21952	11.981	1.40913	11.1387	48.45	48.45	0	auto - shared MS/MS	0	99	423.049	2110.21	2110.16	0.0457251	5	423.04	27	43.1.1.923.3	26.4941	110.04	10.39	288.59	16.7	195.52	14.42	273.98	16.19	No iTRAQ4plex@N-term; iTRAQ4plex(K)@2; iTRAQ4plex(K)@17
1	EFTU_SPIPL	P13552 Elongation factor Tu (EF-Tu).	84.6341	NKPHVNIGTIGHVDHGK	2.19131	21.7742	1.35576	23.8565	1.77086	21.8958	48.45	48.45	0	auto - shared MS/MS	0	99	451.87	2254.32	2254.27	0.0495104	5	451.86	21	43.1.1.931.3	27.0874	27.14	5.2	89.61	9.27	53.61	7.62	84.92	9	iTRAQ4plex@N-term; iTRAQ4plex(K)@2; iTRAQ4plex(K)@17
1	EFTU_SPIPL	P13552 Elongation factor Tu (EF-Tu).	84.6341	NKPHVNIGTIGHVDHGK	1.33827	2.24776	1.2306	2.31461	1.03205	2.28234	48.45	48.45	0	auto - shared MS/MS	0	99	451.832	2254.12	2254.27	-0.142295	5	451.86	22	44.1.1.925.3	26.458	2880.36	52.84	5808.1	75.44	5164.37	72.89	5252.49	71.32	iTRAQ4plex@N-term; iTRAQ4plex(K)@2; iTRAQ4plex(K)@17
1	EFTU_SPIPL	P13552 Elongation factor Tu (EF-Tu).	84.6341	NKPHVNIGTIGHVDHGK	1.31085	2.28553	1.19158	2.3601	1.01708	2.31821	48.45	48.45	0	auto - shared MS/MS	0	99	451.832	2254.12	2254.27	-0.143363	5	451.86	21	44.1.1.926.2	26.5138	2804.35	52.12	5538.94	73.68	4868.64	70.82	5039.67	69.83	iTRAQ4plex@N-term; iTRAQ4plex(K)@2; iTRAQ4plex(K)@17
1	EFTU_SPIPL	P13552 Elongation factor Tu (EF-Tu).	84.6341	NKPHVNIGTIGHVDHGK	1.83232	11.8247	1.38356	12.5455	1.20634	12.2763	48.45	48.45	0	auto - shared MS/MS	0	99	451.854	2254.23	2254.27	-0.0343198	5	451.86	25	45.1.1.1075.2	26.8544	95.51	9.7	263.69	15.97	192.53	14.18	203.58	14.04	iTRAQ4plex@N-term; iTRAQ4plex(K)@2; iTRAQ4plex(K)@17
1	EFTU_SPIPL	P13552 Elongation factor Tu (EF-Tu).	84.6341	NKPHVNIGTIGHVDHGK	1.49028	11.5929	1.20801	12.2387	1.25583	11.5879	48.45	48.45	0	auto - shared MS/MS	0	99	451.855	2254.24	2254.27	-0.0288264	5	451.86	23	45.1.1.1076.3	26.946	104.73	10.1	235.17	15.13	184.33	13.89	232.39	14.93	iTRAQ4plex@N-term; iTRAQ4plex(K)@2; iTRAQ4plex(K)@17
1	EFTU_SPIPL	P13552 Elongation factor Tu (EF-Tu).	84.6341	NKPHVNIGTIGHVDHGK	2.11823	25.3476	1.5874	26.8883	2.33605	24.6367	48.45	48.45	0	auto - shared MS/MS	0	99	528.545	2110.15	2110.16	-0.0118024	4	528.548	20	23.1.1.946.2	25.4417	20.14	4.47	64.28	7.87	46.58	7.07	83.13	8.89	No iTRAQ4plex@N-term; iTRAQ4plex(K)@2; iTRAQ4plex(K)@17
1	EFTU_SPIPL	P13552 Elongation factor Tu (EF-Tu).	84.6341	NKPHVNIGTIGHVDHGK	1.52333	4.11506	1.38475	4.2377	1.14376	4.19433	48.45	48.45	0	auto - shared MS/MS	0	99	452.051	2255.22	2255.25	-0.0289025	5	452.057	18	44.1.1.932.2	26.9572	826.75	28.39	1897.63	43.03	1668.01	41.42	1670.8	40.24	iTRAQ4plex@N-term; iTRAQ4plex(K)@2; Deamidated(N)@6; iTRAQ4plex(K)@17
1	EFTU_SPIPL	P13552 Elongation factor Tu (EF-Tu).	84.6341	NKPHVNIGTIGHVDHGK	1.55215	5.09661	1.33547	5.30243	1.13769	5.2147	48.45	48.45	0	auto - shared MS/MS	0	99	452.055	2255.24	2255.25	-0.00982906	5	452.057	17	44.1.1.933.3	27.0488	535.99	22.87	1253.53	34.94	1042.9	32.83	1077.45	32.3	iTRAQ4plex@N-term; iTRAQ4plex(K)@2; Deamidated(N)@6; iTRAQ4plex(K)@17
1	EFTU_SPIPL	P13552 Elongation factor Tu (EF-Tu).	84.6341	NKPHVNIGTIGHVDHGK	1.30672	8.44884	1.21927	8.69421	1.28245	8.23366	48.45	48.45	0	auto - shared MS/MS	0	99	451.857	2254.25	2254.27	-0.0157035	5	451.86	18	45.1.1.1077.3	27.0194	205.5	14.11	404.61	19.92	365.06	19.47	465.66	21.16	iTRAQ4plex@N-term; iTRAQ4plex(K)@2; iTRAQ4plex(K)@17
1	EFTU_SPIPL	P13552 Elongation factor Tu (EF-Tu).	84.6341	NKPHVNIGTIGHVDHGK	3.60066	35.4581			2.81276	35.7043	48.45	48.45	0	auto - shared MS/MS	0	37	423.249	2111.21	2111.15	0.0616413	5	423.237	12	43.1.1.936.4	27.4766	9.64	3.16	52.3	7.07	36.94	6.25	47.91	6.78	No iTRAQ4plex@N-term; iTRAQ4plex(K)@2; Deamidated(N)@6; iTRAQ4plex(K)@17
1	EFTU_SPIPL	P13552 Elongation factor Tu (EF-Tu).	84.6341	NKPHVNIGTIGHVDHGK	1.52035	24.3317	0.663367	30.2386	1.11392	24.8582	48.45	48.45	0	auto - low confidence	0	0	528.806	2111.19	2111.15	0.0463926	4	528.794	16	43.1.1.929.4	26.9574	23.59	4.8	54.04	7.21	22.8	5.1	46.43	6.63	No iTRAQ4plex@N-term; iTRAQ4plex(K)@2; Deamidated(N)@6; iTRAQ4plex(K)@17
1	EFTU_SPIPL	P13552 Elongation factor Tu (EF-Tu).	84.6341	NTAH							48.45	48.45	0	no quant - weak signal	0	0	586.338	585.331	585.299	0.0315396	1	586.307	3	21.1.1.1401.3	50.6709	3.16	1.73	3.05	1.73	0	0.19	0	0	iTRAQ4plex@N-term
1	EFTU_SPIPL	P13552 Elongation factor Tu (EF-Tu).	84.6341	QVGVPSIVVFLNK	0.473363	2.88761	0.661172	2.6247	0.59887	2.53199	48.45	48.45	1	auto	0	99	844.452	1686.89	1687.03	-0.137192	2	844.521	24	45.1.1.1280.2	42.0761	2893.15	52.24	2063.52	46.5	2787.01	53.09	3061.4	54.34	iTRAQ4plex@N-term; iTRAQ4plex(K)@13
1	EFTU_SPIPL	P13552 Elongation factor Tu (EF-Tu).	84.6341	QVGVPSIVVFLNK	0.587407	26.2758	0.845223	24.0074	0.725046	23.5986	48.45	48.45	1	auto	0	99	844.512	1687.01	1687.03	-0.0181629	2	844.521	21	46.1.1.1643.2	43.4737	30.63	5.39	27.11	5.29	37.72	6.16	39.24	6.17	iTRAQ4plex@N-term; iTRAQ4plex(K)@13
1	EFTU_SPIPL	P13552 Elongation factor Tu (EF-Tu).	84.6341	QVGVPSIVVFLNK	0.50759	20.6669	0.696139	18.9305	0.51586	19.3148	48.45	48.45	1	auto	0	99	844.517	1687.02	1687.03	-0.00731339	2	844.521	22	47.1.1.1270.4	43.2317	54	7.14	41.3	6.56	54.77	7.42	49.22	6.93	iTRAQ4plex@N-term; iTRAQ4plex(K)@13
1	EFTU_SPIPL	P13552 Elongation factor Tu (EF-Tu).	84.6341	QVGVPSIVVFLNK							48.45	48.45	0	no quant - weak signal	0	99	763.963	1525.91	1525.9	0.0116893	2	763.957	16	2.1.1.1367.2	47.905	0	0	0	0.1	2.88	1.73	8.51	2.83	Gln->pyro-Glu@N-term; iTRAQ4plex(K)@13
1	EFTU_SPIPL	P13552 Elongation factor Tu (EF-Tu).	84.6341	QVGVPSIVVFLNK							48.45	48.45	0	no quant - weak signal	0	99	763.963	1525.91	1525.9	0.0119537	2	763.957	15	3.1.1.1356.4	48.0922	0	0.13	6.2	2.45	9.38	3	0	0.46	Gln->pyro-Glu@N-term; iTRAQ4plex(K)@13
1	EFTU_SPIPL	P13552 Elongation factor Tu (EF-Tu).	84.6341	QVGVPSIVVFLNK							48.45	48.45	0	no quant - weak signal	0	99	763.96	1525.91	1525.9	0.00719274	2	763.957	14	3.1.1.1357.2	48.1314	7.47	2.65	2.78	1.73	0	0.33	3.26	1.73	Gln->pyro-Glu@N-term; iTRAQ4plex(K)@13
1	EFTU_SPIPL	P13552 Elongation factor Tu (EF-Tu).	84.6341	QVGVPSIVVFLNK	1.818	30.6676	1.81596	31.086	1.99059	29.7067	48.45	48.45	1	auto	0	99	763.962	1525.91	1525.9	0.0111566	2	763.957	15	6.1.1.1347.4	46.4594	14.23	3.74	38.98	6.16	37.65	6.25	50.05	6.93	Gln->pyro-Glu@N-term; iTRAQ4plex(K)@13
1	EFTU_SPIPL	P13552 Elongation factor Tu (EF-Tu).	84.6341	QVGVPSIVVFLNK	1.49158	26.1831	1.27843	27.3352	1.40869	25.7238	48.45	48.45	1	auto	0	99	763.96	1525.91	1525.9	0.00639557	2	763.957	17	6.1.1.1348.3	46.5169	20.53	4.47	46.14	6.71	38.24	6.32	51.1	7	Gln->pyro-Glu@N-term; iTRAQ4plex(K)@13
1	EFTU_SPIPL	P13552 Elongation factor Tu (EF-Tu).	84.6341	QVGVPSIVVFLNK							48.45	48.45	0	no quant - weak signal	0	99	763.964	1525.91	1525.9	0.0145243	2	763.957	17	7.1.1.1282.3	46.6344	16.79	4	19.9	4.47	20.83	4.58	15.19	3.87	Gln->pyro-Glu@N-term; iTRAQ4plex(K)@13
1	EFTU_SPIPL	P13552 Elongation factor Tu (EF-Tu).	84.6341	QVGVPSIVVFLNK							48.45	48.45	0	no quant - weak signal	0	99	763.961	1525.91	1525.9	0.00929698	2	763.957	18	8.1.1.1401.4	46.7651	14.89	3.74	8.22	3	17.3	4.12	13.21	3.61	Gln->pyro-Glu@N-term; iTRAQ4plex(K)@13
1	EFTU_SPIPL	P13552 Elongation factor Tu (EF-Tu).	84.6341	QVGVPSIVVFLNK	0.56822	28.4333	0.470211	30.6335	0.513689	27.5468	48.45	48.45	1	auto	0	99	763.964	1525.91	1525.9	0.015279	2	763.957	17	8.1.1.1402.2	46.8034	26.42	5	22.62	4.8	18.1	4.36	23.98	4.8	Gln->pyro-Glu@N-term; iTRAQ4plex(K)@13
1	EFTU_SPIPL	P13552 Elongation factor Tu (EF-Tu).	84.6341	QVGVPSIVVFLNK							48.45	48.45	0	no quant - weak signal	0	99	763.974	1525.93	1525.9	0.0337063	2	763.957	16	9.1.1.1279.3	47.011	6.17	2.45	13.23	3.61	13.8	3.74	12.3	3.46	Gln->pyro-Glu@N-term; iTRAQ4plex(K)@13
1	EFTU_SPIPL	P13552 Elongation factor Tu (EF-Tu).	84.6341	QVGVPSIVVFLNK							48.45	48.45	1	auto	0	99	763.965	1525.92	1525.9	0.0170306	2	763.957	19	10.1.1.1268.2	46.9144	13.6	3.61	18.29	4.24	9.85	3.32	21.14	4.47	Gln->pyro-Glu@N-term; iTRAQ4plex(K)@13
1	EFTU_SPIPL	P13552 Elongation factor Tu (EF-Tu).	84.6341	QVGVPSIVVFLNK	0.555779	23.6274	0.82092	21.366	0.670845	21.2355	48.45	48.45	1	auto	0	99	763.955	1525.89	1525.9	-0.00433395	2	763.957	18	10.1.1.1269.2	46.9894	39.12	6.08	32.76	5.83	46.79	6.86	46.37	6.71	Gln->pyro-Glu@N-term; iTRAQ4plex(K)@13
1	EFTU_SPIPL	P13552 Elongation factor Tu (EF-Tu).	84.6341	QVGVPSIVVFLNK							48.45	48.45	0	no quant - weak signal	0	99	763.954	1525.89	1525.9	-0.00480003	2	763.957	18	11.1.1.1281.4	46.9271	9.33	3	16.39	4	10.54	3.32	8.12	2.83	Gln->pyro-Glu@N-term; iTRAQ4plex(K)@13
1	EFTU_SPIPL	P13552 Elongation factor Tu (EF-Tu).	84.6341	QVGVPSIVVFLNK							48.45	48.45	0	no quant - weak signal	0	99	763.954	1525.89	1525.9	-0.00541045	2	763.957	16	11.1.1.1282.3	46.983	0	0.09	4.07	2	7.87	2.83	12.59	3.46	Gln->pyro-Glu@N-term; iTRAQ4plex(K)@13
1	EFTU_SPIPL	P13552 Elongation factor Tu (EF-Tu).	84.6341	QVGVPSIVVFLNK							48.45	48.45	0	no quant - weak signal	0	99	763.974	1525.93	1525.9	0.034293	2	763.957	17	12.1.1.1374.2	47.1317	0	0	0	0.21	6.29	2.45	5.1	2.24	Gln->pyro-Glu@N-term; iTRAQ4plex(K)@13
1	EFTU_SPIPL	P13552 Elongation factor Tu (EF-Tu).	84.6341	QVGVPSIVVFLNK	0.495661	18.4761	0.793417	16.2239	0.706933	15.7879	48.45	48.45	1	auto	0	99	763.972	1525.93	1525.9	0.0304741	2	763.957	19	13.1.1.1287.3	46.9549	68.85	8.06	51.42	7.35	79.59	8.94	86	9.11	Gln->pyro-Glu@N-term; iTRAQ4plex(K)@13
1	EFTU_SPIPL	P13552 Elongation factor Tu (EF-Tu).	84.6341	QVGVPSIVVFLNK	0.527093	12.7057	0.506681	13.0197	0.509986	12.0438	48.45	48.45	1	auto	0	99	763.941	1525.87	1525.9	-0.0306905	2	763.957	18	13.1.1.1288.2	47.0115	138.63	11.45	110.1	10.63	102.34	10.3	124.92	10.95	Gln->pyro-Glu@N-term; iTRAQ4plex(K)@13
1	EFTU_SPIPL	P13552 Elongation factor Tu (EF-Tu).	84.6341	QVGVPSIVVFLNK							48.45	48.45	0	no quant - weak signal	0	99	763.961	1525.91	1525.9	0.00809778	2	763.957	16	14.1.1.1265.2	47.1603	6.38	2.45	3.55	2	11.51	3.32	3.76	2	Gln->pyro-Glu@N-term; iTRAQ4plex(K)@13
1	EFTU_SPIPL	P13552 Elongation factor Tu (EF-Tu).	84.6341	QVGVPSIVVFLNK							48.45	48.45	0	no quant - weak signal	0	99	763.959	1525.9	1525.9	0.0048015	2	763.957	17	14.1.1.1266.2	47.2344	17.98	4.12	14.54	3.87	17	4.12	11.06	3.32	Gln->pyro-Glu@N-term; iTRAQ4plex(K)@13
1	EFTU_SPIPL	P13552 Elongation factor Tu (EF-Tu).	84.6341	QVGVPSIVVFLNK							48.45	48.45	0	no quant - weak signal	0	99	763.968	1525.92	1525.9	0.0220019	2	763.957	14	15.1.1.1273.2	47.1144	3.15	1.73	3.79	2	10.37	3.16	4.9	2.24	Gln->pyro-Glu@N-term; iTRAQ4plex(K)@13
1	EFTU_SPIPL	P13552 Elongation factor Tu (EF-Tu).	84.6341	QVGVPSIVVFLNK							48.45	48.45	0	no quant - weak signal	0	99	763.97	1525.93	1525.9	0.0271292	2	763.957	15	15.1.1.1274.2	47.1886	8.55	2.83	2.71	1.73	0	0.32	3.26	1.73	Gln->pyro-Glu@N-term; iTRAQ4plex(K)@13
1	EFTU_SPIPL	P13552 Elongation factor Tu (EF-Tu).	84.6341	QVGVPSIVVFLNK							48.45	48.45	0	no quant - weak signal	0	99	763.969	1525.92	1525.9	0.0244611	2	763.957	13	16.1.1.1347.2	47.1183	0	0	0	0.14	4.21	2	3.04	1.73	Gln->pyro-Glu@N-term; iTRAQ4plex(K)@13
1	EFTU_SPIPL	P13552 Elongation factor Tu (EF-Tu).	84.6341	QVGVPSIVVFLNK							48.45	48.45	0	no quant - weak signal	0	99	763.975	1525.94	1525.9	0.0371356	2	763.957	15	17.1.1.1260.2	47.2333	0	0	0	0.11	3.26	1.73	0	0.16	Gln->pyro-Glu@N-term; iTRAQ4plex(K)@13
1	EFTU_SPIPL	P13552 Elongation factor Tu (EF-Tu).	84.6341	QVGVPSIVVFLNK							48.45	48.45	0	no quant - weak signal	0	99	763.96	1525.91	1525.9	0.00718646	2	763.957	16	18.1.1.1235.3	47.1648	7.47	2.65	2.78	1.73	0	0.65	10.85	3.16	Gln->pyro-Glu@N-term; iTRAQ4plex(K)@13
1	EFTU_SPIPL	P13552 Elongation factor Tu (EF-Tu).	84.6341	QVGVPSIVVFLNK					0.456555	31.4752	48.45	48.45	1	auto	0	99	763.957	1525.9	1525.9	-0.000504361	2	763.957	16	18.1.1.1236.2	47.2207	21.21	4.47	14.76	3.87	3.73	2.24	17.11	4	Gln->pyro-Glu@N-term; iTRAQ4plex(K)@13
1	EFTU_SPIPL	P13552 Elongation factor Tu (EF-Tu).	84.6341	QVGVPSIVVFLNK	1.06148	26.2376	0.797296	28.8221	1.44048	24.125	48.45	48.45	1	auto	0	99	515.318	1542.93	1542.93	0.00811711	3	515.316	15	19.1.1.1118.3	42.0362	22.89	4.69	36.61	6	26.59	5.39	58.26	7.42	No iTRAQ4plex@N-term; iTRAQ4plex(K)@13
1	EFTU_SPIPL	P13552 Elongation factor Tu (EF-Tu).	84.6341	QVGVPSIVVFLNK	0.846941	20.3195	0.599862	22.9208	1.04182	18.7188	48.45	48.45	1	auto	0	99	515.316	1542.93	1542.93	0.00152481	3	515.316	18	19.1.1.1119.2	42.0929	41.9	6.32	53.47	7.28	36.62	6.32	77.13	8.55	No iTRAQ4plex@N-term; iTRAQ4plex(K)@13
1	EFTU_SPIPL	P13552 Elongation factor Tu (EF-Tu).	84.6341	QVGVPSIVVFLNK	0.644192	30.0703	0.848484	28.3107	0.933293	26.284	48.45	48.45	1	auto	0	99	763.95	1525.88	1525.9	-0.0144339	2	763.957	17	19.1.1.1183.3	47.0871	22.14	4.58	21.49	4.69	27.37	5.29	36.51	5.92	Gln->pyro-Glu@N-term; iTRAQ4plex(K)@13
1	EFTU_SPIPL	P13552 Elongation factor Tu (EF-Tu).	84.6341	QVGVPSIVVFLNK	0.39272	30.4789	0.736398	25.1036	0.690141	24.1264	48.45	48.45	1	auto	0	99	763.95	1525.89	1525.9	-0.0134573	2	763.957	17	19.1.1.1184.2	47.1429	29.76	5.29	17.61	4.36	31.93	5.66	36.29	5.92	Gln->pyro-Glu@N-term; iTRAQ4plex(K)@13
1	EFTU_SPIPL	P13552 Elongation factor Tu (EF-Tu).	84.6341	QVGVPSIVVFLNK							48.45	48.45	0	no quant - weak signal	0	99	563.351	1687.03	1687.03	0.00216447	3	563.35	14	20.1.1.1183.3	42.3161	6.33	2.45	5.79	2.45	9.11	3	6.04	2.45	iTRAQ4plex@N-term; iTRAQ4plex(K)@13
1	EFTU_SPIPL	P13552 Elongation factor Tu (EF-Tu).	84.6341	QVGVPSIVVFLNK							48.45	48.45	0	no quant - weak signal	0	99	563.358	1687.05	1687.03	0.0252373	3	563.35	15	20.1.1.1184.2	42.3711	3.13	1.73	4.74	2.24	14.7	3.74	3.61	2	iTRAQ4plex@N-term; iTRAQ4plex(K)@13
1	EFTU_SPIPL	P13552 Elongation factor Tu (EF-Tu).	84.6341	QVGVPSIVVFLNK							48.45	48.45	0	no quant - weak signal	0	99	763.961	1525.91	1525.9	0.0092835	2	763.957	16	20.1.1.1246.3	47.0277	4.31	2	0	0.28	0	0	0	0	Gln->pyro-Glu@N-term; iTRAQ4plex(K)@13
1	EFTU_SPIPL	P13552 Elongation factor Tu (EF-Tu).	84.6341	QVGVPSIVVFLNK							48.45	48.45	0	no quant - weak signal	0	99	763.963	1525.91	1525.9	0.0134342	2	763.957	16	20.1.1.1247.2	47.0836	3.24	1.73	0	0.45	7.1	2.65	11.56	3.32	Gln->pyro-Glu@N-term; iTRAQ4plex(K)@13
1	EFTU_SPIPL	P13552 Elongation factor Tu (EF-Tu).	84.6341	QVGVPSIVVFLNK	0.503242	9.55414	0.707658	8.69469	0.588292	8.59198	48.45	48.45	1	auto	0	99	563.343	1687.01	1687.03	-0.0210966	3	563.35	17	21.1.1.1282.2	41.8568	254.16	15.49	192.72	14.18	262.05	16.25	264.19	16	iTRAQ4plex@N-term; iTRAQ4plex(K)@13
1	EFTU_SPIPL	P13552 Elongation factor Tu (EF-Tu).	84.6341	QVGVPSIVVFLNK	0.502859	8.4965	0.744653	7.62142	0.611413	7.56298	48.45	48.45	1	auto	0	99	563.34	1687	1687.03	-0.0300696	3	563.35	18	21.1.1.1283.2	41.9309	321.98	17.44	243.96	15.97	349.33	18.73	347.84	18.36	iTRAQ4plex@N-term; iTRAQ4plex(K)@13
1	EFTU_SPIPL	P13552 Elongation factor Tu (EF-Tu).	84.6341	QVGVPSIVVFLNK							48.45	48.45	0	no quant - weak signal	0	99	563.35	1687.03	1687.03	0.000103159	3	563.35	15	22.1.1.1631.3	42.2714	0	0	0	0	0	0.14	3.25	1.73	iTRAQ4plex@N-term; iTRAQ4plex(K)@13
1	EFTU_SPIPL	P13552 Elongation factor Tu (EF-Tu).	84.6341	QVGVPSIVVFLNK							48.45	48.45	0	no quant - weak signal	0	99	563.347	1687.02	1687.03	-0.00777097	3	563.35	14	22.1.1.1632.3	42.3438	0	0	0	0.11	3.26	1.73	0	0.16	iTRAQ4plex@N-term; iTRAQ4plex(K)@13
1	EFTU_SPIPL	P13552 Elongation factor Tu (EF-Tu).	84.6341	QVGVPSIVVFLNK							48.45	48.45	0	no quant - weak signal	0	99	563.356	1687.05	1687.03	0.0190617	3	563.35	15	23.1.1.1174.2	42.2859	5.32	2.24	2.64	1.73	8.08	2.83	9.34	3	iTRAQ4plex@N-term; iTRAQ4plex(K)@13
1	EFTU_SPIPL	P13552 Elongation factor Tu (EF-Tu).	84.6341	QVGVPSIVVFLNK	0.449663	31.218	0.506811	30.1372	0.339886	31.7967	48.45	48.45	1	auto	0	99	563.355	1687.04	1687.03	0.0157657	3	563.35	15	23.1.1.1175.2	42.3593	25.46	4.9	17.25	4.24	18.8	4.36	15.29	3.87	iTRAQ4plex@N-term; iTRAQ4plex(K)@13
1	EFTU_SPIPL	P13552 Elongation factor Tu (EF-Tu).	84.6341	QVGVPSIVVFLNK							48.45	48.45	0	no quant - weak signal	0	99	763.974	1525.93	1525.9	0.03494	2	763.957	14	26.1.1.1358.3	48.4571	0	0	0	0.11	3.26	1.73	0	0.16	Gln->pyro-Glu@N-term; iTRAQ4plex(K)@13
1	EFTU_SPIPL	P13552 Elongation factor Tu (EF-Tu).	84.6341	QVGVPSIVVFLNK							48.45	48.45	0	no quant - weak signal	0	99	763.974	1525.93	1525.9	0.0351841	2	763.957	15	26.1.1.1359.2	48.5146	4.25	2	2.78	1.73	5.91	2.45	9.45	3	Gln->pyro-Glu@N-term; iTRAQ4plex(K)@13
1	EFTU_SPIPL	P13552 Elongation factor Tu (EF-Tu).	84.6341	QVGVPSIVVFLNK							48.45	48.45	0	no quant - weak signal	0	99	763.963	1525.91	1525.9	0.0121414	2	763.957	17	27.1.1.1372.2	49.1104	7.48	2.65	2.6	1.73	5.01	2.24	5.16	2.24	Gln->pyro-Glu@N-term; iTRAQ4plex(K)@13
1	EFTU_SPIPL	P13552 Elongation factor Tu (EF-Tu).	84.6341	QVGVPSIVVFLNK	0.959975	30.316					48.45	48.45	1	auto	0	99	763.961	1525.91	1525.9	0.00918252	2	763.957	16	30.1.1.1357.4	47.3776	17.74	4.12	25.66	5	8.55	3.16	15.78	3.87	Gln->pyro-Glu@N-term; iTRAQ4plex(K)@13
1	EFTU_SPIPL	P13552 Elongation factor Tu (EF-Tu).	84.6341	QVGVPSIVVFLNK							48.45	48.45	1	auto	0	99	763.966	1525.92	1525.9	0.0193144	2	763.957	14	30.1.1.1358.3	47.4351	9.62	3	2.96	2	22.53	4.69	24.86	4.9	Gln->pyro-Glu@N-term; iTRAQ4plex(K)@13
1	EFTU_SPIPL	P13552 Elongation factor Tu (EF-Tu).	84.6341	QVGVPSIVVFLNK	0.710881	24.9119	0.751815	24.8277	0.571151	25.0772	48.45	48.45	1	auto	0	99	763.961	1525.91	1525.9	0.00900884	2	763.957	17	31.1.1.1246.3	47.4165	30.51	5.39	32.68	5.74	33.42	5.83	30.79	5.48	Gln->pyro-Glu@N-term; iTRAQ4plex(K)@13
1	EFTU_SPIPL	P13552 Elongation factor Tu (EF-Tu).	84.6341	QVGVPSIVVFLNK	3.2306	37.3485			3.31056	36.8286	48.45	48.45	1	auto	0	99	763.967	1525.92	1525.9	0.0206062	2	763.957	17	31.1.1.1247.3	47.4923	8.77	3	42.69	6.4	34.14	6	51.3	7	Gln->pyro-Glu@N-term; iTRAQ4plex(K)@13
1	EFTU_SPIPL	P13552 Elongation factor Tu (EF-Tu).	84.6341	QVGVPSIVVFLNK	0.912188	23.9464	0.85706	24.712	0.926956	22.9489	48.45	48.45	1	auto	0	99	763.957	1525.9	1525.9	0.000951655	2	763.957	19	32.1.1.1320.4	47.3739	29.27	5.29	40.23	6.32	36.55	6.16	47.94	6.78	Gln->pyro-Glu@N-term; iTRAQ4plex(K)@13
1	EFTU_SPIPL	P13552 Elongation factor Tu (EF-Tu).	84.6341	QVGVPSIVVFLNK	0.376895	19.3604	0.576975	16.8411	0.528022	16.1838	48.45	48.45	1	auto	0	99	763.951	1525.89	1525.9	-0.0118668	2	763.957	17	32.1.1.1321.2	47.4131	75.49	8.43	42.87	6.78	63.46	8	70.43	8.25	Gln->pyro-Glu@N-term; iTRAQ4plex(K)@13
1	EFTU_SPIPL	P13552 Elongation factor Tu (EF-Tu).	84.6341	QVGVPSIVVFLNK	0.977769	28.7166	0.972736	29.1908	0.979432	27.6575	48.45	48.45	1	auto	0	99	763.959	1525.9	1525.9	0.00494624	2	763.957	16	33.1.1.1258.2	47.6601	19.82	4.36	29.2	5.39	28.09	5.39	34.3	5.75	Gln->pyro-Glu@N-term; iTRAQ4plex(K)@13
1	EFTU_SPIPL	P13552 Elongation factor Tu (EF-Tu).	84.6341	QVGVPSIVVFLNK	0.482818	16.4644	0.694701	14.814	0.479803	15.4509	48.45	48.45	1	auto	0	99	763.946	1525.88	1525.9	-0.0220336	2	763.957	19	33.1.1.1259.2	47.7359	87.96	9.11	63.99	8.19	89.03	9.43	74.57	8.55	Gln->pyro-Glu@N-term; iTRAQ4plex(K)@13
1	EFTU_SPIPL	P13552 Elongation factor Tu (EF-Tu).	84.6341	QVGVPSIVVFLNK							48.45	48.45	0	no quant - weak signal	0	99	763.985	1525.95	1525.9	0.0557181	2	763.957	16	34.1.1.1923.2	64.6012	3.24	1.73	0	0.49	8.51	2.83	3.91	2	Gln->pyro-Glu@N-term; iTRAQ4plex(K)@13
1	EFTU_SPIPL	P13552 Elongation factor Tu (EF-Tu).	84.6341	QVGVPSIVVFLNK							48.45	48.45	0	no quant - weak signal	0	99	763.98	1525.95	1525.9	0.0465625	2	763.957	16	34.1.1.1924.2	64.6754	3.17	1.73	2.92	1.73	3.83	2	7.38	2.65	Gln->pyro-Glu@N-term; iTRAQ4plex(K)@13
1	EFTU_SPIPL	P13552 Elongation factor Tu (EF-Tu).	84.6341	QVGVPSIVVFLNK	0.345514	30.4788	0.813431	23.0861	0.356553	27.7526	48.45	48.45	1	auto	0	99	763.962	1525.91	1525.9	0.00964622	2	763.957	18	35.1.1.1281.2	47.8724	33	5.57	17.18	4.36	39.11	6.16	20.79	4.58	Gln->pyro-Glu@N-term; iTRAQ4plex(K)@13
1	EFTU_SPIPL	P13552 Elongation factor Tu (EF-Tu).	84.6341	QVGVPSIVVFLNK	0.478994	17.8537	0.711343	15.9823	0.704194	15.1073	48.45	48.45	1	auto	0	99	763.946	1525.88	1525.9	-0.0207508	2	763.957	17	35.1.1.1282.2	47.9474	75.25	8.43	54.31	7.55	77.99	8.89	93.63	9.49	Gln->pyro-Glu@N-term; iTRAQ4plex(K)@13
1	EFTU_SPIPL	P13552 Elongation factor Tu (EF-Tu).	84.6341	QVGVPSIVVFLNK	1.15747	23.3646	0.991424	24.5185	0.920969	23.5846	48.45	48.45	1	auto	0	99	763.961	1525.91	1525.9	0.00867336	2	763.957	18	36.1.1.1282.2	47.7612	28.01	5.2	48.85	6.93	40.46	6.48	45.58	6.63	Gln->pyro-Glu@N-term; iTRAQ4plex(K)@13
1	EFTU_SPIPL	P13552 Elongation factor Tu (EF-Tu).	84.6341	QVGVPSIVVFLNK	0.525863	13.261	0.654567	12.5303	0.576653	12.1606	48.45	48.45	1	auto	0	99	763.941	1525.87	1525.9	-0.0319784	2	763.957	19	36.1.1.1283.2	47.8362	128.05	11	101.46	10.25	122.12	11.14	130.47	11.23	Gln->pyro-Glu@N-term; iTRAQ4plex(K)@13
1	EFTU_SPIPL	P13552 Elongation factor Tu (EF-Tu).	84.6341	QVGVPSIVVFLNK	0.483941	23.8145	1.022	19.5069	0.955145	18.9001	48.45	48.45	1	auto	0	99	763.939	1525.86	1525.9	-0.034542	2	763.957	18	36.1.1.1285.4	48.0229	42.39	6.32	30.91	5.74	63.12	7.94	71.54	8.31	Gln->pyro-Glu@N-term; iTRAQ4plex(K)@13
1	EFTU_SPIPL	P13552 Elongation factor Tu (EF-Tu).	84.6341	QVGVPSIVVFLNK	0.561222	21.4808	0.448468	23.4538	0.494893	20.9611	48.45	48.45	1	auto	0	99	763.971	1525.93	1525.9	0.0293995	2	763.957	19	37.1.1.1232.2	47.9216	46.51	6.63	39.33	6.32	30.39	5.66	40.67	6.25	Gln->pyro-Glu@N-term; iTRAQ4plex(K)@13
1	EFTU_SPIPL	P13552 Elongation factor Tu (EF-Tu).	84.6341	QVGVPSIVVFLNK	0.373211	15.2338	0.664208	12.6389	0.523933	12.7045	48.45	48.45	1	auto	0	99	763.95	1525.88	1525.9	-0.0144261	2	763.957	18	37.1.1.1233.2	47.9966	123.36	10.77	69.37	8.66	119.38	10.91	114.2	10.54	Gln->pyro-Glu@N-term; iTRAQ4plex(K)@13
1	EFTU_SPIPL	P13552 Elongation factor Tu (EF-Tu).	84.6341	QVGVPSIVVFLNK	0.458063	19.403	0.758901	16.7227	0.462665	18.0753	48.45	48.45	1	auto	0	99	763.962	1525.91	1525.9	0.0109483	2	763.957	19	38.1.1.1246.2	47.8451	65.75	7.87	45.38	6.93	72.7	8.49	53.75	7.28	Gln->pyro-Glu@N-term; iTRAQ4plex(K)@13
1	EFTU_SPIPL	P13552 Elongation factor Tu (EF-Tu).	84.6341	QVGVPSIVVFLNK	0.490067	11.4445	0.688409	10.3999	0.570136	10.294	48.45	48.45	1	auto	0	99	763.935	1525.86	1525.9	-0.0431306	2	763.957	18	38.1.1.1247.2	47.9201	180.13	13.04	133.01	11.79	180.67	13.49	181.46	13.28	Gln->pyro-Glu@N-term; iTRAQ4plex(K)@13
1	EFTU_SPIPL	P13552 Elongation factor Tu (EF-Tu).	84.6341	QVGVPSIVVFLNK	0.504007	11.0335	0.574265	10.6874	0.522282	10.2524	48.45	48.45	1	auto	0	99	763.934	1525.85	1525.9	-0.0447175	2	763.957	20	38.1.1.1247.4	47.9567	189.58	13.38	143.97	12.21	158.62	12.73	174.95	13.01	Gln->pyro-Glu@N-term; iTRAQ4plex(K)@13
1	EFTU_SPIPL	P13552 Elongation factor Tu (EF-Tu).	84.6341	QVGVPSIVVFLNK	0.411258	12.1926	0.710785	10.2945	0.524181	10.5396	48.45	48.45	1	auto	0	99	763.926	1525.84	1525.9	-0.0616858	2	763.957	19	38.1.1.1248.4	48.0317	179.5	13	111.23	10.91	185.89	13.6	166.25	12.73	Gln->pyro-Glu@N-term; iTRAQ4plex(K)@13
1	EFTU_SPIPL	P13552 Elongation factor Tu (EF-Tu).	84.6341	QVGVPSIVVFLNK			1.11665	25.7154	0.584887	28.5983	48.45	48.45	1	auto	0	99	763.973	1525.93	1525.9	0.0334881	2	763.957	17	39.1.1.1254.4	47.9244	23.32	4.69	16.75	4.24	37.94	6.08	24.1	4.9	Gln->pyro-Glu@N-term; iTRAQ4plex(K)@13
1	EFTU_SPIPL	P13552 Elongation factor Tu (EF-Tu).	84.6341	QVGVPSIVVFLNK	0.736148	19.1629	0.586922	20.8686	0.813045	17.8893	48.45	48.45	1	auto	0	99	763.965	1525.91	1525.9	0.0154209	2	763.957	17	39.1.1.1255.2	47.9628	50.46	6.93	55.97	7.48	43.15	6.78	72.49	8.31	Gln->pyro-Glu@N-term; iTRAQ4plex(K)@13
1	EFTU_SPIPL	P13552 Elongation factor Tu (EF-Tu).	84.6341	QVGVPSIVVFLNK	0.52285	10.7422	0.819612	9.50663	0.554946	9.93774	48.45	48.45	1	auto	0	99	763.936	1525.86	1525.9	-0.0417108	2	763.957	18	39.1.1.1256.4	48.0744	196.85	13.64	155.08	12.73	235.07	15.3	193.02	13.75	Gln->pyro-Glu@N-term; iTRAQ4plex(K)@13
1	EFTU_SPIPL	P13552 Elongation factor Tu (EF-Tu).	84.6341	QVGVPSIVVFLNK	0.530184	10.8007	0.762542	9.79775	0.60836	9.79645	48.45	48.45	1	auto	0	99	763.926	1525.84	1525.9	-0.0607547	2	763.957	18	39.1.1.1257.3	48.1311	192.6	13.49	153.86	12.65	213.98	14.66	207.03	14.18	Gln->pyro-Glu@N-term; iTRAQ4plex(K)@13
1	EFTU_SPIPL	P13552 Elongation factor Tu (EF-Tu).	84.6341	QVGVPSIVVFLNK			1.08742	29.4289	0.669287	31.3792	48.45	48.45	1	auto	0	99	763.965	1525.92	1525.9	0.0160374	2	763.957	18	40.1.1.1248.3	47.8532	18.02	4.12	13.07	3.74	28.55	5.29	21.31	4.58	Gln->pyro-Glu@N-term; iTRAQ4plex(K)@13
1	EFTU_SPIPL	P13552 Elongation factor Tu (EF-Tu).	84.6341	QVGVPSIVVFLNK	0.372489	19.5084	0.707803	15.9129	0.660471	15.3007	48.45	48.45	1	auto	0	99	763.952	1525.89	1525.9	-0.00996438	2	763.957	17	40.1.1.1249.2	47.9099	75.51	8.43	42.38	6.78	77.87	8.83	88.12	9.22	Gln->pyro-Glu@N-term; iTRAQ4plex(K)@13
1	EFTU_SPIPL	P13552 Elongation factor Tu (EF-Tu).	84.6341	QVGVPSIVVFLNK	0.618348	25.8397	0.634539	25.9474	0.55412	25.178	48.45	48.45	1	auto	0	99	763.962	1525.91	1525.9	0.0114846	2	763.957	16	41.1.1.1296.3	47.7006	30.6	5.39	28.51	5.39	28.29	5.39	29.96	5.39	Gln->pyro-Glu@N-term; iTRAQ4plex(K)@13
1	EFTU_SPIPL	P13552 Elongation factor Tu (EF-Tu).	84.6341	QVGVPSIVVFLNK	0.551304	18.1156	0.663171	17.2867	0.487546	17.6742	48.45	48.45	1	auto	0	99	763.949	1525.88	1525.9	-0.0151282	2	763.957	18	41.1.1.1297.2	47.7572	66.62	7.94	55.34	7.55	64.37	8.06	57.39	7.49	Gln->pyro-Glu@N-term; iTRAQ4plex(K)@13
1	EFTU_SPIPL	P13552 Elongation factor Tu (EF-Tu).	84.6341	QVGVPSIVVFLNK	0.463014	14.0013	0.715315	12.3465	0.607753	12.1378	48.45	48.45	1	auto	0	99	763.922	1525.83	1525.9	-0.0692084	2	763.957	17	41.1.1.1299.3	47.9256	125.12	10.86	87.29	9.59	130.4	11.45	134.36	11.4	Gln->pyro-Glu@N-term; iTRAQ4plex(K)@13
1	EFTU_SPIPL	P13552 Elongation factor Tu (EF-Tu).	84.6341	QVGVPSIVVFLNK	0.394887	18.7388	0.521178	17.0627	0.333826	18.3356	48.45	48.45	1	auto	0	99	763.938	1525.86	1525.9	-0.0375904	2	763.957	18	41.1.1.1300.3	48.0006	77.58	8.54	46.16	7	58.91	7.68	45.76	6.71	Gln->pyro-Glu@N-term; iTRAQ4plex(K)@13
1	EFTU_SPIPL	P13552 Elongation factor Tu (EF-Tu).	84.6341	QVGVPSIVVFLNK							48.45	48.45	0	no quant - weak signal	0	99	763.974	1525.93	1525.9	0.0344603	2	763.957	17	42.1.1.1341.4	46.886	4.31	2	0	0.27	0	0.18	4.34	2	Gln->pyro-Glu@N-term; iTRAQ4plex(K)@13
1	EFTU_SPIPL	P13552 Elongation factor Tu (EF-Tu).	84.6341	QVGVPSIVVFLNK							48.45	48.45	0	no quant - weak signal	0	99	763.979	1525.94	1525.9	0.0442266	2	763.957	17	42.1.1.1342.2	46.9243	7.37	2.65	7.79	2.83	12.53	3.46	0	0.62	Gln->pyro-Glu@N-term; iTRAQ4plex(K)@13
1	EFTU_SPIPL	P13552 Elongation factor Tu (EF-Tu).	84.6341	QVGVPSIVVFLNK							48.45	48.45	0	no quant - weak signal	0	99	763.963	1525.91	1525.9	0.0130965	2	763.957	16	42.1.1.1346.4	47.261	14.79	3.74	12.82	3.61	9.66	3.16	8.17	2.83	Gln->pyro-Glu@N-term; iTRAQ4plex(K)@13
1	EFTU_SPIPL	P13552 Elongation factor Tu (EF-Tu).	84.6341	QVGVPSIVVFLNK							48.45	48.45	1	auto	0	99	772.475	1542.94	1542.93	0.0104134	2	772.47	14	43.1.1.1140.4	42.6841	16.82	4	18.89	4.36	18.44	4.36	21.84	4.58	No iTRAQ4plex@N-term; iTRAQ4plex(K)@13
1	EFTU_SPIPL	P13552 Elongation factor Tu (EF-Tu).	84.6341	QVGVPSIVVFLNK	0.310238	31.5659	0.53279	26.0772	0.590117	23.7302	48.45	48.45	1	auto	0	99	772.473	1542.93	1542.93	0.00601874	2	772.47	17	43.1.1.1141.2	42.7225	33.03	5.57	15.44	4.12	25.64	5.1	34.44	5.75	No iTRAQ4plex@N-term; iTRAQ4plex(K)@13
1	EFTU_SPIPL	P13552 Elongation factor Tu (EF-Tu).	84.6341	QVGVPSIVVFLNK							48.45	48.45	0	no quant - weak signal	0	99	763.976	1525.94	1525.9	0.0381519	2	763.957	17	43.1.1.1207.4	47.7091	5.3	2.24	3.69	2	9.2	3	7.12	2.65	Gln->pyro-Glu@N-term; iTRAQ4plex(K)@13
1	EFTU_SPIPL	P13552 Elongation factor Tu (EF-Tu).	84.6341	QVGVPSIVVFLNK	0.381302	31.8368	0.573119	27.8026	0.375325	29.5892	48.45	48.45	1	auto	0	99	763.967	1525.92	1525.9	0.0205734	2	763.957	17	43.1.1.1208.3	47.7658	27.64	5.1	15.88	4.12	23.08	4.8	18.33	4.24	Gln->pyro-Glu@N-term; iTRAQ4plex(K)@13
1	EFTU_SPIPL	P13552 Elongation factor Tu (EF-Tu).	84.6341	QVGVPSIVVFLNK							48.45	48.45	1	auto	0	99	772.467	1542.92	1542.93	-0.0052639	2	772.47	16	44.1.1.1148.3	43.0788	6.1	2.45	16.46	4	13.99	3.87	28.51	5.2	No iTRAQ4plex@N-term; iTRAQ4plex(K)@13
1	EFTU_SPIPL	P13552 Elongation factor Tu (EF-Tu).	84.6341	QVGVPSIVVFLNK							48.45	48.45	0	no quant - weak signal	0	99	772.469	1542.92	1542.93	-0.00221215	2	772.47	19	44.1.1.1149.2	43.1355	10.46	3.16	14.18	3.74	9.02	3.16	21.18	4.47	No iTRAQ4plex@N-term; iTRAQ4plex(K)@13
1	EFTU_SPIPL	P13552 Elongation factor Tu (EF-Tu).	84.6341	QVGVPSIVVFLNK							48.45	48.45	0	no quant - weak signal	0	99	763.96	1525.91	1525.9	0.00597265	2	763.957	16	44.1.1.1213.3	47.9539	10.78	3.16	0	0.97	8.57	2.83	2.83	1.73	Gln->pyro-Glu@N-term; iTRAQ4plex(K)@13
1	EFTU_SPIPL	P13552 Elongation factor Tu (EF-Tu).	84.6341	QVGVPSIVVFLNK							48.45	48.45	0	no quant - weak signal	0	99	763.955	1525.89	1525.9	-0.00464742	2	763.957	17	44.1.1.1214.2	48.0105	10.65	3.16	5.2	2.45	18.34	4.24	18.57	4.24	Gln->pyro-Glu@N-term; iTRAQ4plex(K)@13
1	EFTU_SPIPL	P13552 Elongation factor Tu (EF-Tu).	84.6341	QVGVPSIVVFLNK	0.267273	34.7052	0.473614	28.0365	0.693087	23.5423	48.45	48.45	1	auto	0	99	844.513	1687.01	1687.03	-0.0168201	2	844.521	19	46.1.1.1642.4	43.4362	30.94	5.39	12.46	3.74	21.35	4.69	37.89	6	iTRAQ4plex@N-term; iTRAQ4plex(K)@13
1	EFTU_SPIPL	P13552 Elongation factor Tu (EF-Tu).	84.6341	QVGVPSIVVFLNK							48.45	48.45	0	no quant - weak signal	0	98	763.974	1525.93	1525.9	0.0346941	2	763.957	13	17.1.1.1259.2	47.16	0	0.07	3.26	1.73	0	0.2	0	0	Gln->pyro-Glu@N-term; iTRAQ4plex(K)@13
1	EFTU_SPIPL	P13552 Elongation factor Tu (EF-Tu).	84.6341	QVGVPSIVVFLNK							48.45	48.45	0	no quant - weak signal	0	97	763.967	1525.92	1525.9	0.0204972	2	763.957	13	12.1.1.1373.3	47.0767	3.17	1.73	2.81	1.73	7.41	2.65	0	0.36	Gln->pyro-Glu@N-term; iTRAQ4plex(K)@13
1	EFTU_SPIPL	P13552 Elongation factor Tu (EF-Tu).	84.6341	QVGVPSIVVFLNK							48.45	48.45	0	no quant - weak signal	0	96	763.957	1525.9	1525.9	0.000544468	2	763.957	13	27.1.1.1371.2	49.0346	0	0.07	3.12	1.73	4.15	2	0	0.21	Gln->pyro-Glu@N-term; iTRAQ4plex(K)@13
1	EFTU_SPIPL	P13552 Elongation factor Tu (EF-Tu).	84.6341	QVGVPSIVVFLNK							48.45	48.45	0	no quant - weak signal	0	95	763.966	1525.92	1525.9	0.0175915	2	763.957	12	9.1.1.1278.2	46.9177	7.48	2.65	2.5	1.73	8.51	2.83	0	0.42	Gln->pyro-Glu@N-term; iTRAQ4plex(K)@13
1	EFTU_SPIPL	P13552 Elongation factor Tu (EF-Tu).	84.6341	QVGVPSIVVFLNK							48.45	48.45	0	no quant - weak signal	0	78	515.324	1542.95	1542.93	0.0234478	3	515.316	12	20.1.1.1180.3	42.0944	0	0.07	3.26	1.73	0	0.2	0	0	No iTRAQ4plex@N-term; iTRAQ4plex(K)@13
1	EFTU_SPIPL	P13552 Elongation factor Tu (EF-Tu).	84.6341	QVGVPSIVVFLNK							48.45	48.45	0	no quant - weak signal	0	70	515.326	1542.96	1542.93	0.0313218	3	515.316	12	20.1.1.1181.3	42.1685	3.23	1.73	0	0.21	0	0.14	3.25	1.73	No iTRAQ4plex@N-term; iTRAQ4plex(K)@13
1	EFTU_SPIPL	P13552 Elongation factor Tu (EF-Tu).	84.6341	QVGVPSIVVFLNK							48.45	48.45	0	no quant - weak signal	0	41	763.963	1525.91	1525.9	0.0132299	2	763.957	11	16.1.1.1346.4	47.0816	0	0	0	0.11	3.26	1.73	0	0.16	Gln->pyro-Glu@N-term; iTRAQ4plex(K)@13
1	EFTU_SPIPL	P13552 Elongation factor Tu (EF-Tu).	84.6341	QVGVPSIVVFLNK							48.45	48.45	0	no quant	0	11	563.373	1687.1	1687.03	0.0685357	3	563.35	10	45.1.1.1718.4	74.8045									iTRAQ4plex@N-term; iTRAQ4plex(K)@13
1	EFTU_SPIPL	P13552 Elongation factor Tu (EF-Tu).	84.6341	QVGVPSIVVFLNK							48.45	48.45	0	no quant - weak signal	0	2	763.964	1525.91	1525.9	0.0137646	2	763.957	9	2.1.1.1366.2	47.83	0	0	0	0	0	0.14	3.25	1.73	Gln->pyro-Glu@N-term; iTRAQ4plex(K)@13
1	EFTU_SPIPL	P13552 Elongation factor Tu (EF-Tu).	84.6341	QVGVPSIVVFLNK							48.45	48.45	0	no quant - weak signal	0	2	563.354	1687.04	1687.03	0.0123208	3	563.35	9	45.1.1.1848.3	84.922	0	0.09	4.24	2	2.86	1.73	3.1	1.73	iTRAQ4plex@N-term; iTRAQ4plex(K)@13
1	EFTU_SPIPL	P13552 Elongation factor Tu (EF-Tu).	84.6341	QVGVPSIVVFLNK							48.45	48.45	0	no quant - weak signal	0	0	844.561	1687.11	1687.03	0.0798534	2	844.521	6	21.1.1.1544.4	61.6549	0	0	0	0.11	3.26	1.73	0	0.16	iTRAQ4plex@N-term; iTRAQ4plex(K)@13
1	EFTU_SPIPL	P13552 Elongation factor Tu (EF-Tu).	84.6341	QVGVPSIVVFLNK							48.45	48.45	0	no quant	0	0	763.989	1525.96	1525.9	0.0643788	2	763.957	7	40.1.1.1339.2	54.6938									Gln->pyro-Glu@N-term; iTRAQ4plex(K)@13
1	EFTU_SPIPL	P13552 Elongation factor Tu (EF-Tu).	84.6341	QVGVPSIVVFLNK							48.45	48.45	0	no quant - weak signal	0	0	563.37	1687.09	1687.03	0.0615775	3	563.35	8	45.1.1.1765.2	78.3845	0	0.09	4.24	2	2.86	1.73	3.1	1.73	iTRAQ4plex@N-term; iTRAQ4plex(K)@13
1	EFTU_SPIPL	P13552 Elongation factor Tu (EF-Tu).	84.6341	QVGVPSIVVFLNK							48.45	48.45	0	no quant - weak signal	0	0	563.387	1687.14	1687.03	0.110468	3	563.35	8	45.1.1.1802.2	81.4928	4.24	2	2.88	1.73	2.93	1.73	3.1	1.73	iTRAQ4plex@N-term; iTRAQ4plex(K)@13
1	EFTU_SPIPL	P13552 Elongation factor Tu (EF-Tu).	84.6341	QVGVPSIVVFLNK							48.45	48.45	0	no quant	0	0	844.531	1687.05	1687.03	0.0200387	2	844.521	6	45.1.1.1847.3	84.8676									iTRAQ4plex@N-term; iTRAQ4plex(K)@13
1	EFTU_SPIPL	P13552 Elongation factor Tu (EF-Tu).	84.6341	SAADG							48.45	48.45	0	no quant - weak signal	0	0	564.308	563.301	563.267	0.0334515	1	564.275	3	34.1.1.2355.2	81.7662	5.21	2.24	8.18	2.83	4.73	2.24	4.09	2	iTRAQ4plex@N-term
1	EFTU_SPIPL	P13552 Elongation factor Tu (EF-Tu).	84.6341	SAADG							48.45	48.45	0	no quant - weak signal	0	0	564.32	563.313	563.267	0.0454912	1	564.275	4	39.1.1.1334.3	53.8844	8.62	2.83	0	0.65	2.9	1.73	8.51	2.83	iTRAQ4plex@N-term
1	EFTU_SPIPL	P13552 Elongation factor Tu (EF-Tu).	84.6341	SITP							48.45	48.45	0	no quant - weak signal	0	0	561.344	560.336	560.329	0.00720546	1	561.336	3	12.1.1.1534.4	59.3051	0	0.16	7.44	2.65	4.6	2.24	8.42	2.83	iTRAQ4plex@N-term
1	EFTU_SPIPL	P13552 Elongation factor Tu (EF-Tu).	84.6341	SITP							48.45	48.45	0	no quant - weak signal	0	0	561.355	560.347	560.329	0.0180826	1	561.336	4	39.1.1.1311.2	52.1461	0	0.27	12.77	3.46	7.1	2.83	18.03	4.12	iTRAQ4plex@N-term
1	EFTU_SPIPL	P13552 Elongation factor Tu (EF-Tu).	84.6341	SITPHTK							48.45	48.45	0	no quant - weak signal	0	36	357.889	1070.64	1070.63	0.0120808	3	357.885	8	23.1.1.831.2	17.2567	5.39	2.24	0	0.62	8.14	2.83	12.59	3.46	iTRAQ4plex@N-term; iTRAQ4plex(K)@7
1	EFTU_SPIPL	P13552 Elongation factor Tu (EF-Tu).	84.6341	SITPHTK							48.45	48.45	0	no quant	0	14	357.888	1070.64	1070.63	0.010616	3	357.885	7	23.1.1.829.2	17.1684									iTRAQ4plex@N-term; iTRAQ4plex(K)@7
1	EFTU_SPIPL	P13552 Elongation factor Tu (EF-Tu).	84.6341	SITPHTK							48.45	48.45	0	no quant	0	8	357.887	1070.64	1070.63	0.00616127	3	357.885	7	21.1.1.940.2	17.7942									iTRAQ4plex@N-term; iTRAQ4plex(K)@7
1	EFTU_SPIPL	P13552 Elongation factor Tu (EF-Tu).	84.6341	SITPHTK							48.45	48.45	0	no quant	0	0	357.896	1070.67	1070.63	0.0337625	3	357.885	5	2.1.1.976.2	18.8008									iTRAQ4plex@N-term; iTRAQ4plex(K)@7
1	EFTU_SPIPL	P13552 Elongation factor Tu (EF-Tu).	84.6341	SITPHTK							48.45	48.45	0	no quant	0	0	357.895	1070.66	1070.63	0.0295455	3	357.885	5	3.1.1.986.3	20.1355									iTRAQ4plex@N-term; iTRAQ4plex(K)@7
1	EFTU_SPIPL	P13552 Elongation factor Tu (EF-Tu).	84.6341	SITPHTK							48.45	48.45	0	no quant	0	0	357.89	1070.65	1070.63	0.0162151	3	357.885	5	26.1.1.968.2	18.7604									iTRAQ4plex@N-term; iTRAQ4plex(K)@7
1	EFTU_SPIPL	P13552 Elongation factor Tu (EF-Tu).	84.6341	TIGHVDHGK	1.52116	25.4782	1.17005	27.2362	1.48662	24.917	48.45	48.45	0	auto - shared MS/MS	0	5	554.309	1106.6	1106.6	0.00786992	2	554.305	9	44.1.1.931.4	26.9205	21.54	4.58	49.37	6.93	36.72	6.25	56.58	7.35	No iTRAQ4plex@N-term; iTRAQ4plex(K)@9
1	EFTU_SPIPL	P13552 Elongation factor Tu (EF-Tu).	84.6341	TLEEGMAGDNVGLLLR	0.89317	12.1548	1.01572	11.9472	0.831009	11.8607	48.45	48.45	0	auto - shared MS/MS	0	99	616.662	1846.96	1846.96	0.00590024	3	616.66	21	2.1.1.1224.3	37.1833	115.07	10.49	154.86	12.45	170.29	13.15	168.96	12.82	iTRAQ4plex@N-term; Oxidation(M)@6
1	EFTU_SPIPL	P13552 Elongation factor Tu (EF-Tu).	84.6341	TLEEGMAGDNVGLLLR	0.769326	9.78715	0.860603	9.63567	0.74805	9.41094	48.45	48.45	0	auto - shared MS/MS	0	99	616.66	1846.96	1846.96	0.000589732	3	616.66	22	2.1.1.1225.2	37.2408	190.09	13.45	220.35	14.9	238.35	15.59	251.25	15.59	iTRAQ4plex@N-term; Oxidation(M)@6
1	EFTU_SPIPL	P13552 Elongation factor Tu (EF-Tu).	84.6341	TLEEGMAGDNVGLLLR	0.707823	21.7682	0.706947	22.0176	0.522085	22.4012	48.45	48.45	0	auto - shared MS/MS	0	99	611.339	1830.99	1830.96	0.0311993	3	611.328	23	2.1.1.1259.4	39.8417	39.99	6.16	42.65	6.56	41.19	6.48	36.89	6	iTRAQ4plex@N-term
1	EFTU_SPIPL	P13552 Elongation factor Tu (EF-Tu).	84.6341	TLEEGMAGDNVGLLLR	0.462682	23.0862	0.472017	23.0804	0.356578	23.3664	48.45	48.45	0	auto - shared MS/MS	0	99	611.34	1831	1830.96	0.0335799	3	611.328	23	2.1.1.1260.2	39.88	45.6	6.56	31.79	5.74	31.36	5.66	28.73	5.29	iTRAQ4plex@N-term
1	EFTU_SPIPL	P13552 Elongation factor Tu (EF-Tu).	84.6341	TLEEGMAGDNVGLLLR	1.29334	13.5106	1.1779	13.9598	1.09975	13.4791	48.45	48.45	0	auto - shared MS/MS	0	99	616.659	1846.96	1846.96	-0.00120106	3	616.66	23	3.1.1.1211.3	37.078	80.58	8.83	157.03	12.41	138.29	11.96	156.58	12.29	iTRAQ4plex@N-term; Oxidation(M)@6
1	EFTU_SPIPL	P13552 Elongation factor Tu (EF-Tu).	84.6341	TLEEGMAGDNVGLLLR	0.687021	11.6672	0.899524	11.0134	0.830005	10.6343	48.45	48.45	0	auto - shared MS/MS	0	99	616.66	1846.96	1846.96	0.00117942	3	616.66	23	3.1.1.1212.2	37.1355	142.15	11.62	147.15	12.25	186.3	13.75	208.47	14.18	iTRAQ4plex@N-term; Oxidation(M)@6
1	EFTU_SPIPL	P13552 Elongation factor Tu (EF-Tu).	84.6341	TLEEGMAGDNVGLLLR	0.936433	23.0335	0.952001	23.2028	0.586002	24.6977	48.45	48.45	0	auto - shared MS/MS	0	99	611.344	1831.01	1830.96	0.0461712	3	611.328	23	3.1.1.1249.3	39.9597	31.34	5.48	44.22	6.63	43.47	6.63	32.45	5.66	iTRAQ4plex@N-term
1	EFTU_SPIPL	P13552 Elongation factor Tu (EF-Tu).	84.6341	TLEEGMAGDNVGLLLR	0.559511	23.5381	0.704949	22.2545	0.706723	20.9465	48.45	48.45	0	auto - shared MS/MS	0	99	611.337	1830.99	1830.96	0.0251131	3	611.328	22	3.1.1.1250.2	40.0172	39.12	6.08	32.98	5.83	40.18	6.4	48.85	6.86	iTRAQ4plex@N-term
1	EFTU_SPIPL	P13552 Elongation factor Tu (EF-Tu).	84.6341	TLEEGMAGDNVGLLLR	0.982335	9.30448	1.27983	8.90909	1.02212	8.9008	48.45	48.45	0	auto - shared MS/MS	0	99	616.654	1846.94	1846.96	-0.0189099	3	616.66	23	5.1.1.1236.3	35.5916	188.82	13.45	279.48	16.73	352.09	18.84	341.01	18.2	iTRAQ4plex@N-term; Oxidation(M)@6
1	EFTU_SPIPL	P13552 Elongation factor Tu (EF-Tu).	84.6341	TLEEGMAGDNVGLLLR	0.799078	7.02027	1.08792	6.60682	0.912194	6.53241	48.45	48.45	0	auto - shared MS/MS	0	99	616.646	1846.92	1846.96	-0.040151	3	616.66	23	5.1.1.1237.2	35.6483	364.09	18.63	438.37	21.07	577.11	24.12	586.83	23.83	iTRAQ4plex@N-term; Oxidation(M)@6
1	EFTU_SPIPL	P13552 Elongation factor Tu (EF-Tu).	84.6341	TLEEGMAGDNVGLLLR	1.11173	17.455	0.986184	18.1978	0.981615	17.2651	48.45	48.45	0	auto - no iTRAQ	0	99	844.402	1686.79	1686.86	-0.0718289	2	844.438	25	5.1.1.1261.4	37.4858	50.91	7	85.28	9.17	73.15	8.72	88.3	9.22	No iTRAQ4plex@N-term
1	EFTU_SPIPL	P13552 Elongation factor Tu (EF-Tu).	84.6341	TLEEGMAGDNVGLLLR	0.82096	7.15174	1.05687	6.82416	0.900975	6.71921	48.45	48.45	0	auto - shared MS/MS	0	99	611.319	1830.94	1830.96	-0.0265967	3	611.328	25	5.1.1.1266.3	37.8424	346.01	18.17	428.01	20.78	532.8	23.22	550.83	23.09	iTRAQ4plex@N-term
1	EFTU_SPIPL	P13552 Elongation factor Tu (EF-Tu).	84.6341	TLEEGMAGDNVGLLLR	0.768557	6.06781	1.18068	5.55176	0.950686	5.54283	48.45	48.45	0	auto - shared MS/MS	0	99	611.308	1830.9	1830.96	-0.0601064	3	611.328	23	5.1.1.1267.3	37.9174	497.82	21.77	576.49	24.25	856.36	29.29	836.23	28.48	iTRAQ4plex@N-term
1	EFTU_SPIPL	P13552 Elongation factor Tu (EF-Tu).	84.6341	TLEEGMAGDNVGLLLR	0.6923	5.80047	0.917285	5.45975	0.818994	5.31253	48.45	48.45	0	auto - shared MS/MS	0	99	916.484	1830.95	1830.96	-0.0104385	2	916.489	30	6.1.1.1235.2	37.9911	572.72	23.32	597.42	24.68	765.42	27.84	828.78	28.28	iTRAQ4plex@N-term
1	EFTU_SPIPL	P13552 Elongation factor Tu (EF-Tu).	84.6341	TLEEGMAGDNVGLLLR	0.800942	8.37559	0.951766	8.13158	0.809789	7.99526	48.45	48.45	0	auto - shared MS/MS	0	99	611.33	1830.97	1830.96	0.00355789	3	611.328	23	6.1.1.1236.3	38.0844	254.95	15.59	307.68	17.61	353.54	18.95	364.79	18.79	iTRAQ4plex@N-term
1	EFTU_SPIPL	P13552 Elongation factor Tu (EF-Tu).	84.6341	TLEEGMAGDNVGLLLR	0.83023	13.3038	1.15304	12.4705	0.746066	13.0674	48.45	48.45	0	auto - shared MS/MS	0	99	611.322	1830.94	1830.96	-0.0192417	3	611.328	22	8.1.1.1295.2	38.7401	99.58	9.75	124.57	11.22	167.29	12.92	131.27	11.36	iTRAQ4plex@N-term
1	EFTU_SPIPL	P13552 Elongation factor Tu (EF-Tu).	84.6341	TLEEGMAGDNVGLLLR	0.742806	12.7798	1.34245	11.2724	0.806626	11.9762	48.45	48.45	0	auto - shared MS/MS	0	99	611.328	1830.96	1830.96	-0.00129552	3	611.328	23	8.1.1.1296.3	38.8334	114.57	10.44	128.23	11.49	224.09	14.87	163.29	12.69	iTRAQ4plex@N-term
1	EFTU_SPIPL	P13552 Elongation factor Tu (EF-Tu).	84.6341	TLEEGMAGDNVGLLLR	0.667629	13.5415	1.00082	12.3556	0.911946	11.9994	48.45	48.45	0	auto - shared MS/MS	0	99	916.487	1830.96	1830.96	-0.0037253	2	916.489	27	9.1.1.1173.4	39.071	107.47	10.1	108.11	10.54	156.71	12.57	173.17	12.92	iTRAQ4plex@N-term
1	EFTU_SPIPL	P13552 Elongation factor Tu (EF-Tu).	84.6341	TLEEGMAGDNVGLLLR	0.700604	8.31078	1.02777	7.63465	0.792271	7.69288	48.45	48.45	0	auto - shared MS/MS	0	99	924.494	1846.97	1846.96	0.0144052	2	924.486	30	26.1.1.1220.2	37.9904	277.86	16.25	293.32	17.32	416.08	20.42	388.97	19.44	iTRAQ4plex@N-term; Oxidation(M)@6
1	EFTU_SPIPL	P13552 Elongation factor Tu (EF-Tu).	84.6341	TLEEGMAGDNVGLLLR	0.776521	22.5246	0.82939	22.425	0.686283	22.1529	48.45	48.45	0	auto - shared MS/MS	0	99	924.493	1846.97	1846.96	0.0135506	2	924.486	28	26.1.1.1221.3	38.0846	35.7	5.83	41.77	6.48	43.14	6.63	43.29	6.48	iTRAQ4plex@N-term; Oxidation(M)@6
1	EFTU_SPIPL	P13552 Elongation factor Tu (EF-Tu).	84.6341	TLEEGMAGDNVGLLLR	0.593816	15.2161	0.880498	13.8226	0.874984	13.1404	48.45	48.45	0	auto - shared MS/MS	0	99	924.489	1846.96	1846.96	0.00508485	2	924.486	29	27.1.1.1226.2	38.0379	90.82	9.27	81.26	9.17	116.51	10.86	140.41	11.62	iTRAQ4plex@N-term; Oxidation(M)@6
1	EFTU_SPIPL	P13552 Elongation factor Tu (EF-Tu).	84.6341	TLEEGMAGDNVGLLLR	0.739564	18.4645	1.03593	17.2026	0.84262	17.1268	48.45	48.45	0	auto - shared MS/MS	0	99	924.485	1846.96	1846.96	-0.002972	2	924.486	26	27.1.1.1227.3	38.1321	54.66	7.21	60.91	7.87	82.5	9.11	81.38	8.89	iTRAQ4plex@N-term; Oxidation(M)@6
1	EFTU_SPIPL	P13552 Elongation factor Tu (EF-Tu).	84.6341	TLEEGMAGDNVGLLLR	0.958708	18.7597	1.22088	18.0516	1.17686	17.3987	48.45	48.45	0	auto - shared MS/MS	0	99	916.49	1830.97	1830.96	0.00337667	2	916.489	27	27.1.1.1261.4	40.7296	46.97	6.71	67.85	8.25	83.55	9.22	97.67	9.7	iTRAQ4plex@N-term
1	EFTU_SPIPL	P13552 Elongation factor Tu (EF-Tu).	84.6341	TLEEGMAGDNVGLLLR	0.541321	21.0394	1.21859	17.1977	0.91688	17.4487	48.45	48.45	0	auto - shared MS/MS	0	99	916.493	1830.97	1830.96	0.00850376	2	916.489	28	27.1.1.1262.3	40.7871	50.77	6.93	41.41	6.63	90.14	9.43	82.25	8.94	iTRAQ4plex@N-term
1	EFTU_SPIPL	P13552 Elongation factor Tu (EF-Tu).	84.6341	TLEEGMAGDNVGLLLR	0.655357	4.62749	0.949404	4.25128	0.853443	4.1364	48.45	48.45	0	auto - shared MS/MS	0	99	924.467	1846.92	1846.96	-0.038716	2	924.486	30	29.1.1.1234.2	36.7511	928.53	29.68	916.89	30.68	1284.4	36	1400.19	36.76	iTRAQ4plex@N-term; Oxidation(M)@6
1	EFTU_SPIPL	P13552 Elongation factor Tu (EF-Tu).	84.6341	TLEEGMAGDNVGLLLR	0.617042	15.9085	0.962801	14.2346	0.397758	17.1612	48.45	48.45	0	auto - no iTRAQ	0	99	844.43	1686.84	1686.86	-0.0162349	2	844.438	23	29.1.1.1258.4	38.5844	81.26	8.77	75.55	8.83	113.99	10.58	57.11	7.62	No iTRAQ4plex@N-term
1	EFTU_SPIPL	P13552 Elongation factor Tu (EF-Tu).	84.6341	TLEEGMAGDNVGLLLR	0.700369	4.21511	0.954782	3.94254	0.832751	3.86006	48.45	48.45	0	auto - shared MS/MS	0	99	916.454	1830.89	1830.96	-0.0699154	2	916.489	30	29.1.1.1264.2	38.9978	1078.76	32.02	1138.4	34.07	1500.66	38.94	1587.29	39.17	iTRAQ4plex@N-term
1	EFTU_SPIPL	P13552 Elongation factor Tu (EF-Tu).	84.6341	TLEEGMAGDNVGLLLR	0.651442	4.09459	0.958309	3.74614	0.842965	3.66356	48.45	48.45	0	auto - shared MS/MS	0	99	916.446	1830.88	1830.96	-0.0865168	2	916.489	30	29.1.1.1265.3	39.0912	1190.05	33.6	1168.11	34.64	1661.59	40.91	1772.52	41.38	iTRAQ4plex@N-term
1	EFTU_SPIPL	P13552 Elongation factor Tu (EF-Tu).	84.6341	TLEEGMAGDNVGLLLR	0.701885	7.15167	1.01079	6.60734	0.914205	6.42748	48.45	48.45	0	auto - shared MS/MS	0	99	916.488	1830.96	1830.96	-0.00212792	2	916.489	30	32.1.1.1213.2	39.2789	374.68	18.87	396.25	20.12	551.79	23.6	605.23	24.17	iTRAQ4plex@N-term
1	EFTU_SPIPL	P13552 Elongation factor Tu (EF-Tu).	84.6341	TLEEGMAGDNVGLLLR	0.626641	9.32269	0.856526	8.66156	0.729551	8.51559	48.45	48.45	0	auto - shared MS/MS	0	99	916.486	1830.96	1830.96	-0.00566825	2	916.489	28	32.1.1.1214.3	39.3722	234.21	14.9	221.14	15.07	292.28	17.18	301.91	17.09	iTRAQ4plex@N-term
1	EFTU_SPIPL	P13552 Elongation factor Tu (EF-Tu).	84.6341	TLEEGMAGDNVGLLLR	1.01609	13.3439	1.36067	12.7146	0.931963	13.0913	48.45	48.45	0	auto - shared MS/MS	0	99	611.331	1830.97	1830.96	0.00672201	3	611.328	22	33.1.1.1151.4	39.6276	90.66	9.33	138.8	11.79	179.73	13.42	149.29	12.08	iTRAQ4plex@N-term
1	EFTU_SPIPL	P13552 Elongation factor Tu (EF-Tu).	84.6341	TLEEGMAGDNVGLLLR	1.22707	19.2509	0.930324	20.8231	1.11411	18.9759	48.45	48.45	0	auto - shared MS/MS	0	99	616.664	1846.97	1846.96	0.0125558	3	616.66	19	4.1.1.1318.3	37.2047	40.37	6.25	74.64	8.54	54.72	7.62	79.47	8.72	iTRAQ4plex@N-term; Oxidation(M)@6
1	EFTU_SPIPL	P13552 Elongation factor Tu (EF-Tu).	84.6341	TLEEGMAGDNVGLLLR							48.45	48.45	0	no quant - weak signal	0	99	924.517	1847.02	1846.96	0.0607949	2	924.486	14	26.1.1.1833.2	75.1988	0	0.09	4.21	2	3.75	2	7.39	2.65	iTRAQ4plex@N-term; Oxidation(M)@6
1	EFTU_SPIPL	P13552 Elongation factor Tu (EF-Tu).	84.6341	TLEEGMAGDNVGLLLR	0.985187	15.4957	1.01257	15.6322	1.0061	14.8789	48.45	48.45	0	auto - shared MS/MS	0	99	924.506	1847	1846.96	0.0400666	2	924.486	19	28.1.1.1303.3	38.2817	67.79	8.06	100.63	10	100.01	10.15	120.51	10.78	iTRAQ4plex@N-term; Oxidation(M)@6
1	EFTU_SPIPL	P13552 Elongation factor Tu (EF-Tu).	84.6341	TLEEGMAGDNVGLLLR	0.853476	10.0562	1.02229	9.7812	1.06321	9.24532	48.45	48.45	0	auto - shared MS/MS	0	99	916.483	1830.95	1830.96	-0.0108922	2	916.489	22	31.1.1.1128.4	38.5523	171.76	12.81	220.88	14.9	255.83	16.19	322.67	17.63	iTRAQ4plex@N-term
1	EFTU_SPIPL	P13552 Elongation factor Tu (EF-Tu).	84.6341	TLEEGMAGDNVGLLLR							48.45	48.45	0	no quant - weak signal	0	0	611.345	1831.01	1830.96	0.0503107	3	611.328	8	5.1.1.1723.4	63.6583	0	0.07	3.26	1.73	0	0.2	0	0	iTRAQ4plex@N-term
1	EFTU_SPIPL	P13552 Elongation factor Tu (EF-Tu).	84.6341	TLEEGMAGDNVGLLLR							48.45	48.45	0	no quant - weak signal	0	0	916.466	1830.92	1830.96	-0.0459814	2	916.489	8	5.1.1.1771.4	66.7225	0	0	0	0.1	3.12	1.73	3.09	1.73	iTRAQ4plex@N-term
1	EFTU_SPIPL	P13552 Elongation factor Tu (EF-Tu).	84.6341	TTDVTG							48.45	48.45	0	no quant - weak signal	0	0	737.482	736.475	736.372	0.102723	1	737.38	4	45.1.1.1556.4	62.8103	0	0	0	0.11	3.26	1.73	0	0.16	iTRAQ4plex@N-term
1	EFTU_SPIPL	P13552 Elongation factor Tu (EF-Tu).	84.6341	TTDVTGTIDEFTADDGSTPEMVIPGDR	0.89172	11.0341	1.25398	10.3493	0.757799	10.9875	48.45	48.45	1	auto	0	99	1000.78	2999.32	2999.37	-0.0438792	3	1000.8	30	2.1.1.1244.2	38.68	140.19	11.58	188.36	13.78	256.13	15.97	187.71	13.6	iTRAQ4plex@N-term; Oxidation(M)@21
1	EFTU_SPIPL	P13552 Elongation factor Tu (EF-Tu).	84.6341	TTDVTGTIDEFTADDGSTPEMVIPGDR	1.07094	18.9983	1.19534	18.7837	0.861955	19.1496	48.45	48.45	1	auto	0	99	995.465	2983.37	2983.37	-8.49115e-05	3	995.465	30	2.1.1.1268.3	40.4983	43.69	6.48	70.5	8.37	76.09	8.77	66.54	8.06	iTRAQ4plex@N-term
1	EFTU_SPIPL	P13552 Elongation factor Tu (EF-Tu).	84.6341	TTDVTGTIDEFTADDGSTPEMVIPGDR	0.817476	13.0205	1.19061	12.0673	0.739695	12.7654	48.45	48.45	1	auto	0	99	1000.8	2999.37	2999.37	0.00529112	3	1000.8	24	3.1.1.1229.2	38.4247	104.86	10	129.16	11.45	181.9	13.45	137.05	11.63	iTRAQ4plex@N-term; Oxidation(M)@21
1	EFTU_SPIPL	P13552 Elongation factor Tu (EF-Tu).	84.6341	TTDVTGTIDEFTADDGSTPEMVIPGDR	0.854772	14.141	1.16545	13.3132	0.678654	14.3051	48.45	48.45	1	auto	0	99	1000.79	2999.34	2999.37	-0.0295005	3	1000.8	29	3.1.1.1230.2	38.5005	86.93	9.11	111.96	10.63	147.61	12.12	104.24	10.15	iTRAQ4plex@N-term; Oxidation(M)@21
1	EFTU_SPIPL	P13552 Elongation factor Tu (EF-Tu).	84.6341	TTDVTGTIDEFTADDGSTPEMVIPGDR	0.830652	11.4274	1.29449	10.4548	0.690684	11.4385	48.45	48.45	1	auto	0	99	995.456	2983.35	2983.37	-0.0266248	3	995.465	29	3.1.1.1255.2	40.3964	135.22	11.36	169.24	13.11	255.03	15.87	165.02	12.81	iTRAQ4plex@N-term
1	EFTU_SPIPL	P13552 Elongation factor Tu (EF-Tu).	84.6341	TTDVTGTIDEFTADDGSTPEMVIPGDR	1.02483	8.82364	1.27957	8.51775	0.782622	9.00254	48.45	48.45	1	auto	0	99	1000.81	2999.4	2999.37	0.0281765	3	1000.8	28	4.1.1.1334.4	38.4364	206.28	14.07	318.53	17.83	384.57	19.62	285.25	16.76	iTRAQ4plex@N-term; Oxidation(M)@21
1	EFTU_SPIPL	P13552 Elongation factor Tu (EF-Tu).	84.6341	TTDVTGTIDEFTADDGSTPEMVIPGDR	1.36752	12.9424	1.61211	12.6996	0.805139	13.9013	48.45	48.45	1	auto	0	99	1000.78	2999.32	2999.37	-0.0454393	3	1000.8	30	4.1.1.1336.2	38.5514	86.58	9.17	178.4	13.27	203.36	14.25	123.17	11.09	iTRAQ4plex@N-term; Oxidation(M)@21
1	EFTU_SPIPL	P13552 Elongation factor Tu (EF-Tu).	84.6341	TTDVTGTIDEFTADDGSTPEMVIPGDR	0.909326	11.2842	1.21769	10.6945	0.730685	11.3811	48.45	48.45	1	auto	0	99	995.472	2983.39	2983.37	0.0202541	3	995.465	29	4.1.1.1359.2	40.2955	132.79	11.27	181.94	13.53	235.59	15.33	171.44	13	iTRAQ4plex@N-term
1	EFTU_SPIPL	P13552 Elongation factor Tu (EF-Tu).	84.6341	TTDVTGTIDEFTADDGSTPEMVIPGDR	1.48035	20.1373	1.93739	19.5097	1.41311	19.7625	48.45	48.45	1	auto	0	99	995.461	2983.36	2983.37	-0.0121588	3	995.465	29	4.1.1.1360.2	40.3714	34.92	5.83	77.89	8.77	98.57	9.95	87.19	9.22	iTRAQ4plex@N-term
1	EFTU_SPIPL	P13552 Elongation factor Tu (EF-Tu).	84.6341	TTDVTGTIDEFTADDGSTPEMVIPGDR	1.16653	19.7036	1.54581	18.8994	1.0884	19.3151	48.45	48.45	1	auto	0	99	995.453	2983.34	2983.37	-0.0343886	3	995.465	28	27.1.1.1270.4	41.4121	39.41	6.16	69.27	8.31	88.76	9.43	75.79	8.6	iTRAQ4plex@N-term
1	EFTU_SPIPL	P13552 Elongation factor Tu (EF-Tu).	84.6341	TTDVTGTIDEFTADDGSTPEMVIPGDR							48.45	48.45	0	no quant - weak signal	0	99	1492.7	2983.39	2983.37	0.0212742	2	1492.69	27	27.1.1.1271.4	41.4879	6.33	2.45	6	2.45	2.64	1.73	5.27	2.24	iTRAQ4plex@N-term
1	EFTU_SPIPL	P13552 Elongation factor Tu (EF-Tu).	84.6341	TTDVTGTIDEFTADDGSTPEMVIPGDR							48.45	48.45	0	no quant - weak signal	0	99	1492.72	2983.43	2983.37	0.0559574	2	1492.69	29	28.1.1.1342.4	41.2584	15.02	3.74	2.12	1.73	4.56	2.24	16	3.87	iTRAQ4plex@N-term
1	EFTU_SPIPL	P13552 Elongation factor Tu (EF-Tu).	84.6341	TTDVTGTIDEFTADDGSTPEMVIPGDR	1.07883	11.4742	1.38137	11.0647	1.23488	10.8328	48.45	48.45	1	auto	0	99	995.461	2983.36	2983.37	-0.0102027	3	995.465	33	29.1.1.1281.4	40.3111	119.61	10.72	194.43	13.93	240.73	15.62	260.98	15.88	iTRAQ4plex@N-term
1	EFTU_SPIPL	P13552 Elongation factor Tu (EF-Tu).	84.6341	TTDVTGTIDEFTADDGSTPEMVIPGDR	0.972231	12.9985	1.15354	12.6779	0.893752	12.7332	48.45	48.45	1	auto	0	99	750.854	2999.39	2999.37	0.0211761	4	750.849	18	4.1.1.1335.4	38.5122	97.05	9.64	142.17	11.92	163.11	12.85	153.26	12.21	iTRAQ4plex@N-term; Oxidation(M)@21
1	EFTU_SPIPL	P13552 Elongation factor Tu (EF-Tu).	84.6341	TTDVTGTIDEFTADDGSTPEMVIPGDR	1.52886	19.7177	0.954966	22.0079	0.847044	21.2602	48.45	48.45	1	auto	0	99	746.855	2983.39	2983.37	0.0191136	4	746.85	18	4.1.1.1360.4	40.408	35.9	5.92	82.7	8.94	49.95	7.28	53.73	7.21	iTRAQ4plex@N-term
1	EFTU_SPIPL	P13552 Elongation factor Tu (EF-Tu).	84.6341	TTDVTGTIDEFTADDGSTPEMVIPGDR	1.2912	20.1882	1.18327	20.8018	0.933298	20.7685	48.45	48.45	1	auto	0	99	750.857	2999.4	2999.37	0.0306485	4	750.849	19	26.1.1.1238.3	39.3704	36.16	5.92	70.35	8.31	62.34	8	59.63	7.62	iTRAQ4plex@N-term; Oxidation(M)@21
1	EFTU_SPIPL	P13552 Elongation factor Tu (EF-Tu).	84.6341	TTDVTGTIDEFTADDGSTPEMVIPGDR	0.953491	24.2895	1.54752	22.2782	0.979534	23.2811	48.45	48.45	1	auto	0	99	750.859	2999.41	2999.37	0.0389498	4	750.849	17	26.1.1.1239.4	39.4646	28.19	5.2	40.5	6.4	63.56	7.94	48.79	6.93	iTRAQ4plex@N-term; Oxidation(M)@21
1	EFTU_SPIPL	P13552 Elongation factor Tu (EF-Tu).	84.6341	TTDVTGTIDEFTADDGSTPEMVIPGDR	0.771204	15.614	0.774539	15.8364	0.806732	14.7697	48.45	48.45	1	auto	0	99	750.852	2999.38	2999.37	0.0115129	4	750.849	16	27.1.1.1246.2	39.5554	74.56	8.43	86.64	9.33	84.14	9.33	106.28	10.1	iTRAQ4plex@N-term; Oxidation(M)@21
1	EFTU_SPIPL	P13552 Elongation factor Tu (EF-Tu).	84.6341	TTDVTGTIDEFTADDGSTPEMVIPGDR	0.684914	19.9977	0.923118	18.6805	0.556377	20.0856	48.45	48.45	1	auto	0	99	750.852	2999.38	2999.37	0.0115129	4	750.849	16	27.1.1.1247.4	39.6679	48.44	6.78	49.99	7.14	65.15	8.06	47.62	6.86	iTRAQ4plex@N-term; Oxidation(M)@21
1	EFTU_SPIPL	P13552 Elongation factor Tu (EF-Tu).	84.6341	TTDVTGTIDEFTADDGSTPEMVIPGDR							48.45	48.45	0	no quant	0	0	1000.84	2999.5	2999.37	0.132827	3	1000.8	9	28.1.1.1470.4	50.9418									iTRAQ4plex@N-term; Oxidation(M)@21
1	EFTU_SPIPL	P13552 Elongation factor Tu (EF-Tu).	84.6341	TTLTAAITMTLAASGGAK	1.61146	31.0364	1.62433	31.4206	1.68641	30.1178	48.45	48.45	1	auto	0	99	661.713	1982.12	1982.1	0.0201503	3	661.706	20	21.1.1.1253.2	39.7051	14.32	3.74	34.77	5.83	33.89	5.92	42.67	6.4	iTRAQ4plex@N-term; Oxidation(M)@9; iTRAQ4plex(K)@18
1	EFTU_SPIPL	P13552 Elongation factor Tu (EF-Tu).	84.6341	TTLTAAITMTLAASGGAK	1.08641	15.8473	1.08118	16.0895	0.986048	15.5955	48.45	48.45	1	auto	0	99	656.375	1966.1	1966.1	0.000318774	3	656.374	20	21.1.1.1285.2	42.0801	62.39	7.75	102.13	10.05	98.28	10.05	108.7	10.25	iTRAQ4plex@N-term; iTRAQ4plex(K)@18
1	EFTU_SPIPL	P13552 Elongation factor Tu (EF-Tu).	84.6341	TTLTAAITMTLAASGGAK	0.363329	25.7351	0.893578	19.4628	0.567731	20.7161	48.45	48.45	1	auto	0	99	661.713	1982.12	1982.1	0.0201503	3	661.706	21	21.1.1.1294.2	42.7484	44.68	6.48	24.46	5.2	58.17	7.55	44.82	6.63	iTRAQ4plex@N-term; Oxidation(M)@9; iTRAQ4plex(K)@18
1	EFTU_SPIPL	P13552 Elongation factor Tu (EF-Tu).	84.6341	TTLTAAITMTLAASGGAK	0.975902	25.6048	1.36969	24.1477	0.970987	24.7074	48.45	48.45	1	auto	0	99	661.71	1982.11	1982.1	0.012093	3	661.706	20	21.1.1.1295.3	42.8409	25.04	4.9	36.82	6.08	49.97	7.07	42.96	6.48	iTRAQ4plex@N-term; Oxidation(M)@9; iTRAQ4plex(K)@18
1	EFTU_SPIPL	P13552 Elongation factor Tu (EF-Tu).	84.6341	TTLTAAITMTLAASGGAK	0.992334	23.5364	0.746525	25.5898	0.556266	25.8447	48.45	48.45	1	auto	0	99	992.042	1982.07	1982.1	-0.0262282	2	992.055	29	45.1.1.1254.4	40.1694	29.2	5.29	43.66	6.56	31.76	5.74	28.7	5.29	iTRAQ4plex@N-term; Oxidation(M)@9; iTRAQ4plex(K)@18
1	EFTU_SPIPL	P13552 Elongation factor Tu (EF-Tu).	84.6341	TTLTAAITMTLAASGGAK	0.504916	20.7278	0.77823	18.3686	0.524671	19.241	48.45	48.45	1	auto	0	99	992.039	1982.06	1982.1	-0.0328202	2	992.055	29	45.1.1.1255.3	40.2252	54.01	7.14	41.09	6.56	61.24	7.81	50.07	7	iTRAQ4plex@N-term; Oxidation(M)@9; iTRAQ4plex(K)@18
1	EFTU_SPIPL	P13552 Elongation factor Tu (EF-Tu).	84.6341	TTLTAAITMTLAASGGAK	0.898652	21.8159	0.90986	22.0206	0.668613	22.3803	48.45	48.45	1	auto	0	99	984.046	1966.08	1966.1	-0.0236906	2	984.058	28	45.1.1.1291.3	42.9111	35.56	5.83	48.15	6.93	47.14	6.93	42.01	6.4	iTRAQ4plex@N-term; iTRAQ4plex(K)@18
1	EFTU_SPIPL	P13552 Elongation factor Tu (EF-Tu).	84.6341	TTLTAAITMTLAASGGAK	0.580473	21.169	0.847184	19.2487	0.70072	19.0722	48.45	48.45	1	auto	0	99	984.045	1966.08	1966.1	-0.0249114	2	984.058	30	45.1.1.1292.3	42.9861	47.54	6.71	41.58	6.56	58.68	7.68	58.86	7.55	iTRAQ4plex@N-term; iTRAQ4plex(K)@18
1	EFTU_SPIPL	P13552 Elongation factor Tu (EF-Tu).	84.6341	TTLTAAITMTLAASGGAK	0.700724	4.3463	0.821931	4.21848	0.727179	4.10501	48.45	48.45	1	auto	0	99	656.314	1965.92	1966.1	-0.182292	3	656.374	20	45.1.1.1296.2	43.2677	1011.46	31	1067.92	32.91	1211.26	35.11	1299.59	35.49	iTRAQ4plex@N-term; iTRAQ4plex(K)@18
1	EFTU_SPIPL	P13552 Elongation factor Tu (EF-Tu).	84.6341	TTLTAAITMTLAASGGAK	0.373657	30.2416	1.076	22.1592	0.762534	22.8564	48.45	48.45	1	auto	0	99	984.052	1966.09	1966.1	-0.0123378	2	984.058	28	45.1.1.1304.4	43.9044	31.9	5.48	17.96	4.47	50.01	7	42.98	6.48	iTRAQ4plex@N-term; iTRAQ4plex(K)@18
1	EFTU_SPIPL	P13552 Elongation factor Tu (EF-Tu).	84.6341	TTLTAAITMTLAASGGAK							48.45	48.45	0	no quant - weak signal	0	99	656.391	1966.15	1966.1	0.0498925	3	656.374	20	45.1.1.1438.4	53.9611	2.86	1.73	16.94	4	6.23	2.65	7.25	2.65	iTRAQ4plex@N-term; iTRAQ4plex(K)@18
1	EFTU_SPIPL	P13552 Elongation factor Tu (EF-Tu).	84.6341	TTLTAAITMTLAASGGAK							48.45	48.45	0	no quant - weak signal	0	99	992.041	1982.07	1982.1	-0.0293987	2	992.055	26	46.1.1.1613.4	41.2853	5.19	2.24	9.09	3	9.86	3.16	9.25	3	iTRAQ4plex@N-term; Oxidation(M)@9; iTRAQ4plex(K)@18
1	EFTU_SPIPL	P13552 Elongation factor Tu (EF-Tu).	84.6341	TTLTAAITMTLAASGGAK	0.566415	15.7578	0.663384	15.2245	0.700557	14.1007	48.45	48.45	1	auto	0	99	661.697	1982.07	1982.1	-0.0286613	3	661.706	20	46.1.1.1617.2	41.5453	86.66	9.06	73.96	8.72	83.76	9.27	107.27	10.15	iTRAQ4plex@N-term; Oxidation(M)@9; iTRAQ4plex(K)@18
1	EFTU_SPIPL	P13552 Elongation factor Tu (EF-Tu).	84.6341	TTLTAAITMTLAASGGAK							48.45	48.45	0	no quant	0	99	984.04	1966.07	1966.1	-0.0353383	2	984.058	23	46.1.1.1644.4	43.5845									iTRAQ4plex@N-term; iTRAQ4plex(K)@18
1	EFTU_SPIPL	P13552 Elongation factor Tu (EF-Tu).	84.6341	TTLTAAITMTLAASGGAK							48.45	48.45	1	auto	0	99	656.375	1966.1	1966.1	0.00191182	3	656.374	15	3.1.1.1420.4	52.9406	5.92	2.45	25.05	4.9	17.05	4.24	20.78	4.47	iTRAQ4plex@N-term; iTRAQ4plex(K)@18
1	EFTU_SPIPL	P13552 Elongation factor Tu (EF-Tu).	84.6341	TTLTAAITMTLAASGGAK					0.977353	31.8923	48.45	48.45	1	auto	0	99	656.377	1966.11	1966.1	0.00667277	3	656.374	15	3.1.1.1421.4	53.0164	14.72	3.74	16.01	4	10.89	3.46	25.42	4.9	iTRAQ4plex@N-term; iTRAQ4plex(K)@18
1	EFTU_SPIPL	P13552 Elongation factor Tu (EF-Tu).	84.6341	TTLTAAITMTLAASGGAK	1.1494	20.8317	0.946846	22.0973	1.01962	20.5927	48.45	48.45	1	auto	0	99	608.339	1821.99	1822	-0.00498537	3	608.34	18	19.1.1.1116.2	41.8679	35.28	5.83	61.1	7.75	48.67	7.14	63.56	7.81	No iTRAQ4plex@N-term; iTRAQ4plex(K)@18
1	EFTU_SPIPL	P13552 Elongation factor Tu (EF-Tu).	84.6341	TTLTAAITMTLAASGGAK	1.68769	17.8296	1.46446	18.5316	1.75386	17.341	48.45	48.45	1	auto	0	99	608.337	1821.99	1822	-0.0108452	3	608.34	20	19.1.1.1117.2	41.9429	42.86	6.48	108.99	10.3	91.45	9.8	132.82	11.28	No iTRAQ4plex@N-term; iTRAQ4plex(K)@18
1	EFTU_SPIPL	P13552 Elongation factor Tu (EF-Tu).	84.6341	TTLTAAITMTLAASGGAK							48.45	48.45	0	no quant	0	99	656.38	1966.12	1966.1	0.0160724	3	656.374	15	20.1.1.1184.3	42.3894									iTRAQ4plex@N-term; iTRAQ4plex(K)@18
1	EFTU_SPIPL	P13552 Elongation factor Tu (EF-Tu).	84.6341	TTLTAAITMTLAASGGAK	0.858042	28.1643	1.48725	25.3191	0.85833	27.038	48.45	48.45	1	auto	0	99	661.709	1982.1	1982.1	0.00769804	3	661.706	18	21.1.1.1252.2	39.6309	21.99	4.58	28.43	5.39	47.65	6.86	33.35	5.75	iTRAQ4plex@N-term; Oxidation(M)@9; iTRAQ4plex(K)@18
1	EFTU_SPIPL	P13552 Elongation factor Tu (EF-Tu).	84.6341	TTLTAAITMTLAASGGAK	0.972969	18.6526	0.786929	20.0243	0.999436	17.8669	48.45	48.45	1	auto	0	99	656.375	1966.1	1966.1	0.00269936	3	656.374	17	21.1.1.1284.3	42.0243	46.95	6.71	68.83	8.25	53.83	7.55	82.91	8.89	iTRAQ4plex@N-term; iTRAQ4plex(K)@18
1	EFTU_SPIPL	P13552 Elongation factor Tu (EF-Tu).	84.6341	TTLTAAITMTLAASGGAK							48.45	48.45	0	no quant - weak signal	0	99	656.385	1966.13	1966.1	0.0314495	3	656.374	15	21.1.1.1326.3	45.1251	9.59	3	4.64	2.24	4.46	2.24	14.92	3.74	iTRAQ4plex@N-term; iTRAQ4plex(K)@18
1	EFTU_SPIPL	P13552 Elongation factor Tu (EF-Tu).	84.6341	TTLTAAITMTLAASGGAK							48.45	48.45	0	no quant - weak signal	0	99	656.384	1966.13	1966.1	0.0281533	3	656.374	17	21.1.1.1327.4	45.2168	11.59	3.32	11.66	3.46	18.09	4.24	15.33	3.87	iTRAQ4plex@N-term; iTRAQ4plex(K)@18
1	EFTU_SPIPL	P13552 Elongation factor Tu (EF-Tu).	84.6341	TTLTAAITMTLAASGGAK							48.45	48.45	0	no quant - weak signal	0	99	656.386	1966.13	1966.1	0.033647	3	656.374	15	21.1.1.1368.2	48.2059	17.07	4	6.86	2.83	21.52	4.58	17.34	4.12	iTRAQ4plex@N-term; iTRAQ4plex(K)@18
1	EFTU_SPIPL	P13552 Elongation factor Tu (EF-Tu).	84.6341	TTLTAAITMTLAASGGAK							48.45	48.45	0	no quant - weak signal	0	99	656.384	1966.13	1966.1	0.0296183	3	656.374	16	21.1.1.1369.3	48.2984	8.35	2.83	11.97	3.46	14.96	3.87	12.24	3.46	iTRAQ4plex@N-term; iTRAQ4plex(K)@18
1	EFTU_SPIPL	P13552 Elongation factor Tu (EF-Tu).	84.6341	TTLTAAITMTLAASGGAK							48.45	48.45	0	no quant - weak signal	0	99	656.386	1966.14	1966.1	0.0341963	3	656.374	17	21.1.1.1410.3	51.3393	0	0.16	7.5	2.65	2.61	1.73	4.19	2	iTRAQ4plex@N-term; iTRAQ4plex(K)@18
1	EFTU_SPIPL	P13552 Elongation factor Tu (EF-Tu).	84.6341	TTLTAAITMTLAASGGAK							48.45	48.45	0	no quant - weak signal	0	99	656.389	1966.15	1966.1	0.0440849	3	656.374	15	21.1.1.1447.3	54.0784	3.07	1.73	7.3	2.65	2.52	1.73	6.36	2.45	iTRAQ4plex@N-term; iTRAQ4plex(K)@18
1	EFTU_SPIPL	P13552 Elongation factor Tu (EF-Tu).	84.6341	TTLTAAITMTLAASGGAK							48.45	48.45	0	no quant - weak signal	0	99	656.386	1966.14	1966.1	0.0362107	3	656.374	16	21.1.1.1451.2	54.3851	0	0	0	0.14	4.21	2	3.04	1.73	iTRAQ4plex@N-term; iTRAQ4plex(K)@18
1	EFTU_SPIPL	P13552 Elongation factor Tu (EF-Tu).	84.6341	TTLTAAITMTLAASGGAK							48.45	48.45	0	no quant - weak signal	0	99	656.383	1966.13	1966.1	0.0272377	3	656.374	15	21.1.1.1452.2	54.4584	0	0	0	0	0	0.19	4.34	2	iTRAQ4plex@N-term; iTRAQ4plex(K)@18
1	EFTU_SPIPL	P13552 Elongation factor Tu (EF-Tu).	84.6341	TTLTAAITMTLAASGGAK							48.45	48.45	0	no quant - weak signal	0	99	656.387	1966.14	1966.1	0.0384081	3	656.374	15	21.1.1.1457.4	54.8751	0	0	0	0	0	0.14	3.25	1.73	iTRAQ4plex@N-term; iTRAQ4plex(K)@18
1	EFTU_SPIPL	P13552 Elongation factor Tu (EF-Tu).	84.6341	TTLTAAITMTLAASGGAK							48.45	48.45	0	no quant - weak signal	0	99	656.391	1966.15	1966.1	0.048663	3	656.374	17	21.1.1.1480.4	56.6801	4.31	2	0	0.42	4.35	2	0	0.21	iTRAQ4plex@N-term; iTRAQ4plex(K)@18
1	EFTU_SPIPL	P13552 Elongation factor Tu (EF-Tu).	84.6341	TTLTAAITMTLAASGGAK							48.45	48.45	0	no quant	0	99	656.389	1966.15	1966.1	0.0440849	3	656.374	16	21.1.1.1492.2	57.5401									iTRAQ4plex@N-term; iTRAQ4plex(K)@18
1	EFTU_SPIPL	P13552 Elongation factor Tu (EF-Tu).	84.6341	TTLTAAITMTLAASGGAK							48.45	48.45	0	no quant - weak signal	0	99	656.395	1966.16	1966.1	0.0609321	3	656.374	14	21.1.1.1519.3	59.6993	3.23	1.73	0	0.21	0	0	0	0	iTRAQ4plex@N-term; iTRAQ4plex(K)@18
1	EFTU_SPIPL	P13552 Elongation factor Tu (EF-Tu).	84.6341	TTLTAAITMTLAASGGAK							48.45	48.45	0	no quant - weak signal	0	99	656.378	1966.11	1966.1	0.011123	3	656.374	16	21.1.1.1571.3	63.7118	0	0	0	0	0	0	0	0	iTRAQ4plex@N-term; iTRAQ4plex(K)@18
1	EFTU_SPIPL	P13552 Elongation factor Tu (EF-Tu).	84.6341	TTLTAAITMTLAASGGAK							48.45	48.45	0	no quant - weak signal	0	99	656.38	1966.12	1966.1	0.0164335	3	656.374	15	21.1.1.1572.2	63.766	0	0.07	3.26	1.73	0	0.34	3.26	1.73	iTRAQ4plex@N-term; iTRAQ4plex(K)@18
1	EFTU_SPIPL	P13552 Elongation factor Tu (EF-Tu).	84.6341	TTLTAAITMTLAASGGAK							48.45	48.45	0	no quant - weak signal	0	99	656.398	1966.17	1966.1	0.0695389	3	656.374	15	21.1.1.1573.2	63.8385	0	0	0	0	0	0	0	0	iTRAQ4plex@N-term; iTRAQ4plex(K)@18
1	EFTU_SPIPL	P13552 Elongation factor Tu (EF-Tu).	84.6341	TTLTAAITMTLAASGGAK							48.45	48.45	0	no quant	0	99	656.4	1966.18	1966.1	0.0759481	3	656.374	14	21.1.1.1607.2	66.376									iTRAQ4plex@N-term; iTRAQ4plex(K)@18
1	EFTU_SPIPL	P13552 Elongation factor Tu (EF-Tu).	84.6341	TTLTAAITMTLAASGGAK							48.45	48.45	0	no quant - weak signal	0	99	656.404	1966.19	1966.1	0.0891329	3	656.374	14	21.1.1.1613.3	66.8343	3.23	1.73	0	0.21	0	0	0	0	iTRAQ4plex@N-term; iTRAQ4plex(K)@18
1	EFTU_SPIPL	P13552 Elongation factor Tu (EF-Tu).	84.6341	TTLTAAITMTLAASGGAK							48.45	48.45	0	no quant - weak signal	0	99	656.386	1966.14	1966.1	0.0347457	3	656.374	14	21.1.1.1614.2	66.8893	0	0	0	0.11	3.26	1.73	0	0.16	iTRAQ4plex@N-term; iTRAQ4plex(K)@18
1	EFTU_SPIPL	P13552 Elongation factor Tu (EF-Tu).	84.6341	TTLTAAITMTLAASGGAK							48.45	48.45	0	no quant - weak signal	0	99	661.707	1982.1	1982.1	0.00421481	3	661.706	16	22.1.1.1608.2	40.2688	0	0.07	3.05	1.73	6.18	2.45	2.94	1.73	iTRAQ4plex@N-term; Oxidation(M)@9; iTRAQ4plex(K)@18
1	EFTU_SPIPL	P13552 Elongation factor Tu (EF-Tu).	84.6341	TTLTAAITMTLAASGGAK							48.45	48.45	0	no quant - weak signal	0	99	661.704	1982.09	1982.1	-0.00567363	3	661.706	18	22.1.1.1609.2	40.3547	6.22	2.45	11.05	3.32	13.98	3.74	11.21	3.32	iTRAQ4plex@N-term; Oxidation(M)@9; iTRAQ4plex(K)@18
1	EFTU_SPIPL	P13552 Elongation factor Tu (EF-Tu).	84.6341	TTLTAAITMTLAASGGAK							48.45	48.45	0	no quant	0	99	656.367	1966.08	1966.1	-0.0223488	3	656.374	14	22.1.1.1631.4	42.2897									iTRAQ4plex@N-term; iTRAQ4plex(K)@18
1	EFTU_SPIPL	P13552 Elongation factor Tu (EF-Tu).	84.6341	TTLTAAITMTLAASGGAK							48.45	48.45	0	no quant - weak signal	0	99	656.376	1966.11	1966.1	0.00511912	3	656.374	15	22.1.1.1632.2	42.3255	0	0	0	0.21	6.52	2.45	0	0.32	iTRAQ4plex@N-term; iTRAQ4plex(K)@18
1	EFTU_SPIPL	P13552 Elongation factor Tu (EF-Tu).	84.6341	TTLTAAITMTLAASGGAK							48.45	48.45	0	no quant - weak signal	0	99	661.706	1982.1	1982.1	-0.000363172	3	661.706	15	22.1.1.1635.2	42.5872	0	0	0	0	0	0.28	6.5	2.45	iTRAQ4plex@N-term; Oxidation(M)@9; iTRAQ4plex(K)@18
1	EFTU_SPIPL	P13552 Elongation factor Tu (EF-Tu).	84.6341	TTLTAAITMTLAASGGAK	1.17744	27.7142			0.906106	28.1373	48.45	48.45	1	auto	0	99	661.708	1982.1	1982.1	0.00517653	3	661.706	17	23.1.1.1145.3	40.1676	19.7	4.36	34.95	5.83	18.12	4.47	31.54	5.48	iTRAQ4plex@N-term; Oxidation(M)@9; iTRAQ4plex(K)@18
1	EFTU_SPIPL	P13552 Elongation factor Tu (EF-Tu).	84.6341	TTLTAAITMTLAASGGAK	0.446811	26.8107	0.758104	22.8596	0.353865	26.9787	48.45	48.45	1	auto	0	99	661.71	1982.11	1982.1	0.0114021	3	661.706	16	23.1.1.1146.2	40.2234	35.01	5.74	23.57	5	38.67	6.16	21.89	4.69	iTRAQ4plex@N-term; Oxidation(M)@9; iTRAQ4plex(K)@18
1	EFTU_SPIPL	P13552 Elongation factor Tu (EF-Tu).	84.6341	TTLTAAITMTLAASGGAK							48.45	48.45	1	auto	0	99	656.381	1966.12	1966.1	0.0204186	3	656.374	18	23.1.1.1175.4	42.3959	9.15	3	24.8	4.9	18.24	4.36	18.56	4.24	iTRAQ4plex@N-term; iTRAQ4plex(K)@18
1	EFTU_SPIPL	P13552 Elongation factor Tu (EF-Tu).	84.6341	TTLTAAITMTLAASGGAK							48.45	48.45	1	auto	0	99	656.38	1966.12	1966.1	0.0178551	3	656.374	18	23.1.1.1176.3	42.4509	7.23	2.65	13.97	3.74	21.68	4.69	29.22	5.29	iTRAQ4plex@N-term; iTRAQ4plex(K)@18
1	EFTU_SPIPL	P13552 Elongation factor Tu (EF-Tu).	84.6341	TTLTAAITMTLAASGGAK	1.00749	27.1319	1.04724	27.2478	0.796063	27.4687	48.45	48.45	1	auto	0	99	656.378	1966.11	1966.1	0.0096684	3	656.374	17	24.1.1.1256.4	42.3994	21.89	4.58	33.23	5.74	33.4	5.83	30.79	5.48	iTRAQ4plex@N-term; iTRAQ4plex(K)@18
1	EFTU_SPIPL	P13552 Elongation factor Tu (EF-Tu).	84.6341	TTLTAAITMTLAASGGAK	1.31996	26.5717	0.966346	28.7164	0.553344	30.9786	48.45	48.45	1	auto	0	99	656.375	1966.1	1966.1	0.00301623	3	656.374	17	45.1.1.1391.4	50.4236	20.64	4.47	41.05	6.32	29.06	5.48	20.18	4.47	iTRAQ4plex@N-term; iTRAQ4plex(K)@18
1	EFTU_SPIPL	P13552 Elongation factor Tu (EF-Tu).	84.6341	TTLTAAITMTLAASGGAK							48.45	48.45	1	auto	0	99	656.392	1966.16	1966.1	0.0537378	3	656.374	14	45.1.1.1427.2	53.0978	5.08	2.24	14.07	3.74	23.05	4.8	22.66	4.69	iTRAQ4plex@N-term; iTRAQ4plex(K)@18
1	EFTU_SPIPL	P13552 Elongation factor Tu (EF-Tu).	84.6341	TTLTAAITMTLAASGGAK							48.45	48.45	1	auto	0	99	656.384	1966.13	1966.1	0.0297504	3	656.374	17	45.1.1.1431.2	53.3994	0	0.56	25.95	4.9	1.97	2	18.27	4.12	iTRAQ4plex@N-term; iTRAQ4plex(K)@18
1	EFTU_SPIPL	P13552 Elongation factor Tu (EF-Tu).	84.6341	TTLTAAITMTLAASGGAK							48.45	48.45	0	no quant - weak signal	0	99	656.394	1966.16	1966.1	0.0583156	3	656.374	17	45.1.1.1447.3	54.6178	5.19	2.24	8.88	3	16.62	4	3.51	2	iTRAQ4plex@N-term; iTRAQ4plex(K)@18
1	EFTU_SPIPL	P13552 Elongation factor Tu (EF-Tu).	84.6341	TTLTAAITMTLAASGGAK							48.45	48.45	0	no quant - weak signal	0	99	656.397	1966.17	1966.1	0.0682035	3	656.374	18	45.1.1.1448.2	54.6744	5.3	2.24	3.83	2	4.8	2.24	8.42	2.83	iTRAQ4plex@N-term; iTRAQ4plex(K)@18
1	EFTU_SPIPL	P13552 Elongation factor Tu (EF-Tu).	84.6341	TTLTAAITMTLAASGGAK							48.45	48.45	0	no quant - weak signal	0	99	656.397	1966.17	1966.1	0.0678373	3	656.374	17	45.1.1.1452.3	54.9928	7.41	2.65	5.58	2.45	13.37	3.61	8	2.83	iTRAQ4plex@N-term; iTRAQ4plex(K)@18
1	EFTU_SPIPL	P13552 Elongation factor Tu (EF-Tu).	84.6341	TTLTAAITMTLAASGGAK							48.45	48.45	0	no quant - weak signal	0	99	656.398	1966.17	1966.1	0.0698515	3	656.374	14	45.1.1.1467.2	56.0994	13.9	3.61	4.05	2.24	14.53	3.74	7.94	2.83	iTRAQ4plex@N-term; iTRAQ4plex(K)@18
1	EFTU_SPIPL	P13552 Elongation factor Tu (EF-Tu).	84.6341	TTLTAAITMTLAASGGAK							48.45	48.45	0	no quant - weak signal	0	99	656.396	1966.17	1966.1	0.0658231	3	656.374	18	45.1.1.1472.3	56.4928	4.13	2	8.28	2.83	3.59	2	5.23	2.24	iTRAQ4plex@N-term; iTRAQ4plex(K)@18
1	EFTU_SPIPL	P13552 Elongation factor Tu (EF-Tu).	84.6341	TTLTAAITMTLAASGGAK							48.45	48.45	1	auto	0	99	656.397	1966.17	1966.1	0.0678373	3	656.374	18	45.1.1.1473.2	56.5494	9.53	3	7.38	2.83	20.24	4.47	21.73	4.58	iTRAQ4plex@N-term; iTRAQ4plex(K)@18
1	EFTU_SPIPL	P13552 Elongation factor Tu (EF-Tu).	84.6341	TTLTAAITMTLAASGGAK							48.45	48.45	0	no quant - weak signal	0	99	656.4	1966.18	1966.1	0.0762604	3	656.374	18	45.1.1.1478.2	56.9244	8.44	2.83	7.79	2.83	10.12	3.16	4.91	2.24	iTRAQ4plex@N-term; iTRAQ4plex(K)@18
1	EFTU_SPIPL	P13552 Elongation factor Tu (EF-Tu).	84.6341	TTLTAAITMTLAASGGAK							48.45	48.45	0	no quant - weak signal	0	99	656.397	1966.17	1966.1	0.067288	3	656.374	14	45.1.1.1480.2	57.0744	6.47	2.45	0	0.73	9.04	3	16.87	4	iTRAQ4plex@N-term; iTRAQ4plex(K)@18
1	EFTU_SPIPL	P13552 Elongation factor Tu (EF-Tu).	84.6341	TTLTAAITMTLAASGGAK							48.45	48.45	0	no quant - weak signal	0	99	656.394	1966.16	1966.1	0.0583156	3	656.374	15	45.1.1.1484.3	57.3928	10.57	3.16	8.78	3	9.06	3	2.79	1.73	iTRAQ4plex@N-term; iTRAQ4plex(K)@18
1	EFTU_SPIPL	P13552 Elongation factor Tu (EF-Tu).	84.6341	TTLTAAITMTLAASGGAK							48.45	48.45	0	no quant - weak signal	0	99	656.414	1966.22	1966.1	0.118925	3	656.374	18	45.1.1.1490.3	57.8436	0	0.1	4.87	2.24	16.78	4	5.67	2.45	iTRAQ4plex@N-term; iTRAQ4plex(K)@18
1	EFTU_SPIPL	P13552 Elongation factor Tu (EF-Tu).	84.6341	TTLTAAITMTLAASGGAK							48.45	48.45	0	no quant - weak signal	0	99	656.398	1966.17	1966.1	0.0696684	3	656.374	16	45.1.1.1496.4	58.3119	4.22	2	3.86	2	5.98	2.45	6.2	2.45	iTRAQ4plex@N-term; iTRAQ4plex(K)@18
1	EFTU_SPIPL	P13552 Elongation factor Tu (EF-Tu).	84.6341	TTLTAAITMTLAASGGAK							48.45	48.45	0	no quant - weak signal	0	99	656.402	1966.18	1966.1	0.0834017	3	656.374	17	45.1.1.1506.3	59.0436	0	0.13	6.1	2.45	12.36	3.46	5.88	2.45	iTRAQ4plex@N-term; iTRAQ4plex(K)@18
1	EFTU_SPIPL	P13552 Elongation factor Tu (EF-Tu).	84.6341	TTLTAAITMTLAASGGAK							48.45	48.45	0	no quant - weak signal	0	99	656.399	1966.18	1966.1	0.0744293	3	656.374	16	45.1.1.1518.4	59.9619	3.12	1.73	4.88	2.24	10.17	3.16	8.15	2.83	iTRAQ4plex@N-term; iTRAQ4plex(K)@18
1	EFTU_SPIPL	P13552 Elongation factor Tu (EF-Tu).	84.6341	TTLTAAITMTLAASGGAK							48.45	48.45	0	no quant - weak signal	0	99	656.418	1966.23	1966.1	0.130461	3	656.374	17	45.1.1.1520.2	60.0753	4.24	2	2.99	1.73	0	0.61	9.76	3	iTRAQ4plex@N-term; iTRAQ4plex(K)@18
1	EFTU_SPIPL	P13552 Elongation factor Tu (EF-Tu).	84.6341	TTLTAAITMTLAASGGAK							48.45	48.45	0	no quant - weak signal	0	99	656.397	1966.17	1966.1	0.0691191	3	656.374	16	45.1.1.1525.2	60.4503	3.9	2	19.08	4.24	4.97	2.45	8.39	2.83	iTRAQ4plex@N-term; iTRAQ4plex(K)@18
1	EFTU_SPIPL	P13552 Elongation factor Tu (EF-Tu).	84.6341	TTLTAAITMTLAASGGAK							48.45	48.45	0	no quant - weak signal	0	99	656.396	1966.17	1966.1	0.0665555	3	656.374	14	45.1.1.1528.2	60.6753	9.41	3	13.05	3.61	12.96	3.61	6.93	2.65	iTRAQ4plex@N-term; iTRAQ4plex(K)@18
1	EFTU_SPIPL	P13552 Elongation factor Tu (EF-Tu).	84.6341	TTLTAAITMTLAASGGAK							48.45	48.45	0	no quant - weak signal	0	99	656.397	1966.17	1966.1	0.0682035	3	656.374	15	45.1.1.1535.3	61.2186	0	0.13	6.21	2.45	9.1	3	6.04	2.45	iTRAQ4plex@N-term; iTRAQ4plex(K)@18
1	EFTU_SPIPL	P13552 Elongation factor Tu (EF-Tu).	84.6341	TTLTAAITMTLAASGGAK							48.45	48.45	0	no quant - weak signal	0	99	656.406	1966.2	1966.1	0.0940221	3	656.374	15	45.1.1.1548.2	62.1753	3.14	1.73	4.14	2	0	0.45	4.34	2	iTRAQ4plex@N-term; iTRAQ4plex(K)@18
1	EFTU_SPIPL	P13552 Elongation factor Tu (EF-Tu).	84.6341	TTLTAAITMTLAASGGAK							48.45	48.45	0	no quant - weak signal	0	99	656.406	1966.2	1966.1	0.0945714	3	656.374	16	45.1.1.1554.3	62.6428	0	0.11	5.22	2.24	6.19	2.45	0	0.31	iTRAQ4plex@N-term; iTRAQ4plex(K)@18
1	EFTU_SPIPL	P13552 Elongation factor Tu (EF-Tu).	84.6341	TTLTAAITMTLAASGGAK							48.45	48.45	0	no quant - weak signal	0	99	656.403	1966.19	1966.1	0.0848666	3	656.374	15	45.1.1.1563.3	63.3153	5.12	2.24	12.21	3.46	13.73	3.74	15.55	3.87	iTRAQ4plex@N-term; iTRAQ4plex(K)@18
1	EFTU_SPIPL	P13552 Elongation factor Tu (EF-Tu).	84.6341	TTLTAAITMTLAASGGAK							48.45	48.45	0	no quant - weak signal	0	99	656.403	1966.19	1966.1	0.0865146	3	656.374	16	45.1.1.1592.3	65.4744	4.24	2	2.88	1.73	2.74	1.73	7.44	2.65	iTRAQ4plex@N-term; iTRAQ4plex(K)@18
1	EFTU_SPIPL	P13552 Elongation factor Tu (EF-Tu).	84.6341	TTLTAAITMTLAASGGAK							48.45	48.45	0	no quant - weak signal	0	99	656.403	1966.19	1966.1	0.0865146	3	656.374	16	45.1.1.1592.4	65.4928	0	0.11	5.33	2.24	2.46	1.73	10.69	3.16	iTRAQ4plex@N-term; iTRAQ4plex(K)@18
1	EFTU_SPIPL	P13552 Elongation factor Tu (EF-Tu).	84.6341	TTLTAAITMTLAASGGAK							48.45	48.45	0	no quant - weak signal	0	99	656.407	1966.2	1966.1	0.0989661	3	656.374	18	45.1.1.1594.3	65.6228	0	0.18	8.59	2.83	2.59	1.73	3.11	1.73	iTRAQ4plex@N-term; iTRAQ4plex(K)@18
1	EFTU_SPIPL	P13552 Elongation factor Tu (EF-Tu).	84.6341	TTLTAAITMTLAASGGAK							48.45	48.45	0	no quant - weak signal	0	99	656.401	1966.18	1966.1	0.0799226	3	656.374	16	45.1.1.1596.4	65.7895	3.1	1.73	6.14	2.45	4.57	2.24	10.59	3.16	iTRAQ4plex@N-term; iTRAQ4plex(K)@18
1	EFTU_SPIPL	P13552 Elongation factor Tu (EF-Tu).	84.6341	TTLTAAITMTLAASGGAK							48.45	48.45	0	no quant - weak signal	0	99	656.407	1966.2	1966.1	0.098783	3	656.374	14	45.1.1.1599.3	65.9936	0	0.23	10.66	3.16	5.67	2.45	4.04	2	iTRAQ4plex@N-term; iTRAQ4plex(K)@18
1	EFTU_SPIPL	P13552 Elongation factor Tu (EF-Tu).	84.6341	TTLTAAITMTLAASGGAK							48.45	48.45	0	no quant - weak signal	0	99	656.413	1966.22	1966.1	0.116178	3	656.374	15	45.1.1.1606.2	66.4945	0	0.07	3.12	1.73	3.96	2	4.13	2	iTRAQ4plex@N-term; iTRAQ4plex(K)@18
1	EFTU_SPIPL	P13552 Elongation factor Tu (EF-Tu).	84.6341	TTLTAAITMTLAASGGAK							48.45	48.45	0	no quant - weak signal	0	99	656.404	1966.19	1966.1	0.0881626	3	656.374	15	45.1.1.1615.4	67.1986	0	0.14	6.38	2.45	3.67	2	6.31	2.45	iTRAQ4plex@N-term; iTRAQ4plex(K)@18
1	EFTU_SPIPL	P13552 Elongation factor Tu (EF-Tu).	84.6341	TTLTAAITMTLAASGGAK							48.45	48.45	0	no quant - weak signal	0	99	656.433	1966.28	1966.1	0.176971	3	656.374	16	45.1.1.1628.2	68.127	4.24	2	2.99	1.73	0	0.19	0	0	iTRAQ4plex@N-term; iTRAQ4plex(K)@18
1	EFTU_SPIPL	P13552 Elongation factor Tu (EF-Tu).	84.6341	TTLTAAITMTLAASGGAK							48.45	48.45	0	no quant - weak signal	0	99	656.435	1966.28	1966.1	0.182098	3	656.374	14	45.1.1.1663.3	70.7411	0	0.09	4.21	2	3.75	2	7.39	2.65	iTRAQ4plex@N-term; iTRAQ4plex(K)@18
1	EFTU_SPIPL	P13552 Elongation factor Tu (EF-Tu).	84.6341	TTLTAAITMTLAASGGAK							48.45	48.45	0	no quant - weak signal	0	99	656.425	1966.25	1966.1	0.152434	3	656.374	14	45.1.1.1684.3	72.2928	4.31	2	0	0.38	3.13	1.73	3.09	1.73	iTRAQ4plex@N-term; iTRAQ4plex(K)@18
1	EFTU_SPIPL	P13552 Elongation factor Tu (EF-Tu).	84.6341	TTLTAAITMTLAASGGAK							48.45	48.45	0	no quant	0	99	656.398	1966.17	1966.1	0.0716826	3	656.374	16	45.1.1.1713.4	74.4378									iTRAQ4plex@N-term; iTRAQ4plex(K)@18
1	EFTU_SPIPL	P13552 Elongation factor Tu (EF-Tu).	84.6341	TTLTAAITMTLAASGGAK							48.45	48.45	0	no quant - weak signal	0	99	656.383	1966.13	1966.1	0.0270037	3	656.374	17	45.1.1.1741.2	76.4903	0	0	0	0.21	6.52	2.45	0	0.32	iTRAQ4plex@N-term; iTRAQ4plex(K)@18
1	EFTU_SPIPL	P13552 Elongation factor Tu (EF-Tu).	84.6341	TTLTAAITMTLAASGGAK							48.45	48.45	0	no quant - weak signal	0	99	656.407	1966.2	1966.1	0.0969519	3	656.374	16	45.1.1.1747.2	76.9478	0	0	0	0.21	6.52	2.45	0	0.32	iTRAQ4plex@N-term; iTRAQ4plex(K)@18
1	EFTU_SPIPL	P13552 Elongation factor Tu (EF-Tu).	84.6341	TTLTAAITMTLAASGGAK							48.45	48.45	0	no quant - weak signal	0	99	656.401	1966.18	1966.1	0.0791902	3	656.374	17	45.1.1.1755.3	77.5803	0	0.14	6.52	2.45	0	0.4	0	0	iTRAQ4plex@N-term; iTRAQ4plex(K)@18
1	EFTU_SPIPL	P13552 Elongation factor Tu (EF-Tu).	84.6341	TTLTAAITMTLAASGGAK							48.45	48.45	0	no quant - weak signal	0	99	656.404	1966.19	1966.1	0.0881626	3	656.374	16	45.1.1.1760.2	77.987	4.17	2	6.14	2.45	2.87	1.73	0	0.15	iTRAQ4plex@N-term; iTRAQ4plex(K)@18
1	EFTU_SPIPL	P13552 Elongation factor Tu (EF-Tu).	84.6341	TTLTAAITMTLAASGGAK							48.45	48.45	0	no quant - weak signal	0	99	656.396	1966.17	1966.1	0.063992	3	656.374	14	45.1.1.1761.2	78.0661	0	0.09	4.35	2	0	0.45	4.34	2	iTRAQ4plex@N-term; iTRAQ4plex(K)@18
1	EFTU_SPIPL	P13552 Elongation factor Tu (EF-Tu).	84.6341	TTLTAAITMTLAASGGAK							48.45	48.45	0	no quant - weak signal	0	99	656.399	1966.17	1966.1	0.0729644	3	656.374	14	45.1.1.1763.3	78.2528	0	0.11	5.33	2.24	2.74	1.73	4.19	2	iTRAQ4plex@N-term; iTRAQ4plex(K)@18
1	EFTU_SPIPL	P13552 Elongation factor Tu (EF-Tu).	84.6341	TTLTAAITMTLAASGGAK							48.45	48.45	0	no quant - weak signal	0	99	656.399	1966.18	1966.1	0.0744293	3	656.374	16	45.1.1.1766.2	78.4762	3.14	1.73	4.04	2	2.81	1.73	4.19	2	iTRAQ4plex@N-term; iTRAQ4plex(K)@18
1	EFTU_SPIPL	P13552 Elongation factor Tu (EF-Tu).	84.6341	TTLTAAITMTLAASGGAK							48.45	48.45	0	no quant - weak signal	0	99	656.397	1966.17	1966.1	0.0691191	3	656.374	16	45.1.1.1767.2	78.5653	0	0.07	3.26	1.73	0	0.39	4.34	2	iTRAQ4plex@N-term; iTRAQ4plex(K)@18
1	EFTU_SPIPL	P13552 Elongation factor Tu (EF-Tu).	84.6341	TTLTAAITMTLAASGGAK							48.45	48.45	0	no quant - weak signal	0	99	656.392	1966.16	1966.1	0.054104	3	656.374	14	45.1.1.1778.3	79.5312	0	0	0	0	0	0.14	3.25	1.73	iTRAQ4plex@N-term; iTRAQ4plex(K)@18
1	EFTU_SPIPL	P13552 Elongation factor Tu (EF-Tu).	84.6341	TTLTAAITMTLAASGGAK							48.45	48.45	0	no quant - weak signal	0	99	656.394	1966.16	1966.1	0.0574	3	656.374	15	45.1.1.1801.3	81.4387	0	0.16	7.5	2.65	2.8	1.73	0	0.14	iTRAQ4plex@N-term; iTRAQ4plex(K)@18
1	EFTU_SPIPL	P13552 Elongation factor Tu (EF-Tu).	84.6341	TTLTAAITMTLAASGGAK							48.45	48.45	0	no quant	0	99	656.392	1966.15	1966.1	0.052456	3	656.374	14	45.1.1.1838.3	84.1845									iTRAQ4plex@N-term; iTRAQ4plex(K)@18
1	EFTU_SPIPL	P13552 Elongation factor Tu (EF-Tu).	84.6341	TTLTAAITMTLAASGGAK							48.45	48.45	0	no quant - weak signal	0	99	656.394	1966.16	1966.1	0.0584987	3	656.374	15	45.1.1.1857.2	85.732	0	0	0	0	0	0.14	3.25	1.73	iTRAQ4plex@N-term; iTRAQ4plex(K)@18
1	EFTU_SPIPL	P13552 Elongation factor Tu (EF-Tu).	84.6341	TTLTAAITMTLAASGGAK							48.45	48.45	0	no quant	0	99	656.391	1966.15	1966.1	0.0491601	3	656.374	15	45.1.1.1860.2	85.9445									iTRAQ4plex@N-term; iTRAQ4plex(K)@18
1	EFTU_SPIPL	P13552 Elongation factor Tu (EF-Tu).	84.6341	TTLTAAITMTLAASGGAK							48.45	48.45	0	no quant	0	99	656.405	1966.19	1966.1	0.0912755	3	656.374	15	45.1.1.1872.2	86.8562									iTRAQ4plex@N-term; iTRAQ4plex(K)@18
1	EFTU_SPIPL	P13552 Elongation factor Tu (EF-Tu).	84.6341	TTLTAAITMTLAASGGAK							48.45	48.45	0	no quant - weak signal	0	99	656.39	1966.15	1966.1	0.0465965	3	656.374	15	45.1.1.1879.2	87.372	0	0	0	0.11	3.26	1.73	0	0.16	iTRAQ4plex@N-term; iTRAQ4plex(K)@18
1	EFTU_SPIPL	P13552 Elongation factor Tu (EF-Tu).	84.6341	TTLTAAITMTLAASGGAK							48.45	48.45	0	no quant - weak signal	0	99	656.391	1966.15	1966.1	0.0491601	3	656.374	15	45.1.1.1882.4	87.6495	0	0	0	0.11	3.26	1.73	0	0.16	iTRAQ4plex@N-term; iTRAQ4plex(K)@18
1	EFTU_SPIPL	P13552 Elongation factor Tu (EF-Tu).	84.6341	TTLTAAITMTLAASGGAK							48.45	48.45	0	no quant - weak signal	0	99	656.392	1966.15	1966.1	0.0519067	3	656.374	16	45.1.1.1885.3	87.8612	3.14	1.73	4.14	2	0	0.26	0	0	iTRAQ4plex@N-term; iTRAQ4plex(K)@18
1	EFTU_SPIPL	P13552 Elongation factor Tu (EF-Tu).	84.6341	TTLTAAITMTLAASGGAK							48.45	48.45	0	no quant - weak signal	0	99	656.424	1966.25	1966.1	0.15042	3	656.374	14	45.1.1.1891.3	88.287	0	0	0	0.14	4.35	2	0	0.21	iTRAQ4plex@N-term; iTRAQ4plex(K)@18
1	EFTU_SPIPL	P13552 Elongation factor Tu (EF-Tu).	84.6341	TTLTAAITMTLAASGGAK							48.45	48.45	0	no quant - weak signal	0	99	656.394	1966.16	1966.1	0.059048	3	656.374	13	45.1.1.1904.2	89.0528	0	0.07	3.26	1.73	0	0.2	0	0	iTRAQ4plex@N-term; iTRAQ4plex(K)@18
1	EFTU_SPIPL	P13552 Elongation factor Tu (EF-Tu).	84.6341	TTLTAAITMTLAASGGAK							48.45	48.45	0	no quant - weak signal	0	99	656.413	1966.22	1966.1	0.116728	3	656.374	16	45.1.1.1911.2	89.5362	0	0.18	8.52	2.83	4.91	2.24	0	0.25	iTRAQ4plex@N-term; iTRAQ4plex(K)@18
1	EFTU_SPIPL	P13552 Elongation factor Tu (EF-Tu).	84.6341	TTLTAAITMTLAASGGAK							48.45	48.45	0	no quant - weak signal	0	99	656.393	1966.16	1966.1	0.0552027	3	656.374	16	45.1.1.1942.2	91.3353	0	0	0	0	0	0.23	5.42	2.24	iTRAQ4plex@N-term; iTRAQ4plex(K)@18
1	EFTU_SPIPL	P13552 Elongation factor Tu (EF-Tu).	84.6341	TTLTAAITMTLAASGGAK							48.45	48.45	0	no quant - weak signal	0	99	656.409	1966.21	1966.1	0.105558	3	656.374	12	45.1.1.1966.2	92.7237	0	0	0	0	0	0.14	3.25	1.73	iTRAQ4plex@N-term; iTRAQ4plex(K)@18
1	EFTU_SPIPL	P13552 Elongation factor Tu (EF-Tu).	84.6341	TTLTAAITMTLAASGGAK	0.5341	26.8097	0.284787	34.2316	0.367282	28.0748	48.45	48.45	1	auto	0	99	496.538	1982.12	1982.1	0.0281059	4	496.531	17	46.1.1.1614.4	41.3595	30.68	5.39	24.69	5	12.73	3.74	19.91	4.36	iTRAQ4plex@N-term; Oxidation(M)@9; iTRAQ4plex(K)@18
1	EFTU_SPIPL	P13552 Elongation factor Tu (EF-Tu).	84.6341	TTLTAAITMTLAASGGAK							48.45	48.45	0	no quant - weak signal	0	99	661.71	1982.11	1982.1	0.0112554	3	661.706	15	46.1.1.1625.4	42.1753	0	0.06	2.94	1.73	9.39	3	3.87	2	iTRAQ4plex@N-term; Oxidation(M)@9; iTRAQ4plex(K)@18
1	EFTU_SPIPL	P13552 Elongation factor Tu (EF-Tu).	84.6341	TTLTAAITMTLAASGGAK							48.45	48.45	0	no quant - weak signal	0	99	661.709	1982.11	1982.1	0.00960744	3	661.706	15	46.1.1.1626.4	42.2495	0	0.07	3.12	1.73	4.15	2	0	0.21	iTRAQ4plex@N-term; Oxidation(M)@9; iTRAQ4plex(K)@18
1	EFTU_SPIPL	P13552 Elongation factor Tu (EF-Tu).	84.6341	TTLTAAITMTLAASGGAK							48.45	48.45	0	no quant - weak signal	0	99	656.404	1966.19	1966.1	0.0880178	3	656.374	14	46.1.1.1767.2	52.7237	0	0.07	3.26	1.73	0	0.2	0	0	iTRAQ4plex@N-term; iTRAQ4plex(K)@18
1	EFTU_SPIPL	P13552 Elongation factor Tu (EF-Tu).	84.6341	TTLTAAITMTLAASGGAK							48.45	48.45	0	no quant	0	98	984.067	1966.12	1966.1	0.0176923	2	984.058	11	45.1.1.1766.4	78.5292									iTRAQ4plex@N-term; iTRAQ4plex(K)@18
1	EFTU_SPIPL	P13552 Elongation factor Tu (EF-Tu).	84.6341	TTLTAAITMTLAASGGAK							48.45	48.45	0	no quant	0	98	656.389	1966.15	1966.1	0.0442161	3	656.374	13	45.1.1.1888.4	88.1003									iTRAQ4plex@N-term; iTRAQ4plex(K)@18
1	EFTU_SPIPL	P13552 Elongation factor Tu (EF-Tu).	84.6341	TTLTAAITMTLAASGGAK							48.45	48.45	0	no quant - weak signal	0	98	656.407	1966.2	1966.1	0.098783	3	656.374	10	45.1.1.1981.2	93.1828	0	0.07	3.26	1.73	0	0.2	0	0	iTRAQ4plex@N-term; iTRAQ4plex(K)@18
1	EFTU_SPIPL	P13552 Elongation factor Tu (EF-Tu).	84.6341	TTLTAAITMTLAASGGAK							48.45	48.45	0	no quant - weak signal	0	97	656.381	1966.12	1966.1	0.0202841	3	656.374	13	20.1.1.1183.4	42.3344	4.31	2	0	0.27	0	0.27	6.5	2.45	iTRAQ4plex@N-term; iTRAQ4plex(K)@18
1	EFTU_SPIPL	P13552 Elongation factor Tu (EF-Tu).	84.6341	TTLTAAITMTLAASGGAK							48.45	48.45	0	no quant	0	97	656.376	1966.11	1966.1	0.00402041	3	656.374	11	22.1.1.1705.2	45.3597									iTRAQ4plex@N-term; iTRAQ4plex(K)@18
1	EFTU_SPIPL	P13552 Elongation factor Tu (EF-Tu).	84.6341	TTLTAAITMTLAASGGAK							48.45	48.45	0	no quant	0	96	984.094	1966.17	1966.1	0.0722592	2	984.058	11	45.1.1.1775.4	79.3242									iTRAQ4plex@N-term; iTRAQ4plex(K)@18
1	EFTU_SPIPL	P13552 Elongation factor Tu (EF-Tu).	84.6341	TTLTAAITMTLAASGGAK							48.45	48.45	0	no quant - weak signal	0	96	656.412	1966.21	1966.1	0.11215	3	656.374	13	45.1.1.1829.2	83.5312	3.24	1.73	0	0.35	4.21	2	3.04	1.73	iTRAQ4plex@N-term; iTRAQ4plex(K)@18
1	EFTU_SPIPL	P13552 Elongation factor Tu (EF-Tu).	84.6341	TTLTAAITMTLAASGGAK							48.45	48.45	0	no quant - weak signal	0	96	656.4	1966.18	1966.1	0.0770315	3	656.374	13	46.1.1.1758.2	52.0604	0	0	0	0	0	0	0	0	iTRAQ4plex@N-term; iTRAQ4plex(K)@18
1	EFTU_SPIPL	P13552 Elongation factor Tu (EF-Tu).	84.6341	TTLTAAITMTLAASGGAK							48.45	48.45	0	no quant - weak signal	0	95	608.343	1822.01	1822	0.00695818	3	608.34	13	20.1.1.1180.4	42.1127	0	0	0	0	0	0.14	3.25	1.73	No iTRAQ4plex@N-term; iTRAQ4plex(K)@18
1	EFTU_SPIPL	P13552 Elongation factor Tu (EF-Tu).	84.6341	TTLTAAITMTLAASGGAK							48.45	48.45	0	no quant - weak signal	0	95	656.386	1966.14	1966.1	0.0351119	3	656.374	13	21.1.1.1450.3	54.3235	3.12	1.73	5.23	2.24	0	0.51	4.35	2	iTRAQ4plex@N-term; iTRAQ4plex(K)@18
1	EFTU_SPIPL	P13552 Elongation factor Tu (EF-Tu).	84.6341	TTLTAAITMTLAASGGAK							48.45	48.45	0	no quant	0	95	656.399	1966.17	1966.1	0.0737507	3	656.374	13	21.1.1.1532.2	60.6743									iTRAQ4plex@N-term; iTRAQ4plex(K)@18
1	EFTU_SPIPL	P13552 Elongation factor Tu (EF-Tu).	84.6341	TTLTAAITMTLAASGGAK							48.45	48.45	0	no quant	0	95	656.359	1966.05	1966.1	-0.0463374	3	656.374	13	22.1.1.1801.2	49.8322									iTRAQ4plex@N-term; iTRAQ4plex(K)@18
1	EFTU_SPIPL	P13552 Elongation factor Tu (EF-Tu).	84.6341	TTLTAAITMTLAASGGAK							48.45	48.45	0	no quant	0	95	656.383	1966.13	1966.1	0.0267272	3	656.374	11	22.1.1.1806.2	50.0069									iTRAQ4plex@N-term; iTRAQ4plex(K)@18
1	EFTU_SPIPL	P13552 Elongation factor Tu (EF-Tu).	84.6341	TTLTAAITMTLAASGGAK							48.45	48.45	0	no quant - weak signal	0	95	656.396	1966.17	1966.1	0.0641751	3	656.374	13	45.1.1.1522.3	60.2436	3.15	1.73	3.79	2	10.28	3.16	7.07	2.65	iTRAQ4plex@N-term; iTRAQ4plex(K)@18
1	EFTU_SPIPL	P13552 Elongation factor Tu (EF-Tu).	84.6341	TTLTAAITMTLAASGGAK							48.45	48.45	0	no quant - weak signal	0	95	656.403	1966.19	1966.1	0.0848666	3	656.374	13	45.1.1.1563.4	63.3336	5.16	2.24	10.35	3.16	4.55	2.24	5.18	2.24	iTRAQ4plex@N-term; iTRAQ4plex(K)@18
1	EFTU_SPIPL	P13552 Elongation factor Tu (EF-Tu).	84.6341	TTLTAAITMTLAASGGAK							48.45	48.45	0	no quant - weak signal	0	95	656.399	1966.17	1966.1	0.0725982	3	656.374	13	45.1.1.1577.3	64.3603	10.69	3.16	3.56	2	2.5	1.73	11.77	3.32	iTRAQ4plex@N-term; iTRAQ4plex(K)@18
1	EFTU_SPIPL	P13552 Elongation factor Tu (EF-Tu).	84.6341	TTLTAAITMTLAASGGAK							48.45	48.45	0	no quant - weak signal	0	94	656.399	1966.17	1966.1	0.0731475	3	656.374	13	45.1.1.1803.2	81.5978	0	0.09	4.35	2	0	0.45	4.34	2	iTRAQ4plex@N-term; iTRAQ4plex(K)@18
1	EFTU_SPIPL	P13552 Elongation factor Tu (EF-Tu).	84.6341	TTLTAAITMTLAASGGAK							48.45	48.45	0	no quant	0	91	608.363	1822.07	1822	0.0689949	3	608.34	13	19.1.1.1225.4	50.2379									No iTRAQ4plex@N-term; iTRAQ4plex(K)@18
1	EFTU_SPIPL	P13552 Elongation factor Tu (EF-Tu).	84.6341	TTLTAAITMTLAASGGAK							48.45	48.45	0	no quant - weak signal	0	91	661.728	1982.16	1982.1	0.0652387	3	661.706	13	45.1.1.1536.4	61.3119	3.23	1.73	0	0.21	0	0.14	3.25	1.73	iTRAQ4plex@N-term; Oxidation(M)@9; iTRAQ4plex(K)@18
1	EFTU_SPIPL	P13552 Elongation factor Tu (EF-Tu).	84.6341	TTLTAAITMTLAASGGAK							48.45	48.45	0	no quant	0	89	656.413	1966.22	1966.1	0.114751	3	656.374	12	46.1.1.2234.2	81.5179									iTRAQ4plex@N-term; iTRAQ4plex(K)@18
1	EFTU_SPIPL	P13552 Elongation factor Tu (EF-Tu).	84.6341	TTLTAAITMTLAASGGAK							48.45	48.45	0	no quant	0	88	656.377	1966.11	1966.1	0.00929175	3	656.374	10	21.1.1.1766.4	74.8857									iTRAQ4plex@N-term; iTRAQ4plex(K)@18
1	EFTU_SPIPL	P13552 Elongation factor Tu (EF-Tu).	84.6341	TTLTAAITMTLAASGGAK							48.45	48.45	0	no quant - weak signal	0	84	656.394	1966.16	1966.1	0.0584987	3	656.374	11	45.1.1.1909.3	89.4145	4.31	2	0	0.27	0	0.27	6.5	2.45	iTRAQ4plex@N-term; iTRAQ4plex(K)@18
1	EFTU_SPIPL	P13552 Elongation factor Tu (EF-Tu).	84.6341	TTLTAAITMTLAASGGAK							48.45	48.45	0	no quant - weak signal	0	78	656.414	1966.22	1966.1	0.119658	3	656.374	12	45.1.1.1622.4	67.7186	0	0	0	0.11	3.26	1.73	0	0.16	iTRAQ4plex@N-term; iTRAQ4plex(K)@18
1	EFTU_SPIPL	P13552 Elongation factor Tu (EF-Tu).	84.6341	TTLTAAITMTLAASGGAK							48.45	48.45	0	no quant	0	77	656.381	1966.12	1966.1	0.0193131	3	656.374	12	45.1.1.1870.2	86.6612									iTRAQ4plex@N-term; iTRAQ4plex(K)@18
1	EFTU_SPIPL	P13552 Elongation factor Tu (EF-Tu).	84.6341	TTLTAAITMTLAASGGAK							48.45	48.45	0	no quant - weak signal	0	77	656.399	1966.18	1966.1	0.0752005	3	656.374	12	46.1.1.1812.3	56.0645	0	0	0	0	0	0	0	0	iTRAQ4plex@N-term; iTRAQ4plex(K)@18
1	EFTU_SPIPL	P13552 Elongation factor Tu (EF-Tu).	84.6341	TTLTAAITMTLAASGGAK							48.45	48.45	0	no quant - weak signal	0	76	656.403	1966.19	1966.1	0.0846835	3	656.374	12	45.1.1.1712.4	74.3645	0	0	0	0.1	3.03	1.73	5.26	2.24	iTRAQ4plex@N-term; iTRAQ4plex(K)@18
1	EFTU_SPIPL	P13552 Elongation factor Tu (EF-Tu).	84.6341	TTLTAAITMTLAASGGAK							48.45	48.45	0	no quant - weak signal	0	76	656.391	1966.15	1966.1	0.050808	3	656.374	12	45.1.1.1719.4	74.8778	0	0.12	5.44	2.24	0	0.33	0	0	iTRAQ4plex@N-term; iTRAQ4plex(K)@18
1	EFTU_SPIPL	P13552 Elongation factor Tu (EF-Tu).	84.6341	TTLTAAITMTLAASGGAK							48.45	48.45	0	no quant	0	76	656.406	1966.2	1966.1	0.0958913	3	656.374	12	46.1.1.1811.2	55.9729									iTRAQ4plex@N-term; iTRAQ4plex(K)@18
1	EFTU_SPIPL	P13552 Elongation factor Tu (EF-Tu).	84.6341	TTLTAAITMTLAASGGAK							48.45	48.45	0	no quant - weak signal	0	74	656.383	1966.13	1966.1	0.0266883	3	656.374	12	21.1.1.1484.3	56.9643	3.23	1.73	0	0.21	0	0	0	0	iTRAQ4plex@N-term; iTRAQ4plex(K)@18
1	EFTU_SPIPL	P13552 Elongation factor Tu (EF-Tu).	84.6341	TTLTAAITMTLAASGGAK							48.45	48.45	0	no quant	0	74	656.384	1966.13	1966.1	0.0286921	3	656.374	12	46.1.1.1793.2	54.6462									iTRAQ4plex@N-term; iTRAQ4plex(K)@18
1	EFTU_SPIPL	P13552 Elongation factor Tu (EF-Tu).	84.6341	TTLTAAITMTLAASGGAK							48.45	48.45	0	no quant - weak signal	0	73	656.389	1966.14	1966.1	0.0429862	3	656.374	12	21.1.1.1491.2	57.4668	0	0	0	0.11	3.26	1.73	0	0.16	iTRAQ4plex@N-term; iTRAQ4plex(K)@18
1	EFTU_SPIPL	P13552 Elongation factor Tu (EF-Tu).	84.6341	TTLTAAITMTLAASGGAK							48.45	48.45	0	no quant - weak signal	0	61	661.728	1982.16	1982.1	0.0659712	3	661.706	12	45.1.1.1589.2	65.2336	5.32	2.24	2.92	1.73	0	0.38	4.34	2	iTRAQ4plex@N-term; Oxidation(M)@9; iTRAQ4plex(K)@18
1	EFTU_SPIPL	P13552 Elongation factor Tu (EF-Tu).	84.6341	TTLTAAITMTLAASGGAK							48.45	48.45	0	no quant	0	36	656.401	1966.18	1966.1	0.0812429	3	656.374	11	46.1.1.2063.3	74.4779									iTRAQ4plex@N-term; iTRAQ4plex(K)@18
1	EFTU_SPIPL	P13552 Elongation factor Tu (EF-Tu).	84.6341	TTLTAAITMTLAASGGAK							48.45	48.45	0	no quant - weak signal	0	29	656.389	1966.14	1966.1	0.0437187	3	656.374	11	21.1.1.1531.2	60.5993	4.31	2	0	0.38	3.03	1.73	5.26	2.24	iTRAQ4plex@N-term; iTRAQ4plex(K)@18
1	EFTU_SPIPL	P13552 Elongation factor Tu (EF-Tu).	84.6341	TTLTAAITMTLAASGGAK	1.39437	30.52	1.60815	30.1583	1.55904	29.2157	48.45	48.45	1	auto	0	28	656.394	1966.16	1966.1	0.0581853	3	656.374	11	21.1.1.1488.4	57.2785	15.45	3.87	32.46	5.66	36.2	6.08	42.56	6.4	iTRAQ4plex@N-term; iTRAQ4plex(K)@18
1	EFTU_SPIPL	P13552 Elongation factor Tu (EF-Tu).	84.6341	TTLTAAITMTLAASGGAK							48.45	48.45	0	no quant	0	28	656.403	1966.19	1966.1	0.0854705	3	656.374	11	21.1.1.1563.3	63.1226									iTRAQ4plex@N-term; iTRAQ4plex(K)@18
1	EFTU_SPIPL	P13552 Elongation factor Tu (EF-Tu).	84.6341	TTLTAAITMTLAASGGAK							48.45	48.45	0	no quant	0	28	656.393	1966.16	1966.1	0.0568901	3	656.374	9	46.1.1.2204.2	80.7062									iTRAQ4plex@N-term; iTRAQ4plex(K)@18
1	EFTU_SPIPL	P13552 Elongation factor Tu (EF-Tu).	84.6341	TTLTAAITMTLAASGGAK							48.45	48.45	0	no quant - weak signal	0	25	661.741	1982.2	1982.1	0.10534	3	661.706	10	45.1.1.1842.4	84.4628	0	0.09	4.24	2	3	1.73	0	0.15	iTRAQ4plex@N-term; Oxidation(M)@9; iTRAQ4plex(K)@18
1	EFTU_SPIPL	P13552 Elongation factor Tu (EF-Tu).	84.6341	TTLTAAITMTLAASGGAK							48.45	48.45	0	no quant - weak signal	0	21	661.73	1982.17	1982.1	0.0710983	3	661.706	11	45.1.1.1529.3	60.7686	4.2	2	4.67	2.24	14.66	3.74	4.69	2.24	iTRAQ4plex@N-term; Oxidation(M)@9; iTRAQ4plex(K)@18
1	EFTU_SPIPL	P13552 Elongation factor Tu (EF-Tu).	84.6341	TTLTAAITMTLAASGGAK							48.45	48.45	0	no quant	0	19	661.718	1982.13	1982.1	0.0368144	3	661.706	11	21.1.1.1437.4	53.3593									iTRAQ4plex@N-term; Oxidation(M)@9; iTRAQ4plex(K)@18
1	EFTU_SPIPL	P13552 Elongation factor Tu (EF-Tu).	84.6341	TTLTAAITMTLAASGGAK							48.45	48.45	0	no quant - weak signal	0	17	661.72	1982.14	1982.1	0.0405188	3	661.706	11	45.1.1.1471.3	56.4178	3	1.73	10.45	3.16	5.73	2.45	2.96	1.73	iTRAQ4plex@N-term; Oxidation(M)@9; iTRAQ4plex(K)@18
1	EFTU_SPIPL	P13552 Elongation factor Tu (EF-Tu).	84.6341	TTLTAAITMTLAASGGAK							48.45	48.45	0	no quant - weak signal	0	7	656.412	1966.21	1966.1	0.112004	3	656.374	10	46.1.1.1854.2	59.127	0	0	0	0	0	0	0	0	iTRAQ4plex@N-term; iTRAQ4plex(K)@18
1	EFTU_SPIPL	P13552 Elongation factor Tu (EF-Tu).	84.6341	TTLTAAITMTLAASGGAK							48.45	48.45	0	no quant - weak signal	0	7	656.403	1966.19	1966.1	0.0860036	3	656.374	10	46.1.1.1857.2	59.347	0	0	0	0	0	0	0	0	iTRAQ4plex@N-term; iTRAQ4plex(K)@18
1	EFTU_SPIPL	P13552 Elongation factor Tu (EF-Tu).	84.6341	TTLTAAITMTLAASGGAK							48.45	48.45	0	no quant	0	6	656.401	1966.18	1966.1	0.0786795	3	656.374	10	46.1.1.2085.2	76.0404									iTRAQ4plex@N-term; iTRAQ4plex(K)@18
1	EFTU_SPIPL	P13552 Elongation factor Tu (EF-Tu).	84.6341	TTLTAAITMTLAASGGAK							48.45	48.45	0	no quant - weak signal	0	3	608.361	1822.06	1822	0.0633182	3	608.34	10	19.1.1.1173.3	46.1571	3.23	1.73	0	0.21	0	0.14	3.25	1.73	No iTRAQ4plex@N-term; iTRAQ4plex(K)@18
1	EFTU_SPIPL	P13552 Elongation factor Tu (EF-Tu).	84.6341	TTLTAAITMTLAASGGAK							48.45	48.45	0	no quant	0	3	661.718	1982.13	1982.1	0.0375469	3	661.706	10	21.1.1.1422.3	52.2326									iTRAQ4plex@N-term; Oxidation(M)@9; iTRAQ4plex(K)@18
1	EFTU_SPIPL	P13552 Elongation factor Tu (EF-Tu).	84.6341	TTLTAAITMTLAASGGAK							48.45	48.45	0	no quant	0	3	661.704	1982.09	1982.1	-0.00731796	3	661.706	10	21.1.1.1462.2	55.2226									iTRAQ4plex@N-term; Oxidation(M)@9; iTRAQ4plex(K)@18
1	EFTU_SPIPL	P13552 Elongation factor Tu (EF-Tu).	84.6341	TTLTAAITMTLAASGGAK							48.45	48.45	0	no quant	0	2	656.391	1966.15	1966.1	0.0497617	3	656.374	6	21.1.1.1916.2	78.1082									iTRAQ4plex@N-term; iTRAQ4plex(K)@18
1	EFTU_SPIPL	P13552 Elongation factor Tu (EF-Tu).	84.6341	TTLTAAITMTLAASGGAK							48.45	48.45	0	no quant	0	1	656.404	1966.19	1966.1	0.0902316	3	656.374	9	21.1.1.1664.4	70.4827									iTRAQ4plex@N-term; iTRAQ4plex(K)@18
1	EFTU_SPIPL	P13552 Elongation factor Tu (EF-Tu).	84.6341	TTLTAAITMTLAASGGAK							48.45	48.45	0	no quant - weak signal	0	0	608.356	1822.05	1822	0.0468375	3	608.34	9	19.1.1.1172.4	46.1013	3.23	1.73	0	0.21	0	0	0	0	No iTRAQ4plex@N-term; iTRAQ4plex(K)@18
1	EFTU_SPIPL	P13552 Elongation factor Tu (EF-Tu).	84.6341	TTLTAAITMTLAASGGAK							48.45	48.45	0	no quant	0	0	608.353	1822.04	1822	0.0389633	3	608.34	8	19.1.1.1221.2	49.9029									No iTRAQ4plex@N-term; iTRAQ4plex(K)@18
1	EFTU_SPIPL	P13552 Elongation factor Tu (EF-Tu).	84.6341	TTLTAAITMTLAASGGAK							48.45	48.45	0	no quant	0	0	608.356	1822.05	1822	0.0459219	3	608.34	9	19.1.1.1222.2	49.9771									No iTRAQ4plex@N-term; iTRAQ4plex(K)@18
1	EFTU_SPIPL	P13552 Elongation factor Tu (EF-Tu).	84.6341	TTLTAAITMTLAASGGAK							48.45	48.45	0	no quant	0	0	608.359	1822.06	1822	0.0567259	3	608.34	7	19.1.1.1332.2	53.8154									No iTRAQ4plex@N-term; iTRAQ4plex(K)@18
1	EFTU_SPIPL	P13552 Elongation factor Tu (EF-Tu).	84.6341	TTLTAAITMTLAASGGAK							48.45	48.45	0	no quant - weak signal	0	0	661.724	1982.15	1982.1	0.0543941	3	661.706	9	21.1.1.1473.4	56.116	0	0	0	0	0	0.14	3.25	1.73	iTRAQ4plex@N-term; Oxidation(M)@9; iTRAQ4plex(K)@18
1	EFTU_SPIPL	P13552 Elongation factor Tu (EF-Tu).	84.6341	TTLTAAITMTLAASGGAK							48.45	48.45	0	no quant	0	0	661.716	1982.13	1982.1	0.0294896	3	661.706	7	21.1.1.1511.3	59.0593									iTRAQ4plex@N-term; Oxidation(M)@9; iTRAQ4plex(K)@18
1	EFTU_SPIPL	P13552 Elongation factor Tu (EF-Tu).	84.6341	TTLTAAITMTLAASGGAK							48.45	48.45	0	no quant	0	0	661.711	1982.11	1982.1	0.0148398	3	661.706	9	21.1.1.1591.2	65.186									iTRAQ4plex@N-term; Oxidation(M)@9; iTRAQ4plex(K)@18
1	EFTU_SPIPL	P13552 Elongation factor Tu (EF-Tu).	84.6341	TTLTAAITMTLAASGGAK							48.45	48.45	0	no quant - weak signal	0	0	661.726	1982.16	1982.1	0.0613528	3	661.706	9	21.1.1.1600.4	65.8993	0	0.07	3.26	1.73	0	0.43	5.43	2.24	iTRAQ4plex@N-term; Oxidation(M)@9; iTRAQ4plex(K)@18
1	EFTU_SPIPL	P13552 Elongation factor Tu (EF-Tu).	84.6341	TTLTAAITMTLAASGGAK							48.45	48.45	0	no quant	0	0	656.386	1966.14	1966.1	0.0365769	3	656.374	6	21.1.1.1729.2	73.7002									iTRAQ4plex@N-term; iTRAQ4plex(K)@18
1	EFTU_SPIPL	P13552 Elongation factor Tu (EF-Tu).	84.6341	TTLTAAITMTLAASGGAK							48.45	48.45	0	no quant	0	0	656.387	1966.14	1966.1	0.0369819	3	656.374	5	22.1.1.1957.2	53.0472									iTRAQ4plex@N-term; iTRAQ4plex(K)@18
1	EFTU_SPIPL	P13552 Elongation factor Tu (EF-Tu).	84.6341	TTLTAAITMTLAASGGAK							48.45	48.45	0	no quant	0	0	608.398	1822.17	1822	0.17279	3	608.34	7	43.1.1.1375.3	60.2183									No iTRAQ4plex@N-term; iTRAQ4plex(K)@18
1	EFTU_SPIPL	P13552 Elongation factor Tu (EF-Tu).	84.6341	TTLTAAITMTLAASGGAK							48.45	48.45	0	no quant - weak signal	0	0	661.731	1982.17	1982.1	0.0762253	3	661.706	9	45.1.1.1480.4	57.1111	5.25	2.24	6	2.45	4.86	2.24	4.08	2	iTRAQ4plex@N-term; Oxidation(M)@9; iTRAQ4plex(K)@18
1	EFTU_SPIPL	P13552 Elongation factor Tu (EF-Tu).	84.6341	TTLTAAITMTLAASGGAK							48.45	48.45	0	no quant - weak signal	0	0	661.718	1982.13	1982.1	0.0361242	3	661.706	8	45.1.1.1570.3	63.8378	3.07	1.73	7.3	2.65	2.48	1.73	7.44	2.65	iTRAQ4plex@N-term; Oxidation(M)@9; iTRAQ4plex(K)@18
1	EFTU_SPIPL	P13552 Elongation factor Tu (EF-Tu).	84.6341	TTLTAAITMTLAASGGAK							48.45	48.45	0	no quant - weak signal	0	0	661.715	1982.12	1982.1	0.0264193	3	661.706	7	45.1.1.1613.2	67.0136	0	0	0	0	0	0	0	0	iTRAQ4plex@N-term; Oxidation(M)@9; iTRAQ4plex(K)@18
1	EFTU_SPIPL	P13552 Elongation factor Tu (EF-Tu).	84.6341	TTLTAAITMTLAASGGAK							48.45	48.45	0	no quant - weak signal	0	0	661.745	1982.21	1982.1	0.117975	3	661.706	7	45.1.1.1816.3	82.6387	0	0.07	3.26	1.73	0	0.34	3.26	1.73	iTRAQ4plex@N-term; Oxidation(M)@9; iTRAQ4plex(K)@18
1	EFTU_SPIPL	P13552 Elongation factor Tu (EF-Tu).	84.6341	TTLTAAITMTLAASGGAK							48.45	48.45	0	no quant - weak signal	0	0	656.4	1966.18	1966.1	0.0775809	3	656.374	6	46.1.1.2004.4	70.1637	0	0	0	0	0	0	0	0	iTRAQ4plex@N-term; iTRAQ4plex(K)@18
1	EFTU_SPIPL	P13552 Elongation factor Tu (EF-Tu).	84.6341	TTLTAAITMTLAASGGAK							48.45	48.45	0	no quant	0	0	656.403	1966.19	1966.1	0.0845388	3	656.374	8	46.1.1.2068.3	74.8529									iTRAQ4plex@N-term; iTRAQ4plex(K)@18
1	EFTU_SPIPL	P13552 Elongation factor Tu (EF-Tu).	84.6341	TTLTAAITMTLAASGGAK							48.45	48.45	0	no quant	0	0	656.412	1966.21	1966.1	0.113285	3	656.374	6	47.1.1.1717.2	75.6743									iTRAQ4plex@N-term; iTRAQ4plex(K)@18
1	EFTU_SPIPL	P13552 Elongation factor Tu (EF-Tu).	84.6341	TTTV							48.45	48.45	0	no quant	0	0	565.336	564.329	564.324	0.00484581	1	565.331	4	20.1.1.1325.2	53.0452									iTRAQ4plex@N-term
1	EFTU_SPIPL	P13552 Elongation factor Tu (EF-Tu).	84.6341	TTTVTGAEMFQK	0.588692	4.47305	0.901239	4.02226	0.694724	4.05685	48.45	48.45	1	auto	0	99	801.421	1600.83	1600.84	-0.0108416	2	801.426	22	11.1.1.1071.2	31.2263	1056.26	31.62	936.92	31.14	1386.96	37.26	1296.58	35.5	iTRAQ4plex@N-term; iTRAQ4plex(K)@12
1	EFTU_SPIPL	P13552 Elongation factor Tu (EF-Tu).	84.6341	TTTVTGAEMFQK	0.599857	4.0724	0.877554	3.70753	0.680452	3.73375	48.45	48.45	1	auto	0	99	801.412	1600.81	1600.84	-0.0279398	2	801.426	22	12.1.1.1161.2	31.2842	1259.65	34.54	1138.52	34.28	1610.56	40.19	1514.48	38.38	iTRAQ4plex@N-term; iTRAQ4plex(K)@12
1	EFTU_SPIPL	P13552 Elongation factor Tu (EF-Tu).	84.6341	TTTVTGAEMFQK	0.610038	4.0862	0.923818	3.69152	0.686572	3.75665	48.45	48.45	1	auto	0	99	801.396	1600.78	1600.84	-0.0593326	2	801.426	22	13.1.1.1079.2	31.2315	1240.26	34.28	1140.02	34.31	1669.37	40.85	1504.58	38.28	iTRAQ4plex@N-term; iTRAQ4plex(K)@12
1	EFTU_SPIPL	P13552 Elongation factor Tu (EF-Tu).	84.6341	TTTVTGAEMFQK	0.546536	4.79151	0.845342	4.27475	0.667662	4.28692	48.45	48.45	1	auto	0	99	801.408	1600.8	1600.84	-0.0366632	2	801.426	22	14.1.1.1054.2	31.4552	962.42	30.17	792.55	28.72	1185.36	34.45	1135.37	33.2	iTRAQ4plex@N-term; iTRAQ4plex(K)@12
1	EFTU_SPIPL	P13552 Elongation factor Tu (EF-Tu).	84.6341	TTTVTGAEMFQK	0.435404	10.7128	0.683703	9.35344	0.585484	9.1758	48.45	48.45	1	auto	0	99	809.42	1616.82	1616.83	-0.00767164	2	809.423	20	34.1.1.1672.3	45.8745	222.88	14.49	146.22	12.45	222.02	14.93	230.57	14.93	iTRAQ4plex@N-term; Oxidation(M)@9; iTRAQ4plex(K)@12
1	EFTU_SPIPL	P13552 Elongation factor Tu (EF-Tu).	84.6341	TTTVTGAEMFQK	0.533337	16.5731	0.746251	15.1874	0.751159	14.313	48.45	48.45	1	auto	0	99	809.425	1616.83	1616.83	0.00221647	2	809.423	21	34.1.1.1673.3	45.9487	81.47	8.77	65.47	8.25	88.58	9.49	108.13	10.2	iTRAQ4plex@N-term; Oxidation(M)@9; iTRAQ4plex(K)@12
1	EFTU_SPIPL	P13552 Elongation factor Tu (EF-Tu).	84.6341	TTTVTGAEMFQK	0.601853	4.95576	0.92606	4.45786	0.7256	4.4784	48.45	48.45	1	auto	0	99	801.408	1600.8	1600.84	-0.0356335	2	801.426	22	34.1.1.1707.2	48.4545	849.88	28.37	770.71	28.23	1146.7	33.88	1089.61	32.53	iTRAQ4plex@N-term; iTRAQ4plex(K)@12
1	EFTU_SPIPL	P13552 Elongation factor Tu (EF-Tu).	84.6341	TTTVTGAEMFQK	0.624856	5.55675	0.808302	5.23395	0.673434	5.1693	48.45	48.45	1	auto	0	99	801.412	1600.81	1600.84	-0.0281869	2	801.426	22	34.1.1.1708.2	48.5287	659.39	25	620.82	25.22	776.55	28.02	784.61	27.57	iTRAQ4plex@N-term; iTRAQ4plex(K)@12
1	EFTU_SPIPL	P13552 Elongation factor Tu (EF-Tu).	84.6341	TTTVTGAEMFQK	0.505182	10.039	0.882461	8.62912	0.701728	8.651	48.45	48.45	1	auto	0	99	809.429	1616.84	1616.83	0.0105047	2	809.423	21	35.1.1.1028.3	29.0049	230.85	14.76	175.72	13.6	296.81	17.2	286.23	16.68	iTRAQ4plex@N-term; Oxidation(M)@9; iTRAQ4plex(K)@12
1	EFTU_SPIPL	P13552 Elongation factor Tu (EF-Tu).	84.6341	TTTVTGAEMFQK	0.623969	8.42927	0.850848	7.83517	0.719447	7.7166	48.45	48.45	1	auto	0	99	809.417	1616.82	1616.83	-0.0133787	2	809.423	21	37.1.1.978.2	28.9757	286.98	16.49	269.81	16.64	355.76	18.95	364.81	18.79	iTRAQ4plex@N-term; Oxidation(M)@9; iTRAQ4plex(K)@12
1	EFTU_SPIPL	P13552 Elongation factor Tu (EF-Tu).	84.6341	TTTVTGAEMFQK	0.470454	10.9501	0.719707	9.68534	0.585188	9.63916	48.45	48.45	1	auto	0	99	809.424	1616.83	1616.83	0.000415993	2	809.423	21	37.1.1.979.3	29.0682	202.48	13.82	143.53	12.29	212.32	14.59	209.36	14.25	iTRAQ4plex@N-term; Oxidation(M)@9; iTRAQ4plex(K)@12
1	EFTU_SPIPL	P13552 Elongation factor Tu (EF-Tu).	84.6341	TTTVTGAEMFQK	0.559277	7.29567	0.846708	6.555	0.674393	6.55868	48.45	48.45	1	auto	0	99	809.425	1616.83	1616.83	0.00222649	2	809.423	21	38.1.1.993.2	28.9592	409.14	19.67	344.78	18.92	504.73	22.49	487.53	21.75	iTRAQ4plex@N-term; Oxidation(M)@9; iTRAQ4plex(K)@12
1	EFTU_SPIPL	P13552 Elongation factor Tu (EF-Tu).	84.6341	TTTVTGAEMFQK	0.668741	4.42753	1.01685	4.02209	0.773877	4.06666	48.45	48.45	1	auto	0	99	801.421	1600.83	1600.84	-0.00910098	2	801.426	22	38.1.1.1030.2	31.7067	1004.01	30.87	1011.67	32.23	1487.47	38.57	1372.86	36.54	iTRAQ4plex@N-term; iTRAQ4plex(K)@12
1	EFTU_SPIPL	P13552 Elongation factor Tu (EF-Tu).	84.6341	TTTVTGAEMFQK	0.568017	4.60296	0.917208	4.07273	0.675027	4.15685	48.45	48.45	1	auto	0	99	801.417	1600.82	1600.84	-0.0185022	2	801.426	22	39.1.1.1042.2	32.0402	1019.94	31.06	872.93	30.13	1363	36.86	1216.5	34.42	iTRAQ4plex@N-term; iTRAQ4plex(K)@12
1	EFTU_SPIPL	P13552 Elongation factor Tu (EF-Tu).	84.6341	TTTVTGAEMFQK	0.611139	5.59042	0.92113	5.05847	0.702752	5.11377	48.45	48.45	1	auto	0	99	801.422	1600.83	1600.84	-0.00714908	2	801.426	22	39.1.1.1043.2	32.1144	661.8	25.04	609.41	25.08	888.18	29.82	821.76	28.27	iTRAQ4plex@N-term; iTRAQ4plex(K)@12
1	EFTU_SPIPL	P13552 Elongation factor Tu (EF-Tu).	84.6341	TTTVTGAEMFQK	0.422354	12.5287	0.871482	10.1201	0.57871	10.6406	48.45	48.45	1	auto	0	99	809.424	1616.83	1616.83	0.00160357	2	809.423	21	40.1.1.1001.4	29.4291	167.76	12.57	106.76	10.72	213.01	14.49	171.54	12.96	iTRAQ4plex@N-term; Oxidation(M)@9; iTRAQ4plex(K)@12
1	EFTU_SPIPL	P13552 Elongation factor Tu (EF-Tu).	84.6341	TTTVTGAEMFQK	0.808706	12.1079	1.08763	11.4251	0.847587	11.4721	48.45	48.45	1	auto	0	99	809.424	1616.83	1616.83	0.000993195	2	809.423	21	40.1.1.1002.2	29.4665	121.68	10.77	148.27	12.25	192.82	13.93	182.23	13.3	iTRAQ4plex@N-term; Oxidation(M)@9; iTRAQ4plex(K)@12
1	EFTU_SPIPL	P13552 Elongation factor Tu (EF-Tu).	84.6341	TTTVTGAEMFQK	0.648013	9.44469	1.02455	8.48626	0.79049	8.55785	48.45	48.45	1	auto	0	99	801.425	1600.84	1600.84	-0.00142733	2	801.426	22	40.1.1.1041.2	32.3615	224.56	14.59	219.26	15.03	335.21	18.3	313.65	17.47	iTRAQ4plex@N-term; iTRAQ4plex(K)@12
1	EFTU_SPIPL	P13552 Elongation factor Tu (EF-Tu).	84.6341	TTTVTGAEMFQK	0.611952	5.99836	0.906047	5.45212	0.710606	5.47413	48.45	48.45	1	auto	0	99	801.41	1600.8	1600.84	-0.0328004	2	801.426	22	40.1.1.1042.2	32.4357	574.18	23.32	529.43	23.37	757.97	27.57	720.93	26.46	iTRAQ4plex@N-term; iTRAQ4plex(K)@12
1	EFTU_SPIPL	P13552 Elongation factor Tu (EF-Tu).	84.6341	TTTVTGAEMFQK	0.602591	7.34008	0.942305	6.57787	0.731948	6.62255	48.45	48.45	1	auto	0	99	801.422	1600.83	1600.84	-0.00819242	2	801.426	22	41.1.1.1085.2	31.9172	387.43	19.16	351.77	19.08	531.91	23.07	501.06	22.07	iTRAQ4plex@N-term; iTRAQ4plex(K)@12
1	EFTU_SPIPL	P13552 Elongation factor Tu (EF-Tu).	84.6341	TTTVTGAEMFQK	1.41161	11.6249	1.36824	11.8613	1.45173	11.2679	48.45	48.45	1	auto	0	99	534.606	1600.79	1600.84	-0.0428467	3	534.62	15	2.1.1.1153.3	31.8458	106.02	10.15	225.5	14.87	211.35	14.8	271.95	16.16	iTRAQ4plex@N-term; iTRAQ4plex(K)@12
1	EFTU_SPIPL	P13552 Elongation factor Tu (EF-Tu).	84.6341	TTTVTGAEMFQK	1.12137	9.49739	0.975302	9.95297	1.02568	9.33282	48.45	48.45	1	auto	0	99	534.605	1600.79	1600.84	-0.0433961	3	534.62	14	2.1.1.1154.3	31.9208	171.38	12.85	289.57	16.88	243.53	15.94	310.59	17.26	iTRAQ4plex@N-term; iTRAQ4plex(K)@12
1	EFTU_SPIPL	P13552 Elongation factor Tu (EF-Tu).	84.6341	TTTVTGAEMFQK	1.08327	9.15225	1.04702	9.37092	1.18498	8.70808	48.45	48.45	1	auto	0	99	534.607	1600.8	1600.84	-0.0371993	3	534.62	15	3.1.1.1139.2	31.638	187.18	13.42	305.52	17.38	285.54	17.23	391.91	19.37	iTRAQ4plex@N-term; iTRAQ4plex(K)@12
1	EFTU_SPIPL	P13552 Elongation factor Tu (EF-Tu).	84.6341	TTTVTGAEMFQK	1.03774	9.09933	1.0996	9.11666	1.07201	8.73071	48.45	48.45	1	auto	0	99	534.613	1600.82	1600.84	-0.0208721	3	534.62	14	8.1.1.1198.2	31.4751	192.63	13.6	301.2	17.29	308.61	17.8	364.87	18.74	iTRAQ4plex@N-term; iTRAQ4plex(K)@12
1	EFTU_SPIPL	P13552 Elongation factor Tu (EF-Tu).	84.6341	TTTVTGAEMFQK	0.713772	6.94772	1.02443	6.42369	0.82155	6.41431	48.45	48.45	1	auto	0	99	534.62	1600.84	1600.84	-0.000293483	3	534.62	17	9.1.1.1070.3	31.366	393.48	19.34	423.18	20.78	587.3	24.29	571.18	23.54	iTRAQ4plex@N-term; iTRAQ4plex(K)@12
1	EFTU_SPIPL	P13552 Elongation factor Tu (EF-Tu).	84.6341	TTTVTGAEMFQK	0.529596	6.97788	0.820369	6.2072	0.63214	6.26471	48.45	48.45	1	auto	0	99	539.939	1616.8	1616.83	-0.0369439	3	539.951	16	10.1.1.1024.3	28.6944	462.46	20.9	369.03	19.62	552.76	23.52	516.54	22.41	iTRAQ4plex@N-term; Oxidation(M)@9; iTRAQ4plex(K)@12
1	EFTU_SPIPL	P13552 Elongation factor Tu (EF-Tu).	84.6341	TTTVTGAEMFQK	0.477085	7.58243	0.766214	6.62821	0.621957	6.60207	48.45	48.45	1	auto	0	99	539.933	1616.78	1616.83	-0.0561719	3	539.951	17	10.1.1.1025.2	28.751	418.71	19.87	300.99	17.8	467.43	21.63	460.14	21.12	iTRAQ4plex@N-term; Oxidation(M)@9; iTRAQ4plex(K)@12
1	EFTU_SPIPL	P13552 Elongation factor Tu (EF-Tu).	84.6341	TTTVTGAEMFQK	0.829456	10.2924	0.808231	10.5601	1.09976	9.33474	48.45	48.45	1	auto	0	99	729.375	1456.74	1456.74	-3.39984e-05	2	729.375	18	10.1.1.1055.4	31.0152	165.62	12.57	206.99	14.39	195.03	14.32	321.83	17.49	No iTRAQ4plex@N-term; iTRAQ4plex(K)@12
1	EFTU_SPIPL	P13552 Elongation factor Tu (EF-Tu).	84.6341	TTTVTGAEMFQK	0.633842	4.99395	0.932097	4.55781	0.746045	4.5551	48.45	48.45	1	auto	0	99	534.607	1600.8	1600.84	-0.0379372	3	534.62	17	10.1.1.1059.2	31.2752	812.16	27.75	775.65	28.25	1102.95	33.27	1070.59	32.25	iTRAQ4plex@N-term; iTRAQ4plex(K)@12
1	EFTU_SPIPL	P13552 Elongation factor Tu (EF-Tu).	84.6341	TTTVTGAEMFQK	0.523207	4.80737	0.921344	4.13417	0.649482	4.26855	48.45	48.45	1	auto	0	99	534.601	1600.78	1600.84	-0.0557002	3	534.62	17	10.1.1.1060.2	31.3494	985.43	30.51	776.86	28.57	1322.82	36.24	1130.86	33.23	iTRAQ4plex@N-term; iTRAQ4plex(K)@12
1	EFTU_SPIPL	P13552 Elongation factor Tu (EF-Tu).	84.6341	TTTVTGAEMFQK	0.514033	5.65326	0.749961	5.10117	0.62726	5.03601	48.45	48.45	1	auto	0	99	539.939	1616.8	1616.83	-0.0355954	3	539.951	18	11.1.1.1034.4	28.5163	716.79	26.02	555.17	24.06	783.22	28.07	794.43	27.73	iTRAQ4plex@N-term; Oxidation(M)@9; iTRAQ4plex(K)@12
1	EFTU_SPIPL	P13552 Elongation factor Tu (EF-Tu).	84.6341	TTTVTGAEMFQK	0.615267	9.15891	0.820399	8.54563	0.599519	8.73597	48.45	48.45	1	auto	0	99	539.939	1616.79	1616.83	-0.037976	3	539.951	17	11.1.1.1035.4	28.5913	244.85	15.23	226.99	15.26	292.67	17.15	259.37	15.91	iTRAQ4plex@N-term; Oxidation(M)@9; iTRAQ4plex(K)@12
1	EFTU_SPIPL	P13552 Elongation factor Tu (EF-Tu).	84.6341	TTTVTGAEMFQK	0.828958	8.77161	0.9706	8.56339	0.926132	8.21292	48.45	48.45	1	auto	0	99	729.382	1456.75	1456.74	0.0134208	2	729.375	18	11.1.1.1066.2	30.8554	228.52	14.76	285.43	16.94	323.16	18.17	373.95	18.97	No iTRAQ4plex@N-term; iTRAQ4plex(K)@12
1	EFTU_SPIPL	P13552 Elongation factor Tu (EF-Tu).	84.6341	TTTVTGAEMFQK	0.708325	6.89463	0.845933	6.68676	1.02405	6.08207	48.45	48.45	1	auto	0	99	486.592	1456.75	1456.74	0.0188972	3	486.586	14	11.1.1.1067.3	30.9479	399.86	19.49	426.76	20.81	492.83	22.56	723.51	26.32	No iTRAQ4plex@N-term; iTRAQ4plex(K)@12
1	EFTU_SPIPL	P13552 Elongation factor Tu (EF-Tu).	84.6341	TTTVTGAEMFQK	0.576171	3.68286	0.867651	3.32066	0.693744	3.31882	48.45	48.45	1	auto	0	99	534.594	1600.76	1600.84	-0.076509	3	534.62	18	11.1.1.1072.2	31.3004	1577.63	38.64	1369.62	37.67	1994.36	44.72	1933.84	43.31	iTRAQ4plex@N-term; iTRAQ4plex(K)@12
1	EFTU_SPIPL	P13552 Elongation factor Tu (EF-Tu).	84.6341	TTTVTGAEMFQK	0.502014	5.28428	0.765758	4.70327	0.639657	4.64742	48.45	48.45	1	auto	0	99	539.936	1616.79	1616.83	-0.0463679	3	539.951	18	12.1.1.1125.4	28.6492	833.58	28.05	630.53	25.69	930.02	30.56	942.13	30.2	iTRAQ4plex@N-term; Oxidation(M)@9; iTRAQ4plex(K)@12
1	EFTU_SPIPL	P13552 Elongation factor Tu (EF-Tu).	84.6341	TTTVTGAEMFQK	0.499469	5.39161	0.709462	4.88978	0.577419	4.85982	48.45	48.45	1	auto	0	99	539.926	1616.75	1616.83	-0.0775001	3	539.951	18	12.1.1.1126.2	28.6867	801.87	27.51	603.47	25.1	828.87	28.88	818.11	28.16	iTRAQ4plex@N-term; Oxidation(M)@9; iTRAQ4plex(K)@12
1	EFTU_SPIPL	P13552 Elongation factor Tu (EF-Tu).	84.6341	TTTVTGAEMFQK	0.541144	3.50733	0.828649	3.13545	0.675382	3.11906	48.45	48.45	1	auto	0	99	534.593	1600.76	1600.84	-0.0795826	3	534.62	18	12.1.1.1162.2	31.3584	1806.83	41.33	1473.24	39.17	2181.43	46.78	2156.17	45.72	iTRAQ4plex@N-term; iTRAQ4plex(K)@12
1	EFTU_SPIPL	P13552 Elongation factor Tu (EF-Tu).	84.6341	TTTVTGAEMFQK	0.544402	6.44747	0.869427	5.70586	0.702438	5.69416	48.45	48.45	1	auto	0	99	539.949	1616.82	1616.83	-0.00759877	3	539.951	18	13.1.1.1041.3	28.4298	533.11	22.45	437.3	21.35	675.31	26	661.67	25.36	iTRAQ4plex@N-term; Oxidation(M)@9; iTRAQ4plex(K)@12
1	EFTU_SPIPL	P13552 Elongation factor Tu (EF-Tu).	84.6341	TTTVTGAEMFQK	0.599489	5.431	0.764227	5.12505	0.622753	5.09026	48.45	48.45	1	auto	0	99	539.928	1616.76	1616.83	-0.0691296	3	539.951	18	13.1.1.1042.2	28.4856	706.4	25.87	638.08	25.59	786.55	28.2	777.29	27.48	iTRAQ4plex@N-term; Oxidation(M)@9; iTRAQ4plex(K)@12
1	EFTU_SPIPL	P13552 Elongation factor Tu (EF-Tu).	84.6341	TTTVTGAEMFQK	0.5726	3.87116	0.837765	3.51568	0.690783	3.48584	48.45	48.45	1	auto	0	99	534.59	1600.75	1600.84	-0.0889016	3	534.62	17	13.1.1.1080.2	31.3065	1431.97	36.81	1235.46	35.76	1747.87	41.92	1747.8	41.15	iTRAQ4plex@N-term; iTRAQ4plex(K)@12
1	EFTU_SPIPL	P13552 Elongation factor Tu (EF-Tu).	84.6341	TTTVTGAEMFQK	0.546739	5.91801	0.825262	5.31461	0.680348	5.2702	48.45	48.45	1	auto	0	99	539.936	1616.79	1616.83	-0.0469994	3	539.951	18	14.1.1.1016.3	28.6511	630.37	24.41	519.3	23.24	757.95	27.59	757.78	27.09	iTRAQ4plex@N-term; Oxidation(M)@9; iTRAQ4plex(K)@12
1	EFTU_SPIPL	P13552 Elongation factor Tu (EF-Tu).	84.6341	TTTVTGAEMFQK	0.476217	5.73852	0.739998	5.06012	0.589371	5.06283	48.45	48.45	1	auto	0	99	539.925	1616.75	1616.83	-0.0797791	3	539.951	18	14.1.1.1017.2	28.7069	731.44	26.27	524.84	23.49	788.61	28.11	761.7	27.18	iTRAQ4plex@N-term; Oxidation(M)@9; iTRAQ4plex(K)@12
1	EFTU_SPIPL	P13552 Elongation factor Tu (EF-Tu).	84.6341	TTTVTGAEMFQK	0.548952	4.00112	0.862337	3.55552	0.656421	3.59925	48.45	48.45	1	auto	0	99	534.586	1600.74	1600.84	-0.100021	3	534.62	17	14.1.1.1055.2	31.5294	1376.99	36.08	1138.96	34.44	1730.06	41.58	1597.09	39.41	iTRAQ4plex@N-term; iTRAQ4plex(K)@12
1	EFTU_SPIPL	P13552 Elongation factor Tu (EF-Tu).	84.6341	TTTVTGAEMFQK	0.576452	5.54496	0.847335	5.02921	0.664596	5.05025	48.45	48.45	1	auto	0	99	539.936	1616.78	1616.83	-0.0475309	3	539.951	17	15.1.1.1024.2	28.5977	695.29	25.65	603.91	25	858.37	29.34	816.47	28.16	iTRAQ4plex@N-term; Oxidation(M)@9; iTRAQ4plex(K)@12
1	EFTU_SPIPL	P13552 Elongation factor Tu (EF-Tu).	84.6341	TTTVTGAEMFQK	0.90465	11.8859	0.737425	12.7292	0.751081	11.8756	48.45	48.45	1	auto	0	99	539.941	1616.8	1616.83	-0.0306839	3	539.951	16	15.1.1.1025.4	28.7085	119.2	10.68	162.48	12.69	128.07	11.58	158.19	12.33	iTRAQ4plex@N-term; Oxidation(M)@9; iTRAQ4plex(K)@12
1	EFTU_SPIPL	P13552 Elongation factor Tu (EF-Tu).	84.6341	TTTVTGAEMFQK	0.674567	6.39788	0.888843	6.02114	0.767739	5.90249	48.45	48.45	1	auto	0	99	534.62	1600.84	1600.84	0.000597309	3	534.62	18	15.1.1.1062.2	31.4169	477.18	21.28	485.01	22.25	617.96	25	647.31	25.03	iTRAQ4plex@N-term; iTRAQ4plex(K)@12
1	EFTU_SPIPL	P13552 Elongation factor Tu (EF-Tu).	84.6341	TTTVTGAEMFQK	0.532992	4.0808	0.842519	3.61282	0.657442	3.63477	48.45	48.45	1	auto	0	99	534.6	1600.78	1600.84	-0.0601984	3	534.62	17	15.1.1.1063.2	31.491	1348.07	35.69	1082.62	33.62	1654.8	40.68	1565.98	39	iTRAQ4plex@N-term; iTRAQ4plex(K)@12
1	EFTU_SPIPL	P13552 Elongation factor Tu (EF-Tu).	84.6341	TTTVTGAEMFQK	0.448826	9.50035	0.720869	8.27199	0.669445	7.95357	48.45	48.45	1	auto	0	99	539.95	1616.83	1616.83	-0.00472628	3	539.951	17	16.1.1.1100.2	28.7141	277.98	16.19	187.99	14.11	291.96	17.15	328.81	17.81	iTRAQ4plex@N-term; Oxidation(M)@9; iTRAQ4plex(K)@12
1	EFTU_SPIPL	P13552 Elongation factor Tu (EF-Tu).	84.6341	TTTVTGAEMFQK	0.604181	7.82627	0.799971	7.31592	0.671153	7.21383	48.45	48.45	1	auto	0	99	539.938	1616.79	1616.83	-0.0413498	3	539.951	18	16.1.1.1101.2	28.7882	338.89	17.92	308.51	17.8	394.99	19.97	401.88	19.72	iTRAQ4plex@N-term; Oxidation(M)@9; iTRAQ4plex(K)@12
1	EFTU_SPIPL	P13552 Elongation factor Tu (EF-Tu).	84.6341	TTTVTGAEMFQK	0.753042	7.61792	1.02409	7.15634	0.941905	6.93617	48.45	48.45	1	auto	0	99	534.619	1600.84	1600.84	-0.00185658	3	534.62	18	16.1.1.1141.4	31.7932	318.38	17.41	361.25	19.16	475.05	21.93	529.87	22.61	iTRAQ4plex@N-term; iTRAQ4plex(K)@12
1	EFTU_SPIPL	P13552 Elongation factor Tu (EF-Tu).	84.6341	TTTVTGAEMFQK	0.606106	5.6825	0.865853	5.21009	0.713831	5.16741	48.45	48.45	1	auto	0	99	534.601	1600.78	1600.84	-0.0573413	3	534.62	18	16.1.1.1142.2	31.8307	642.91	24.68	587.14	24.6	811.05	28.57	810.89	28.05	iTRAQ4plex@N-term; iTRAQ4plex(K)@12
1	EFTU_SPIPL	P13552 Elongation factor Tu (EF-Tu).	84.6341	TTTVTGAEMFQK	0.602563	7.59989	0.926883	6.83971	0.758701	6.8004	48.45	48.45	1	auto	0	99	534.618	1600.83	1600.84	-0.00542706	3	534.62	18	17.1.1.1052.3	31.73	361.08	18.49	327.83	18.41	487.62	22.11	484.05	21.66	iTRAQ4plex@N-term; iTRAQ4plex(K)@12
1	EFTU_SPIPL	P13552 Elongation factor Tu (EF-Tu).	84.6341	TTTVTGAEMFQK	0.678133	7.56172	0.849361	7.20978	0.741895	7.04053	48.45	48.45	1	auto	0	99	534.613	1600.82	1600.84	-0.0189775	3	534.62	18	17.1.1.1053.2	31.7858	340.21	17.97	347.62	18.81	421.01	20.66	445.97	20.76	iTRAQ4plex@N-term; iTRAQ4plex(K)@12
1	EFTU_SPIPL	P13552 Elongation factor Tu (EF-Tu).	84.6341	TTTVTGAEMFQK	0.537813	13.8945	0.756046	12.6976	0.633635	12.5276	48.45	48.45	1	auto	0	99	539.956	1616.84	1616.83	0.0123685	3	539.951	15	18.1.1.989.4	28.8981	115.32	10.44	93.45	9.85	127.03	11.31	129.11	11.18	iTRAQ4plex@N-term; Oxidation(M)@9; iTRAQ4plex(K)@12
1	EFTU_SPIPL	P13552 Elongation factor Tu (EF-Tu).	84.6341	TTTVTGAEMFQK	0.541132	14.0485	1.0104	11.9549	0.705409	12.3619	48.45	48.45	1	auto	0	99	539.954	1616.84	1616.83	0.00711177	3	539.951	17	19.1.1.943.3	28.9854	113.19	10.34	92.29	9.85	166.63	12.85	141.08	11.75	iTRAQ4plex@N-term; Oxidation(M)@9; iTRAQ4plex(K)@12
1	EFTU_SPIPL	P13552 Elongation factor Tu (EF-Tu).	84.6341	TTTVTGAEMFQK	0.512342	16.0029	0.882518	13.8132	0.631616	14.2178	48.45	48.45	1	auto	0	99	539.95	1616.83	1616.83	-0.00460788	3	539.951	17	19.1.1.944.2	29.0412	89.99	9.22	69.47	8.54	115.71	10.72	100.43	9.9	iTRAQ4plex@N-term; Oxidation(M)@9; iTRAQ4plex(K)@12
1	EFTU_SPIPL	P13552 Elongation factor Tu (EF-Tu).	84.6341	TTTVTGAEMFQK	0.856598	19.1713	0.972222	18.8524	0.845033	18.443	48.45	48.45	1	auto	0	99	534.62	1600.84	1600.84	0.000303476	3	534.62	15	19.1.1.986.4	32.2029	47.13	6.71	60.83	7.81	66.76	8.25	70.37	8.25	iTRAQ4plex@N-term; iTRAQ4plex(K)@12
1	EFTU_SPIPL	P13552 Elongation factor Tu (EF-Tu).	84.6341	TTTVTGAEMFQK	1.15187	11.9077	0.972342	12.5637	1.05638	11.7016	48.45	48.45	1	auto	0	99	534.609	1600.81	1600.84	-0.0320736	3	534.62	15	26.1.1.1149.2	32.6512	107.9	10.2	187.27	13.56	152.86	12.65	201.4	13.89	iTRAQ4plex@N-term; iTRAQ4plex(K)@12
1	EFTU_SPIPL	P13552 Elongation factor Tu (EF-Tu).	84.6341	TTTVTGAEMFQK	1.19453	7.90159	1.26138	7.92222	1.12603	7.73536	48.45	48.45	1	auto	0	99	801.416	1600.82	1600.84	-0.020816	2	801.426	19	27.1.1.1152.3	32.4846	242.49	15.3	436.45	20.76	445.65	21.35	482.46	21.59	iTRAQ4plex@N-term; iTRAQ4plex(K)@12
1	EFTU_SPIPL	P13552 Elongation factor Tu (EF-Tu).	84.6341	TTTVTGAEMFQK	1.10707	7.28689	1.17024	7.30957	1.18022	6.96871	48.45	48.45	1	auto	0	99	801.408	1600.8	1600.84	-0.0365635	2	801.426	19	27.1.1.1153.2	32.5412	293	16.79	488.75	22	499.57	22.67	611.01	24.23	iTRAQ4plex@N-term; iTRAQ4plex(K)@12
1	EFTU_SPIPL	P13552 Elongation factor Tu (EF-Tu).	84.6341	TTTVTGAEMFQK	0.981008	7.24023	0.959612	7.38933	0.958714	7.00516	48.45	48.45	1	auto	0	99	801.419	1600.82	1600.84	-0.0130203	2	801.426	21	32.1.1.1114.3	31.8872	310.85	17.26	459.48	21.35	434.61	21.19	526.57	22.49	iTRAQ4plex@N-term; iTRAQ4plex(K)@12
1	EFTU_SPIPL	P13552 Elongation factor Tu (EF-Tu).	84.6341	TTTVTGAEMFQK	0.662989	12.5382	0.878464	11.7729	0.725815	11.6665	48.45	48.45	1	auto	0	99	539.953	1616.84	1616.83	0.00476705	3	539.951	14	35.1.1.1029.3	29.0791	125.4	10.91	125.27	11.31	160.5	12.73	160.82	12.5	iTRAQ4plex@N-term; Oxidation(M)@9; iTRAQ4plex(K)@12
1	EFTU_SPIPL	P13552 Elongation factor Tu (EF-Tu).	84.6341	TTTVTGAEMFQK	0.619256	7.15186	0.994847	6.37988	0.764426	6.44048	48.45	48.45	1	auto	0	99	809.436	1616.86	1616.83	0.0244483	2	809.423	21	36.1.1.1029.3	28.9004	402.05	19.52	375.14	19.7	582.76	24.12	543.04	22.98	iTRAQ4plex@N-term; Oxidation(M)@9; iTRAQ4plex(K)@12
1	EFTU_SPIPL	P13552 Elongation factor Tu (EF-Tu).	84.6341	TTTVTGAEMFQK	0.577626	2.96147	0.84379	2.69119	0.67434	2.68929	48.45	48.45	1	auto	0	99	534.59	1600.75	1600.84	-0.0900583	3	534.62	16	36.1.1.1064.2	31.4812	2434.48	48	2118.83	46.82	2992.91	54.82	2900.69	53.05	iTRAQ4plex@N-term; iTRAQ4plex(K)@12
1	EFTU_SPIPL	P13552 Elongation factor Tu (EF-Tu).	84.6341	TTTVTGAEMFQK	0.537313	3.30616	0.786309	2.98871	0.632419	2.9818	48.45	48.45	1	auto	0	99	534.591	1600.75	1600.84	-0.0873115	3	534.62	16	36.1.1.1065.2	31.5562	2039.81	43.91	1651.43	41.44	2336.88	48.45	2279.35	47.03	iTRAQ4plex@N-term; iTRAQ4plex(K)@12
1	EFTU_SPIPL	P13552 Elongation factor Tu (EF-Tu).	84.6341	TTTVTGAEMFQK	0.557891	3.10213	0.866696	2.76807	0.66467	2.79623	48.45	48.45	1	auto	0	99	534.585	1600.73	1600.84	-0.105429	3	534.62	17	37.1.1.1016.2	31.7965	2267.9	46.31	1906.41	44.52	2863.81	53.52	2663.46	50.88	iTRAQ4plex@N-term; iTRAQ4plex(K)@12
1	EFTU_SPIPL	P13552 Elongation factor Tu (EF-Tu).	84.6341	TTTVTGAEMFQK	0.485698	9.51432	0.75857	8.39213	0.610819	8.37256	48.45	48.45	1	auto	0	99	809.428	1616.84	1616.83	0.00869642	2	809.423	19	38.1.1.994.2	29.0334	262.78	15.75	192.31	14.21	290.43	17.06	283.61	16.58	iTRAQ4plex@N-term; Oxidation(M)@9; iTRAQ4plex(K)@12
1	EFTU_SPIPL	P13552 Elongation factor Tu (EF-Tu).	84.6341	TTTVTGAEMFQK	0.525871	3.47914	0.855096	3.0548	0.651331	3.09278	48.45	48.45	1	auto	0	99	534.59	1600.75	1600.84	-0.0882614	3	534.62	18	38.1.1.1031.2	31.7809	1871.21	42.05	1482.67	39.38	2331.26	48.24	2153.48	45.76	iTRAQ4plex@N-term; iTRAQ4plex(K)@12
1	EFTU_SPIPL	P13552 Elongation factor Tu (EF-Tu).	84.6341	TTTVTGAEMFQK	0.491831	8.73794	0.798995	7.63338	0.630886	7.66244	48.45	48.45	1	auto	0	99	809.432	1616.85	1616.83	0.0177547	2	809.423	20	39.1.1.1003.3	29.1611	309.35	17.09	229.25	15.52	360.12	18.97	344.84	18.31	iTRAQ4plex@N-term; Oxidation(M)@9; iTRAQ4plex(K)@12
1	EFTU_SPIPL	P13552 Elongation factor Tu (EF-Tu).	84.6341	TTTVTGAEMFQK	0.512973	10.3657	0.80889	9.1654	0.691402	9.01599	48.45	48.45	1	auto	0	99	809.426	1616.84	1616.83	0.00444838	2	809.423	20	39.1.1.1004.2	29.2169	213.85	14.21	165.29	13.15	252.03	15.91	261.25	15.92	iTRAQ4plex@N-term; Oxidation(M)@9; iTRAQ4plex(K)@12
1	EFTU_SPIPL	P13552 Elongation factor Tu (EF-Tu).	84.6341	TTTVTGAEMFQK	0.589256	9.57092	0.839474	8.76123	0.668132	8.76758	48.45	48.45	1	auto	0	99	539.95	1616.83	1616.83	-0.00318991	3	539.951	17	41.1.1.1044.3	28.8889	230.26	14.76	204.44	14.53	281.63	16.82	271.83	16.26	iTRAQ4plex@N-term; Oxidation(M)@9; iTRAQ4plex(K)@12
1	EFTU_SPIPL	P13552 Elongation factor Tu (EF-Tu).	84.6341	TTTVTGAEMFQK	0.549101	12.7386	0.756016	11.7362	0.698447	11.2918	48.45	48.45	1	auto	0	99	539.955	1616.84	1616.83	0.0114593	3	539.951	17	41.1.1.1045.2	28.9439	135.37	11.31	112	10.77	149.11	12.29	167.06	12.69	iTRAQ4plex@N-term; Oxidation(M)@9; iTRAQ4plex(K)@12
1	EFTU_SPIPL	P13552 Elongation factor Tu (EF-Tu).	84.6341	TTTVTGAEMFQK	0.354174	25.67	0.85494	19.435	0.580799	20.3461	48.45	48.45	1	auto	0	99	809.415	1616.82	1616.83	-0.0168445	2	809.423	18	43.1.1.961.2	29.2941	45.76	6.56	24.42	5.2	57	7.48	46.96	6.78	iTRAQ4plex@N-term; Oxidation(M)@9; iTRAQ4plex(K)@12
1	EFTU_SPIPL	P13552 Elongation factor Tu (EF-Tu).	84.6341	TTTVTGAEMFQK	1.15085	9.95447	1.0539	10.2945	1.03415	9.8217	48.45	48.45	1	auto	0	96	534.609	1600.8	1600.84	-0.0333539	3	534.62	14	3.1.1.1138.3	31.5822	154.62	12.21	268.12	16.25	237.42	15.68	282.53	16.5	iTRAQ4plex@N-term; iTRAQ4plex(K)@12
1	EFTU_SPIPL	P13552 Elongation factor Tu (EF-Tu).	84.6341	TTTVTGAEMFQK	1.01449	5.86696	0.933384	6.06669	0.831698	5.88795	48.45	48.45	1	auto	0	93	539.944	1616.81	1616.83	-0.0210192	3	539.951	13	9.1.1.1035.3	28.7676	466.88	21.17	713.67	26.57	634.92	25.59	686.1	25.77	iTRAQ4plex@N-term; Oxidation(M)@9; iTRAQ4plex(K)@12
1	EFTU_SPIPL	P13552 Elongation factor Tu (EF-Tu).	84.6341	TTTVTGAEMFQK	0.746515	6.79942	0.925546	6.51017	0.637262	6.74212	48.45	48.45	1	auto	0	90	539.952	1616.83	1616.83	0.00117149	3	539.951	13	33.1.1.1011.2	29.1517	400.43	19.52	450.41	21.35	539.98	23.3	450.88	21	iTRAQ4plex@N-term; Oxidation(M)@9; iTRAQ4plex(K)@12
1	EFTU_SPIPL	P13552 Elongation factor Tu (EF-Tu).	84.6341	TTTVTGAEMFQK	1.2572	3.95726	1.01617	4.20019	0.949465	4.03404	48.45	48.45	1	auto	0	65	539.946	1616.82	1616.83	-0.016225	3	539.951	12	33.1.1.1012.3	29.2442	947.38	30.27	1794.62	41.9	1402.63	38.24	1589.35	39.14	iTRAQ4plex@N-term; Oxidation(M)@9; iTRAQ4plex(K)@12
1	EFTU_SPIPL	P13552 Elongation factor Tu (EF-Tu).	84.6341	TTTVTGAEMFQK	1.40338	10.3507	1.30721	10.6257	1.09593	10.4843	48.45	48.45	1	auto	0	58	534.606	1600.8	1600.84	-0.0415957	3	534.62	12	26.1.1.1148.2	32.5762	133.83	11.4	282.99	16.64	254.89	16.19	259.15	15.84	iTRAQ4plex@N-term; iTRAQ4plex(K)@12
1	EFTU_SPIPL	P13552 Elongation factor Tu (EF-Tu).	84.6341	TVGAGVVAK							48.45	48.45	0	no quant - weak signal	0	99	545.349	1088.68	1088.68	0.00427273	2	545.347	13	22.1.1.1434.2	26.668	6.47	2.45	0	0.62	5.87	2.45	14.86	3.74	iTRAQ4plex@N-term; iTRAQ4plex(K)@9
1	EFTU_SPIPL	P13552 Elongation factor Tu (EF-Tu).	84.6341	TVGAGVVAK							48.45	48.45	0	no quant - weak signal	0	99	545.349	1088.68	1088.68	0.00451689	2	545.347	13	22.1.1.1435.2	26.7588	3.17	1.73	2.78	1.73	7.99	2.83	11.51	3.32	iTRAQ4plex@N-term; iTRAQ4plex(K)@9
1	EFTU_SPIPL	P13552 Elongation factor Tu (EF-Tu).	84.6341	TVGAGVVAK	0.909366	9.04833	1.39442	8.36294	1.0331	8.48327	48.45	48.45	1	auto	0	98	545.348	1088.68	1088.68	0.00171639	2	545.347	16	21.1.1.1074.4	26.5034	207	14.07	283.63	16.94	420.55	20.49	377.86	19.18	iTRAQ4plex@N-term; iTRAQ4plex(K)@9
1	EFTU_SPIPL	P13552 Elongation factor Tu (EF-Tu).	84.6341	TVGAGVVAK							48.45	48.45	0	no quant - weak signal	0	97	363.908	1088.7	1088.68	0.0213733	3	363.901	11	46.1.1.1428.2	27.4928	0	0	0	0	0	0.28	6.5	2.45	iTRAQ4plex@N-term; iTRAQ4plex(K)@9
1	EFTU_SPIPL	P13552 Elongation factor Tu (EF-Tu).	84.6341	TVGAGVVAK	0.926633	12.6731	1.2948	11.9724	1.41996	11.318	48.45	48.45	1	auto	0	96	545.352	1088.69	1088.68	0.00971832	2	545.347	16	27.1.1.1084.3	27.4146	104.49	10	145.89	12.12	197.12	14.18	262.16	15.84	iTRAQ4plex@N-term; iTRAQ4plex(K)@9
1	EFTU_SPIPL	P13552 Elongation factor Tu (EF-Tu).	84.6341	TVGAGVVAK	0.691502	10.6308	0.895831	10.0654	0.83304	9.70274	48.45	48.45	1	auto	0	94	363.898	1088.67	1088.68	-0.00803896	3	363.901	13	21.1.1.1075.4	26.5767	170.54	12.73	177.69	13.45	222.59	15.03	251.02	15.56	iTRAQ4plex@N-term; iTRAQ4plex(K)@9
1	EFTU_SPIPL	P13552 Elongation factor Tu (EF-Tu).	84.6341	TVGAGVVAK	0.971591	18.8956	1.08686	18.6678	0.91569	18.4171	48.45	48.45	1	auto	0	89	363.903	1088.69	1088.68	0.00786001	3	363.901	13	23.1.1.959.3	26.4134	45.91	6.63	67.21	8.19	72.7	8.6	74.28	8.49	iTRAQ4plex@N-term; iTRAQ4plex(K)@9
1	EFTU_SPIPL	P13552 Elongation factor Tu (EF-Tu).	84.6341	VGDTVELIGIK	0.580116	7.2416	0.806468	6.66531	0.622985	6.71536	48.45	48.45	1	auto	0	99	716.434	1430.85	1430.86	-0.00466979	2	716.437	20	3.1.1.1207.3	36.7747	405.7	19.6	354.62	19.13	476.7	21.89	446.58	20.83	iTRAQ4plex@N-term; iTRAQ4plex(K)@11
1	EFTU_SPIPL	P13552 Elongation factor Tu (EF-Tu).	84.6341	VGDTVELIGIK	0.724727	7.11973	0.944808	6.74431	0.889647	6.49025	48.45	48.45	1	auto	0	99	644.378	1286.74	1286.76	-0.0150335	2	644.386	19	6.1.1.1178.4	33.7611	371.25	18.79	405.4	20.3	511.05	22.78	583.58	23.71	No iTRAQ4plex@N-term; iTRAQ4plex(K)@11
1	EFTU_SPIPL	P13552 Elongation factor Tu (EF-Tu).	84.6341	VGDTVELIGIK	0.567728	2.26616	0.81575	2.06557	0.650246	2.06513	48.45	48.45	1	auto	0	99	716.409	1430.8	1430.86	-0.0554293	2	716.437	20	6.1.1.1195.2	34.9961	4198.27	63.02	3591.32	60.97	4989.77	70.8	4823.52	68.41	iTRAQ4plex@N-term; iTRAQ4plex(K)@11
1	EFTU_SPIPL	P13552 Elongation factor Tu (EF-Tu).	84.6341	VGDTVELIGIK	0.643566	2.23767	0.873343	2.08334	0.64801	2.11981	48.45	48.45	1	auto	0	99	716.391	1430.77	1430.86	-0.0920525	2	716.437	20	6.1.1.1196.4	35.1069	4003.63	61.62	3882.31	63.06	5094.39	71.53	4584.08	66.82	iTRAQ4plex@N-term; iTRAQ4plex(K)@11
1	EFTU_SPIPL	P13552 Elongation factor Tu (EF-Tu).	84.6341	VGDTVELIGIK	0.825086	3.58351	0.971851	3.48796	0.793435	3.4619	48.45	48.45	1	auto	0	99	716.434	1430.85	1430.86	-0.0058749	2	716.437	20	7.1.1.1125.4	34.8536	1373.21	36.2	1707.18	41.44	1944.42	44.41	1925.15	43.2	iTRAQ4plex@N-term; iTRAQ4plex(K)@11
1	EFTU_SPIPL	P13552 Elongation factor Tu (EF-Tu).	84.6341	VGDTVELIGIK	0.462616	8.30357	0.729459	7.27277	0.573915	7.30473	48.45	48.45	1	auto	0	99	716.436	1430.86	1430.86	-0.00119298	2	716.437	19	26.1.1.1216.2	37.6871	356.33	18.33	248.38	16.19	378.71	19.47	361.34	18.74	iTRAQ4plex@N-term; iTRAQ4plex(K)@11
1	EFTU_SPIPL	P13552 Elongation factor Tu (EF-Tu).	84.6341	VGDTVELIGIK	0.470244	14.6527	0.807975	12.5561	0.610464	12.7519	48.45	48.45	1	auto	0	98	477.966	1430.88	1430.86	0.0188041	3	477.96	16	2.1.1.1221.2	36.9375	113.43	10.34	80.37	9.22	133.53	11.53	122.35	10.91	iTRAQ4plex@N-term; iTRAQ4plex(K)@11
1	EFTU_SPIPL	P13552 Elongation factor Tu (EF-Tu).	84.6341	VGDTVELIGIK	0.677994	4.36197	0.979303	4.01048	0.686213	4.1364	48.45	48.45	1	auto	0	98	477.96	1430.86	1430.86	-0.00120838	3	477.96	15	6.1.1.1196.2	35.0703	1025.88	31.21	1048.01	32.76	1463.75	38.25	1243.86	34.86	iTRAQ4plex@N-term; iTRAQ4plex(K)@11
1	EFTU_SPIPL	P13552 Elongation factor Tu (EF-Tu).	84.6341	VGDTVELIGIK	0.663791	10.6165	0.912481	9.87448	0.726342	9.87457	48.45	48.45	1	auto	0	97	477.966	1430.88	1430.86	0.0162237	3	477.96	15	7.1.1.1126.4	34.9302	174.92	12.88	174.95	13.38	232.55	15.3	224.49	14.77	iTRAQ4plex@N-term; iTRAQ4plex(K)@11
1	EFTU_SPIPL	P13552 Elongation factor Tu (EF-Tu).	84.6341	VGDTVELIGIK	0.672277	15.8631	0.997874	14.5096	0.854781	14.2834	48.45	48.45	1	auto	0	97	477.962	1430.87	1430.86	0.00628046	3	477.96	15	8.1.1.1255.3	35.7617	77.95	8.6	78.96	9	113.33	10.68	117.73	10.68	iTRAQ4plex@N-term; iTRAQ4plex(K)@11
1	EFTU_SPIPL	P13552 Elongation factor Tu (EF-Tu).	84.6341	VGDTVELIGIK	0.796897	13.4741	0.866707	13.3629	0.728676	13.1512	48.45	48.45	1	auto	0	95	716.436	1430.86	1430.86	-0.000948824	2	716.437	14	26.1.1.1217.4	37.7996	98.64	9.7	118.44	10.91	124.56	11.27	127	11.09	iTRAQ4plex@N-term; iTRAQ4plex(K)@11
1	EFTU_SPIPL	P13552 Elongation factor Tu (EF-Tu).	84.6341	VGDTVELIGIK	0.952073	21.8688	0.864464	22.7324	0.853125	21.5167	48.45	48.45	1	auto	0	93	429.942	1286.81	1286.76	0.0486237	3	429.926	14	30.1.1.1188.4	34.6926	34.45	5.74	49.42	7	43.39	6.71	51.93	7.07	No iTRAQ4plex@N-term; iTRAQ4plex(K)@11
1	EFTU_SPIPL	P13552 Elongation factor Tu (EF-Tu).	84.6341	VGDTVELIGIK	0.52681	15.88	0.938841	13.6279	0.650332	14.1283	48.45	48.45	1	auto	0	89	477.963	1430.87	1430.86	0.00809999	3	477.96	15	3.1.1.1208.3	36.8505	89.95	9.22	71.4	8.66	123.04	11.05	103.36	10.05	iTRAQ4plex@N-term; iTRAQ4plex(K)@11
1	EFTU_SPIPL	P13552 Elongation factor Tu (EF-Tu).	84.6341	VGDTVELIGIK							48.45	48.45	0	no quant - weak signal	0	28	429.943	1286.81	1286.76	0.049173	3	429.926	12	30.1.1.1189.4	34.7676	6.13	2.45	15.15	3.87	21.42	4.58	8.68	3	No iTRAQ4plex@N-term; iTRAQ4plex(K)@11
1	EFTU_SPIPL	P13552 Elongation factor Tu (EF-Tu).	84.6341	VGDTVELIGIK	0.773989	20.3087	0.97241	19.4269	0.737669	19.6394	48.45	48.45	1	auto	0	24	477.965	1430.87	1430.86	0.0152332	3	477.96	12	2.1.1.1222.3	37.0317	44.1	6.48	51.43	7.21	62.48	7.94	57.48	7.49	iTRAQ4plex@N-term; iTRAQ4plex(K)@11
1	EFTU_SPIPL	P13552 Elongation factor Tu (EF-Tu).	84.6341	VIAK					1.12883	26.4781	48.45	48.45	0	auto - low confidence	0	0	359.756	717.497	717.499	-0.00261602	2	359.757	5	21.1.1.1034.4	23.5875	20.19	4.36	12.2	3.61	16.96	4.24	40.27	6.17	iTRAQ4plex@N-term; iTRAQ4plex(K)@4
1	EFTU_SPIPL	P13552 Elongation factor Tu (EF-Tu).	84.6341	VIAKPK							48.45	48.45	0	no quant - weak signal	0	0.931713	363.261	1086.76	1086.75	0.0114361	3	363.257	7	47.1.1.1009.4	23.8567	0	0.11	5.26	2.24	4.92	2.24	4.08	2	iTRAQ4plex@N-term; iTRAQ4plex(K)@4; iTRAQ4plex(K)@6
2	Q8GLJ6_SPIPL	Q8GLJ6 Ribulose-1,5-bisphosphate carboxylase/oxygenase large subunit (EC 4.1.1.39) (Fragment).	69.9266	AMHAVVDR					1.41636	33.7639	32.44	32.44	1	auto	2	99	521.796	1041.58	1041.55	0.0258038	2	521.783	14	41.1.1.960.4	22.7188	11.6	3.32	11.03	3.32	3.46	2.24	29.03	5.2	iTRAQ4plex@N-term
2	Q8GLJ6_SPIPL	Q8GLJ6 Ribulose-1,5-bisphosphate carboxylase/oxygenase large subunit (EC 4.1.1.39) (Fragment).	69.9266	AQAETNEIK	0.451604	10.0849	0.439343	10.4671	1.02448	7.75576	32.44	32.44	1	auto	2	99	646.367	1290.72	1290.7	0.0170024	2	646.358	15	7.1.1.976.2	23.7194	242.91	15.13	165.29	13.11	155.49	13.08	439.71	20.32	iTRAQ4plex@N-term; iTRAQ4plex(K)@9
2	Q8GLJ6_SPIPL	Q8GLJ6 Ribulose-1,5-bisphosphate carboxylase/oxygenase large subunit (EC 4.1.1.39) (Fragment).	69.9266	DNGLLLHIHR	0.774447	12.301	0.733825	12.6786	0.788965	11.7071	32.44	32.44	1	auto	2	99	444.933	1331.78	1331.74	0.0338548	3	444.922	18	15.1.1.1049.3	30.471	119.71	10.68	139.69	11.83	127.99	11.53	166.88	12.65	iTRAQ4plex@N-term; Deamidated(N)@2
2	Q8GLJ6_SPIPL	Q8GLJ6 Ribulose-1,5-bisphosphate carboxylase/oxygenase large subunit (EC 4.1.1.39) (Fragment).	69.9266	EIGTPIIMHDFFTAGFTANTTLAR	0.392149	20.7129	0.494233	19.3765	0.739374	16.173	32.44	32.44	1	auto	2	99	692.871	2767.45	2767.41	0.0407462	4	692.86	27	33.1.1.1220.4	44.8159	63.77	7.75	37.68	6.32	45.92	6.93	83.31	8.89	iTRAQ4plex@N-term
2	Q8GLJ6_SPIPL	Q8GLJ6 Ribulose-1,5-bisphosphate carboxylase/oxygenase large subunit (EC 4.1.1.39) (Fragment).	69.9266	FEFEAMDTL	0.436615	23.0462	0.53244	21.9534	0.8628	18.1011	32.44	32.44	1	auto	2	99	631.796	1261.58	1261.57	0.0125042	2	631.79	14	2.1.1.1256.4	39.6167	47.76	6.71	31.42	5.74	37.05	6.25	72.81	8.31	iTRAQ4plex@N-term; Oxidation(M)@6
2	Q8GLJ6_SPIPL	Q8GLJ6 Ribulose-1,5-bisphosphate carboxylase/oxygenase large subunit (EC 4.1.1.39) (Fragment).	69.9266	FLFVQEAIEK	0.489257	4.51432	0.36957	5.12934	0.851039	3.69869	32.44	32.44	0	auto - shared MS/MS	2	99	504.614	1510.82	1510.86	-0.0442967	3	504.629	15	7.1.1.1168.3	38.0587	1146.5	32.89	845.19	29.46	617.34	26.25	1724.01	40.25	iTRAQ4plex@N-term; iTRAQ4plex(K)@10
2	Q8GLJ6_SPIPL	Q8GLJ6 Ribulose-1,5-bisphosphate carboxylase/oxygenase large subunit (EC 4.1.1.39) (Fragment).	69.9266	GGLDFTKDDENINSQPFMR	0.493223	6.35732	0.466071	6.66222	1.06615	4.99912	32.44	32.44	0	auto - shared MS/MS	2	99	824.735	2471.18	2471.2	-0.0162242	3	824.74	29	6.1.1.1183.3	34.1178	577.42	23.35	429.12	21.05	392.1	20.76	1087.74	31.97	iTRAQ4plex@N-term; iTRAQ4plex(K)@7
2	Q8GLJ6_SPIPL	Q8GLJ6 Ribulose-1,5-bisphosphate carboxylase/oxygenase large subunit (EC 4.1.1.39) (Fragment).	69.9266	GHYLNVTAPTCEEMMK	0.586421	5.04075	0.525464	5.36486	1.13341	4.14079	32.44	32.44	1	auto	2	99	719.99	2156.95	2157	-0.04924	3	720.006	19	10.1.1.1118.3	35.6902	825.99	27.96	729.84	27.26	632.37	26.32	1654.16	39.45	iTRAQ4plex@N-term; Methylthio(C)@11; iTRAQ4plex(K)@16
2	Q8GLJ6_SPIPL	Q8GLJ6 Ribulose-1,5-bisphosphate carboxylase/oxygenase large subunit (EC 4.1.1.39) (Fragment).	69.9266	GITMGFVDLMR	0.551338	22.6886	0.521335	23.9156	1.426	17.6427	32.44	32.44	0	auto - shared MS/MS	2	99	692.381	1382.75	1382.72	0.0304585	2	692.366	20	16.1.1.1284.2	42.4208	42.3	6.32	35.14	6	32.13	6	106.58	10	iTRAQ4plex@N-term
2	Q8GLJ6_SPIPL	Q8GLJ6 Ribulose-1,5-bisphosphate carboxylase/oxygenase large subunit (EC 4.1.1.39) (Fragment).	69.9266	GITMGFVDLMREDHIEEDR	0.692409	13.1985	0.406959	16.1193	0.827459	12.0758	32.44	32.44	0	auto - shared MS/MS	2	99	602.553	2406.18	2406.14	0.0384299	4	602.543	24	6.1.1.1234.3	37.9344	109.49	10.2	114.23	10.68	64.92	8.54	160.08	12.3	iTRAQ4plex@N-term
2	Q8GLJ6_SPIPL	Q8GLJ6 Ribulose-1,5-bisphosphate carboxylase/oxygenase large subunit (EC 4.1.1.39) (Fragment).	69.9266	MSGGDHLHSGTVVGK	0.458181	8.91216	0.402453	9.55255	0.82072	7.19413	32.44	32.44	0	auto - shared MS/MS	2	99	590.655	1768.94	1768.91	0.0298856	3	590.645	22	42.1.1.1076.4	27.1201	307.59	17.03	212.35	14.83	180.36	14.04	446.05	20.49	iTRAQ4plex@N-term; iTRAQ4plex(K)@15
2	Q8GLJ6_SPIPL	Q8GLJ6 Ribulose-1,5-bisphosphate carboxylase/oxygenase large subunit (EC 4.1.1.39) (Fragment).	69.9266	TFQGPPHGITVER	0.527532	9.29179	0.526285	9.54439	1.10408	7.41875	32.44	32.44	0	auto - shared MS/MS	2	99	791.925	1581.84	1581.84	-0.00339663	2	791.927	22	41.1.1.1055.2	29.688	259.29	15.65	206.1	14.56	198.82	14.7	505.83	21.82	iTRAQ4plex@N-term
2	Q8GLJ6_SPIPL	Q8GLJ6 Ribulose-1,5-bisphosphate carboxylase/oxygenase large subunit (EC 4.1.1.39) (Fragment).	69.9266	VALEACIQAR	0.565937	5.52244	0.527721	5.76314	0.858678	4.72901	32.44	32.44	0	auto - shared MS/MS	2	99	632.337	1262.66	1262.66	4.34927e-05	2	632.337	17	16.1.1.1213.2	37.1074	702.92	25.79	599.4	24.74	540.46	24.02	1066.48	31.82	iTRAQ4plex@N-term; Methylthio(C)@6
2	Q8GLJ6_SPIPL	Q8GLJ6 Ribulose-1,5-bisphosphate carboxylase/oxygenase large subunit (EC 4.1.1.39) (Fragment).	69.9266	WSPELAVACELWK	0.600344	13.6708	0.548982	14.4514	1.17704	11.2375	32.44	32.44	0	auto - shared MS/MS	2	99	622.667	1864.98	1864.95	0.0344103	3	622.656	20	6.1.1.1337.3	45.6844	110.87	10.25	100.29	10.1	88.68	9.85	230.58	14.73	iTRAQ4plex@N-term; Methylthio(C)@9; iTRAQ4plex(K)@13
2	Q8GLJ6_SPIPL	Q8GLJ6 Ribulose-1,5-bisphosphate carboxylase/oxygenase large subunit (EC 4.1.1.39) (Fragment).	69.9266	YGRPLLGCTIKPK	0.441815	5.48407	0.433244	5.66986	0.996383	4.2076	32.44	32.44	0	auto - shared MS/MS	2	99	481.786	1923.12	1923.12	-0.000685916	4	481.786	21	25.1.1.1197.2	33.405	834.12	28.04	555.28	24.06	526.52	24.04	1468.49	37.16	iTRAQ4plex@N-term; Methylthio(C)@8; iTRAQ4plex(K)@11; iTRAQ4plex(K)@13
2	Q8GLJ6_SPIPL	Q8GLJ6 Ribulose-1,5-bisphosphate carboxylase/oxygenase large subunit (EC 4.1.1.39) (Fragment).	69.9266	EDHIEEDR							32.44	32.44	0	no quant	1.1549	93	396.216	1185.63	1185.54	0.0872871	3	396.187	9	29.1.1.977.2	18.2927									iTRAQ4plex@N-term
2	Q8GLJ6_SPIPL	Q8GLJ6 Ribulose-1,5-bisphosphate carboxylase/oxygenase large subunit (EC 4.1.1.39) (Fragment).	69.9266	IPIAYLK	0.324693	17.8213	0.19535	23.0811	0.772899	12.8726	32.44	32.44	1	auto	0.853872	86	553.364	1104.71	1104.72	-0.00188092	2	553.365	12	22.1.1.1570.2	37.0422	97.99	9.59	47.94	7.14	27.89	5.83	133.82	11.19	iTRAQ4plex@N-term; iTRAQ4plex(K)@7
2	Q8GLJ6_SPIPL	Q8GLJ6 Ribulose-1,5-bisphosphate carboxylase/oxygenase large subunit (EC 4.1.1.39) (Fragment).	69.9266	EGGDVIR							32.44	32.44	0	no quant - weak signal	0.200659	37	445.272	888.53	888.479	0.0511602	2	445.247	10	6.1.1.1029.2	22.6836	6.35	2.45	4.92	2.24	2.28	1.73	15.03	3.74	iTRAQ4plex@N-term
2	Q8GLJ6_SPIPL	Q8GLJ6 Ribulose-1,5-bisphosphate carboxylase/oxygenase large subunit (EC 4.1.1.39) (Fragment).	69.9266	AVYECLR	0.837112	4.59606	0.654504	5.02934	1.0701	4.19959	32.44	32.44	0	auto - shared MS/MS	0.167491	32	522.268	1042.52	1042.51	0.0161159	2	522.26	12	15.1.1.1088.3	33.3685	824.76	28.05	1040.29	32.16	786.49	29.14	1559.44	38.42	iTRAQ4plex@N-term; Methylthio(C)@5
2	Q8GLJ6_SPIPL	Q8GLJ6 Ribulose-1,5-bisphosphate carboxylase/oxygenase large subunit (EC 4.1.1.39) (Fragment).	69.9266	LGLSAK	0.510487	13.7738	0.572055	13.4947	0.77396	11.6585	32.44	32.44	0	auto - shared MS/MS	0.0399633	8.79121	438.793	875.571	875.568	0.00282423	2	438.791	10	21.1.1.1095.3	28.0251	120.7	10.68	92.84	9.8	100.6	10.25	165.06	12.53	iTRAQ4plex@N-term; iTRAQ4plex(K)@6
2	Q8GLJ6_SPIPL	Q8GLJ6 Ribulose-1,5-bisphosphate carboxylase/oxygenase large subunit (EC 4.1.1.39) (Fragment).	69.9266	LEGEK							32.44	32.44	0	no quant - weak signal	0.0121066	2.74914	432.279	862.544	862.5	0.0436488	2	432.257	8	31.1.1.896.2	21.2281	15.94	3.87	9.63	3.16	5.04	2.45	19.22	4.24	iTRAQ4plex@N-term; iTRAQ4plex(K)@5
2	Q8GLJ6_SPIPL	Q8GLJ6 Ribulose-1,5-bisphosphate carboxylase/oxygenase large subunit (EC 4.1.1.39) (Fragment).	69.9266	AEFAK	0.541454	14.0289	0.557626	14.2293	1.06983	11.3554	32.44	32.44	0	auto - shared MS/MS	0.0113399	2.57732	427.271	852.528	852.495	0.0326019	2	427.255	8	11.1.1.985.4	24.9046	112.13	10.3	91.48	9.7	91.1	9.9	211.96	14.15	iTRAQ4plex@N-term; iTRAQ4plex(K)@5
2	Q8GLJ6_SPIPL	Q8GLJ6 Ribulose-1,5-bisphosphate carboxylase/oxygenase large subunit (EC 4.1.1.39) (Fragment).	69.9266	SVTN							32.44	32.44	0	no quant - weak signal	4.87424e-07	0.000112233	564.323	563.315	563.304	0.0118101	1	564.311	5	40.1.1.1379.2	57.8316	0	0	0	0.28	8.41	2.83	6.08	2.45	iTRAQ4plex@N-term
2	Q8GLJ6_SPIPL	Q8GLJ6 Ribulose-1,5-bisphosphate carboxylase/oxygenase large subunit (EC 4.1.1.39) (Fragment).	69.9266	AEFAK	1.01824	16.1828	1.18378	15.908	1.29773	14.9687	32.44	32.44	0	auto - shared MS/MS	0	2.57732	427.267	852.52	852.495	0.0251092	2	427.255	8	14.1.1.966.4	24.9836	61.47	7.68	94.31	9.7	106.02	10.44	140.95	11.62	iTRAQ4plex@N-term; iTRAQ4plex(K)@5
2	Q8GLJ6_SPIPL	Q8GLJ6 Ribulose-1,5-bisphosphate carboxylase/oxygenase large subunit (EC 4.1.1.39) (Fragment).	69.9266	AEFAK	0.816274	15.0744	0.638761	16.5657	1.2371	13.3598	32.44	32.44	0	auto - shared MS/MS	0	1.71821	427.266	852.518	852.495	0.0229744	2	427.255	8	38.1.1.944.4	25.3634	77.59	8.6	95.43	9.75	72.21	8.89	169.6	12.65	iTRAQ4plex@N-term; iTRAQ4plex(K)@5
2	Q8GLJ6_SPIPL	Q8GLJ6 Ribulose-1,5-bisphosphate carboxylase/oxygenase large subunit (EC 4.1.1.39) (Fragment).	69.9266	AEFAK	0.641977	15.8106	0.733548	15.5312	1.12492	13.3405	32.44	32.44	0	auto - shared MS/MS	0	0.859107	427.271	852.528	852.495	0.0332123	2	427.255	8	11.1.1.986.4	24.9779	80.13	8.72	77.51	8.89	85.64	9.49	159.27	12.29	iTRAQ4plex@N-term; iTRAQ4plex(K)@5
2	Q8GLJ6_SPIPL	Q8GLJ6 Ribulose-1,5-bisphosphate carboxylase/oxygenase large subunit (EC 4.1.1.39) (Fragment).	69.9266	AGFTA	2.0206	13.7923	1.25859	15.1251	1.18761	14.5312	32.44	32.44	0	auto - low confidence	0	0	305.669	609.323	609.324	-0.00123942	2	305.669	4	45.1.1.1096.4	28.4377	68.69	8.25	209.13	14.18	125.96	11.58	144.14	11.79	iTRAQ4plex@N-term
2	Q8GLJ6_SPIPL	Q8GLJ6 Ribulose-1,5-bisphosphate carboxylase/oxygenase large subunit (EC 4.1.1.39) (Fragment).	69.9266	AGFTA	2.57954	15.5734	1.57017	16.8638	1.2267	16.7928	32.44	32.44	0	auto - low confidence	0	0	305.668	609.322	609.324	-0.00246016	2	305.669	5	45.1.1.1097.3	28.4927	51.65	7.21	200.75	13.86	118.16	11.18	111.95	10.45	iTRAQ4plex@N-term
2	Q8GLJ6_SPIPL	Q8GLJ6 Ribulose-1,5-bisphosphate carboxylase/oxygenase large subunit (EC 4.1.1.39) (Fragment).	69.9266	ALEA							32.44	32.44	0	no quant - weak signal	0	0	547.349	546.342	546.314	0.0286143	1	547.321	3	37.1.1.1352.2	56.8966	0	0.09	4.24	2	3	1.73	0	0.15	iTRAQ4plex@N-term
2	Q8GLJ6_SPIPL	Q8GLJ6 Ribulose-1,5-bisphosphate carboxylase/oxygenase large subunit (EC 4.1.1.39) (Fragment).	69.9266	AMHAVVDR							32.44	32.44	0	no quant - weak signal	0	97	348.204	1041.59	1041.55	0.0401982	3	348.191	12	17.1.1.920.3	22.0083	10.6	3.16	7.7	2.83	8.29	3	22.31	4.58	iTRAQ4plex@N-term
2	Q8GLJ6_SPIPL	Q8GLJ6 Ribulose-1,5-bisphosphate carboxylase/oxygenase large subunit (EC 4.1.1.39) (Fragment).	69.9266	AMHAVVDR	0.377704	28.1703	0.284986	32.6678	0.947886	20.6636	32.44	32.44	1	auto	0	78	348.203	1041.59	1041.55	0.0353456	3	348.191	11	17.1.1.921.2	22.0625	35.09	5.74	19.97	4.58	14.57	4.12	58.77	7.42	iTRAQ4plex@N-term
2	Q8GLJ6_SPIPL	Q8GLJ6 Ribulose-1,5-bisphosphate carboxylase/oxygenase large subunit (EC 4.1.1.39) (Fragment).	69.9266	AMHAVVDR							32.44	32.44	0	no quant - weak signal	0	74	521.796	1041.58	1041.55	0.0259258	2	521.783	12	41.1.1.961.2	22.7547	10.67	3.16	4.54	2.24	5.08	2.45	25.71	4.9	iTRAQ4plex@N-term
2	Q8GLJ6_SPIPL	Q8GLJ6 Ribulose-1,5-bisphosphate carboxylase/oxygenase large subunit (EC 4.1.1.39) (Fragment).	69.9266	AMHAVVDR							32.44	32.44	0	no quant - weak signal	0	45	348.214	1041.62	1041.55	0.0705109	3	348.191	10	18.1.1.896.4	22.0714	0	0.09	4.21	2	3.57	2	11.72	3.32	iTRAQ4plex@N-term
2	Q8GLJ6_SPIPL	Q8GLJ6 Ribulose-1,5-bisphosphate carboxylase/oxygenase large subunit (EC 4.1.1.39) (Fragment).	69.9266	AMHAVVDR							32.44	32.44	0	no quant - weak signal	0	41	348.214	1041.62	1041.55	0.0693206	3	348.191	10	18.1.1.897.3	22.1256	4.31	2	0	0.45	5.21	2.24	5.16	2.24	iTRAQ4plex@N-term
2	Q8GLJ6_SPIPL	Q8GLJ6 Ribulose-1,5-bisphosphate carboxylase/oxygenase large subunit (EC 4.1.1.39) (Fragment).	69.9266	AMHAVVDR							32.44	32.44	0	no quant	0	4	353.536	1057.58	1057.55	0.0387502	3	353.523	8	17.1.1.814.2	15.3549									iTRAQ4plex@N-term; Oxidation(M)@2
2	Q8GLJ6_SPIPL	Q8GLJ6 Ribulose-1,5-bisphosphate carboxylase/oxygenase large subunit (EC 4.1.1.39) (Fragment).	69.9266	AQAETNEIK					0.686072	30.0045	32.44	32.44	1	auto	0	98	646.379	1290.74	1290.7	0.0416262	2	646.358	13	8.1.1.1095.3	23.8684	19.13	4.24	11.35	3.46	12.34	3.61	23.19	4.69	iTRAQ4plex@N-term; iTRAQ4plex(K)@9
2	Q8GLJ6_SPIPL	Q8GLJ6 Ribulose-1,5-bisphosphate carboxylase/oxygenase large subunit (EC 4.1.1.39) (Fragment).	69.9266	AQAETNEIK							32.44	32.44	0	no quant - weak signal	0	87	431.262	1290.76	1290.7	0.0611258	3	431.241	12	3.1.1.1039.4	24.2605	7.46	2.65	3.41	2	13.22	3.61	14.5	3.74	iTRAQ4plex@N-term; iTRAQ4plex(K)@9
2	Q8GLJ6_SPIPL	Q8GLJ6 Ribulose-1,5-bisphosphate carboxylase/oxygenase large subunit (EC 4.1.1.39) (Fragment).	69.9266	AQAETNEIK							32.44	32.44	0	no quant - weak signal	0	86	646.37	1290.72	1290.7	0.0221796	2	646.358	12	27.1.1.1047.4	24.7037	7.46	2.65	3.62	2	6.61	2.65	16.98	4	iTRAQ4plex@N-term; iTRAQ4plex(K)@9
2	Q8GLJ6_SPIPL	Q8GLJ6 Ribulose-1,5-bisphosphate carboxylase/oxygenase large subunit (EC 4.1.1.39) (Fragment).	69.9266	AQAETNEIK	0.491116	9.99767	0.357532	11.6098	1.01346	7.93395	32.44	32.44	1	auto	0	85	431.255	1290.74	1290.7	0.0402608	3	431.241	12	7.1.1.977.2	23.7927	233.07	14.83	172.47	13.3	121.41	11.79	417.36	19.78	iTRAQ4plex@N-term; iTRAQ4plex(K)@9
2	Q8GLJ6_SPIPL	Q8GLJ6 Ribulose-1,5-bisphosphate carboxylase/oxygenase large subunit (EC 4.1.1.39) (Fragment).	69.9266	AQAETNEIK							32.44	32.44	0	no quant - weak signal	0	64	431.278	1290.81	1290.7	0.109468	3	431.241	11	3.1.1.1038.4	24.1872	11.86	3.32	0	0.86	2.81	1.73	10.68	3.16	iTRAQ4plex@N-term; iTRAQ4plex(K)@9
2	Q8GLJ6_SPIPL	Q8GLJ6 Ribulose-1,5-bisphosphate carboxylase/oxygenase large subunit (EC 4.1.1.39) (Fragment).	69.9266	AQAETNEIK							32.44	32.44	0	no quant - weak signal	0	63	574.325	1146.64	1146.6	0.0348897	2	574.307	12	7.1.1.941.2	21.1702	6.16	2.45	13.62	3.61	1.43	1.73	22.63	4.58	No iTRAQ4plex@N-term; iTRAQ4plex(K)@9
2	Q8GLJ6_SPIPL	Q8GLJ6 Ribulose-1,5-bisphosphate carboxylase/oxygenase large subunit (EC 4.1.1.39) (Fragment).	69.9266	AQAETNEIK							32.44	32.44	0	no quant - weak signal	0	22	431.256	1290.75	1290.7	0.0443177	3	431.241	10	32.1.1.1012.3	24.3272	5.3	2.24	3.9	2	2.02	1.73	22.62	4.58	iTRAQ4plex@N-term; iTRAQ4plex(K)@9
2	Q8GLJ6_SPIPL	Q8GLJ6 Ribulose-1,5-bisphosphate carboxylase/oxygenase large subunit (EC 4.1.1.39) (Fragment).	69.9266	AQAETNEIK							32.44	32.44	0	no quant - weak signal	0	21	574.323	1146.63	1146.6	0.0320818	2	574.307	11	7.1.1.942.2	21.2427	7.38	2.65	6.99	2.65	2.82	2	24.74	4.8	No iTRAQ4plex@N-term; iTRAQ4plex(K)@9
2	Q8GLJ6_SPIPL	Q8GLJ6 Ribulose-1,5-bisphosphate carboxylase/oxygenase large subunit (EC 4.1.1.39) (Fragment).	69.9266	AQAETNEIK							32.44	32.44	0	no quant - weak signal	0	10	574.329	1146.64	1146.6	0.0426023	2	574.307	10	31.1.1.903.2	21.7456	4.15	2	7.09	2.65	6.4	2.65	16.99	4	No iTRAQ4plex@N-term; iTRAQ4plex(K)@9
2	Q8GLJ6_SPIPL	Q8GLJ6 Ribulose-1,5-bisphosphate carboxylase/oxygenase large subunit (EC 4.1.1.39) (Fragment).	69.9266	AQAETNEIK							32.44	32.44	0	no quant - weak signal	0	7	431.282	1290.82	1290.7	0.120799	3	431.241	10	2.1.1.1046.4	23.9558	6.28	2.45	8.14	2.83	3.64	2	4.14	2	iTRAQ4plex@N-term; iTRAQ4plex(K)@9
2	Q8GLJ6_SPIPL	Q8GLJ6 Ribulose-1,5-bisphosphate carboxylase/oxygenase large subunit (EC 4.1.1.39) (Fragment).	69.9266	AQAETNEIK							32.44	32.44	0	no quant - weak signal	0	5	646.349	1290.68	1290.7	-0.0180556	2	646.358	7	29.1.1.1056.3	23.5577	7.54	2.65	0	0.48	0	0.17	4.34	2	iTRAQ4plex@N-term; iTRAQ4plex(K)@9
2	Q8GLJ6_SPIPL	Q8GLJ6 Ribulose-1,5-bisphosphate carboxylase/oxygenase large subunit (EC 4.1.1.39) (Fragment).	69.9266	AQAETNEIK							32.44	32.44	0	no quant - weak signal	0	4	646.861	1291.71	1291.69	0.0201316	2	646.85	8	5.1.1.1066.2	22.9424	3.16	1.73	3.06	1.73	0	0.33	3.26	1.73	iTRAQ4plex@N-term; Deamidated(N)@6; iTRAQ4plex(K)@9
2	Q8GLJ6_SPIPL	Q8GLJ6 Ribulose-1,5-bisphosphate carboxylase/oxygenase large subunit (EC 4.1.1.39) (Fragment).	69.9266	AQAETNEIK							32.44	32.44	0	no quant - weak signal	0	1	431.257	1290.75	1290.7	0.0466983	3	431.241	11	32.1.1.1013.4	24.4188	0	0	0	0.17	5.2	2.24	5.16	2.24	iTRAQ4plex@N-term; iTRAQ4plex(K)@9
2	Q8GLJ6_SPIPL	Q8GLJ6 Ribulose-1,5-bisphosphate carboxylase/oxygenase large subunit (EC 4.1.1.39) (Fragment).	69.9266	AVVDR							32.44	32.44	0	no quant	0	0	703.422	702.415	702.415	0.00051012	1	703.422	3	47.1.1.1392.2	52.3243									iTRAQ4plex@N-term
2	Q8GLJ6_SPIPL	Q8GLJ6 Ribulose-1,5-bisphosphate carboxylase/oxygenase large subunit (EC 4.1.1.39) (Fragment).	69.9266	AVYECLR	0.636494	7.17599	0.57198	7.61601	1.18739	5.99305	32.44	32.44	0	auto - shared MS/MS	0	9	522.26	1042.51	1042.51	-0.000418052	2	522.26	12	16.1.1.1170.4	33.9449	389.17	19.21	373.23	19.44	324.32	18.81	816.49	27.75	iTRAQ4plex@N-term; Methylthio(C)@5
2	Q8GLJ6_SPIPL	Q8GLJ6 Ribulose-1,5-bisphosphate carboxylase/oxygenase large subunit (EC 4.1.1.39) (Fragment).	69.9266	AVYECLR	0.79782	6.30277	0.679597	6.73411	1.10254	5.66101	32.44	32.44	0	auto - low confidence	0	0	522.267	1042.52	1042.51	0.0132836	2	522.26	11	39.1.1.1068.4	34.0102	449.09	20.69	539.86	23.22	444.67	21.84	874.87	28.78	iTRAQ4plex@N-term; Methylthio(C)@5
2	Q8GLJ6_SPIPL	Q8GLJ6 Ribulose-1,5-bisphosphate carboxylase/oxygenase large subunit (EC 4.1.1.39) (Fragment).	69.9266	DNGLLLHIHR	0.745914	11.634	0.838712	11.4452	0.813913	10.8897	32.44	32.44	1	auto	0	99	444.926	1331.76	1331.74	0.0134707	3	444.922	17	39.1.1.1028.4	31.0369	136.63	11.4	153.56	12.45	166.96	13.08	196.49	13.75	iTRAQ4plex@N-term; Deamidated(N)@2
2	Q8GLJ6_SPIPL	Q8GLJ6 Ribulose-1,5-bisphosphate carboxylase/oxygenase large subunit (EC 4.1.1.39) (Fragment).	69.9266	EAIEK							32.44	32.44	0	no quant - weak signal	0	0	439.287	876.559	876.516	0.0429067	2	439.265	5	6.1.1.1009.2	21.1475	0	0	0	0	0	0.38	8.67	2.83	iTRAQ4plex@N-term; iTRAQ4plex(K)@5
2	Q8GLJ6_SPIPL	Q8GLJ6 Ribulose-1,5-bisphosphate carboxylase/oxygenase large subunit (EC 4.1.1.39) (Fragment).	69.9266	EDHIEEDR							32.44	32.44	0	no quant	0	83	396.19	1185.55	1185.54	0.00939022	3	396.187	9	2.1.1.971.2	18.5333									iTRAQ4plex@N-term
2	Q8GLJ6_SPIPL	Q8GLJ6 Ribulose-1,5-bisphosphate carboxylase/oxygenase large subunit (EC 4.1.1.39) (Fragment).	69.9266	EDHIEEDR							32.44	32.44	0	no quant	0	79	396.191	1185.55	1185.54	0.0123975	3	396.187	8	26.1.1.965.3	18.6279									iTRAQ4plex@N-term
2	Q8GLJ6_SPIPL	Q8GLJ6 Ribulose-1,5-bisphosphate carboxylase/oxygenase large subunit (EC 4.1.1.39) (Fragment).	69.9266	EDHIEEDR							32.44	32.44	0	no quant	0	77	396.196	1185.57	1185.54	0.0288926	3	396.187	8	2.1.1.972.3	18.64									iTRAQ4plex@N-term
2	Q8GLJ6_SPIPL	Q8GLJ6 Ribulose-1,5-bisphosphate carboxylase/oxygenase large subunit (EC 4.1.1.39) (Fragment).	69.9266	EDHIEEDR							32.44	32.44	0	no quant	0	69	396.211	1185.61	1185.54	0.0720827	3	396.187	9	5.1.1.972.2	17.8949									iTRAQ4plex@N-term
2	Q8GLJ6_SPIPL	Q8GLJ6 Ribulose-1,5-bisphosphate carboxylase/oxygenase large subunit (EC 4.1.1.39) (Fragment).	69.9266	EDHIEEDR							32.44	32.44	0	no quant	0	66	396.205	1185.59	1185.54	0.056434	3	396.187	8	29.1.1.978.2	18.3286									iTRAQ4plex@N-term
2	Q8GLJ6_SPIPL	Q8GLJ6 Ribulose-1,5-bisphosphate carboxylase/oxygenase large subunit (EC 4.1.1.39) (Fragment).	69.9266	EDHIEEDR							32.44	32.44	0	no quant	0	65	396.19	1185.55	1185.54	0.0110345	3	396.187	7	3.1.1.977.2	19.4722									iTRAQ4plex@N-term
2	Q8GLJ6_SPIPL	Q8GLJ6 Ribulose-1,5-bisphosphate carboxylase/oxygenase large subunit (EC 4.1.1.39) (Fragment).	69.9266	EDHIEEDR							32.44	32.44	0	no quant	0	58	512.729	1023.44	1023.43	0.0176226	2	512.72	9	4.1.1.1119.2	22.0672									Glu->pyro-Glu@N-term
2	Q8GLJ6_SPIPL	Q8GLJ6 Ribulose-1,5-bisphosphate carboxylase/oxygenase large subunit (EC 4.1.1.39) (Fragment).	69.9266	EDHIEEDR							32.44	32.44	0	no quant	0	40	512.742	1023.47	1023.43	0.0432899	2	512.72	9	28.1.1.1094.3	22.4159									Glu->pyro-Glu@N-term
2	Q8GLJ6_SPIPL	Q8GLJ6 Ribulose-1,5-bisphosphate carboxylase/oxygenase large subunit (EC 4.1.1.39) (Fragment).	69.9266	EDHIEEDR							32.44	32.44	0	no quant	0	29	396.219	1185.64	1185.54	0.0978101	3	396.187	6	5.1.1.973.2	17.9307									iTRAQ4plex@N-term
2	Q8GLJ6_SPIPL	Q8GLJ6 Ribulose-1,5-bisphosphate carboxylase/oxygenase large subunit (EC 4.1.1.39) (Fragment).	69.9266	EDHIEEDR							32.44	32.44	0	no quant - weak signal	0	24	512.726	1023.44	1023.43	0.0118125	2	512.72	8	26.1.1.1004.3	21.8229	0	0.14	6.52	2.45	0	0.4	0	0	Glu->pyro-Glu@N-term
2	Q8GLJ6_SPIPL	Q8GLJ6 Ribulose-1,5-bisphosphate carboxylase/oxygenase large subunit (EC 4.1.1.39) (Fragment).	69.9266	EDHIEEDR							32.44	32.44	0	no quant	0	23	396.193	1185.56	1185.54	0.0190915	3	396.187	7	3.1.1.978.2	19.508									iTRAQ4plex@N-term
2	Q8GLJ6_SPIPL	Q8GLJ6 Ribulose-1,5-bisphosphate carboxylase/oxygenase large subunit (EC 4.1.1.39) (Fragment).	69.9266	EDHIEEDR							32.44	32.44	0	no quant - weak signal	0	15	396.212	1185.61	1185.54	0.0750808	3	396.187	7	4.1.1.1029.2	19.1197	0	0.07	3.26	1.73	0	0.2	0	0	iTRAQ4plex@N-term
2	Q8GLJ6_SPIPL	Q8GLJ6 Ribulose-1,5-bisphosphate carboxylase/oxygenase large subunit (EC 4.1.1.39) (Fragment).	69.9266	EDHIEEDR							32.44	32.44	0	no quant	0	9	396.201	1185.58	1185.54	0.0414776	3	396.187	8	4.1.1.1034.2	19.2397									iTRAQ4plex@N-term
2	Q8GLJ6_SPIPL	Q8GLJ6 Ribulose-1,5-bisphosphate carboxylase/oxygenase large subunit (EC 4.1.1.39) (Fragment).	69.9266	EDHIEEDR							32.44	32.44	0	no quant	0	6	512.742	1023.47	1023.43	0.043534	2	512.72	7	28.1.1.1093.4	22.3617									Glu->pyro-Glu@N-term
2	Q8GLJ6_SPIPL	Q8GLJ6 Ribulose-1,5-bisphosphate carboxylase/oxygenase large subunit (EC 4.1.1.39) (Fragment).	69.9266	EDHIEEDR							32.44	32.44	0	no quant	0	2	512.721	1023.43	1023.43	0.000581327	2	512.72	7	26.1.1.1003.4	21.7687									Glu->pyro-Glu@N-term
2	Q8GLJ6_SPIPL	Q8GLJ6 Ribulose-1,5-bisphosphate carboxylase/oxygenase large subunit (EC 4.1.1.39) (Fragment).	69.9266	EFAK							32.44	32.44	0	no quant	0	0	638.34	637.332	637.356	-0.0233558	1	638.363	3	41.1.1.1773.2	81.5754									No iTRAQ4plex@N-term; iTRAQ4plex(K)@4
2	Q8GLJ6_SPIPL	Q8GLJ6 Ribulose-1,5-bisphosphate carboxylase/oxygenase large subunit (EC 4.1.1.39) (Fragment).	69.9266	EGGDVIR							32.44	32.44	0	no quant - weak signal	0	1	445.254	888.493	888.479	0.0140229	2	445.247	8	27.1.1.1030.2	23.4204	3.14	1.73	4.01	2	3.43	2	14.97	3.74	iTRAQ4plex@N-term
2	Q8GLJ6_SPIPL	Q8GLJ6 Ribulose-1,5-bisphosphate carboxylase/oxygenase large subunit (EC 4.1.1.39) (Fragment).	69.9266	EGGDVIR							32.44	32.44	0	no quant - weak signal	0	1	445.261	888.508	888.479	0.0292425	2	445.247	7	29.1.1.1047.2	22.8444	0	0	0	0	0	0.14	3.25	1.73	iTRAQ4plex@N-term
2	Q8GLJ6_SPIPL	Q8GLJ6 Ribulose-1,5-bisphosphate carboxylase/oxygenase large subunit (EC 4.1.1.39) (Fragment).	69.9266	EIFG							32.44	32.44	0	no quant - weak signal	0	0	609.361	608.354	608.329	0.0249839	1	609.336	4	39.1.1.1337.3	54.107	0	0	0	0	0	0.14	3.25	1.73	iTRAQ4plex@N-term
2	Q8GLJ6_SPIPL	Q8GLJ6 Ribulose-1,5-bisphosphate carboxylase/oxygenase large subunit (EC 4.1.1.39) (Fragment).	69.9266	EIGTPIIMHDFFTAGFTANTTLAR	0.389244	13.4802	0.280237	15.719	0.682819	10.7139	32.44	32.44	1	auto	0	99	923.455	2767.34	2767.41	-0.0706475	3	923.478	28	9.1.1.1240.2	44.0668	149.89	11.87	87.91	9.59	61.2	8.31	180.84	13.05	iTRAQ4plex@N-term
2	Q8GLJ6_SPIPL	Q8GLJ6 Ribulose-1,5-bisphosphate carboxylase/oxygenase large subunit (EC 4.1.1.39) (Fragment).	69.9266	EIGTPIIMHDFFTAGFTANTTLAR	0.364935	11.2469	0.334846	11.8897	0.775931	8.46862	32.44	32.44	1	auto	0	99	923.465	2767.37	2767.41	-0.0401637	3	923.478	32	10.1.1.1231.2	44.1394	226.6	14.59	124.6	11.49	110.55	11.05	310.67	17.09	iTRAQ4plex@N-term
2	Q8GLJ6_SPIPL	Q8GLJ6 Ribulose-1,5-bisphosphate carboxylase/oxygenase large subunit (EC 4.1.1.39) (Fragment).	69.9266	EIGTPIIMHDFFTAGFTANTTLAR	0.524293	14.8464	0.398666	16.7188	0.803012	12.5914	32.44	32.44	1	auto	0	99	923.784	2768.33	2768.4	-0.0664422	3	923.806	15	33.1.1.1221.4	44.8918	101.61	9.8	80.27	9.06	59.02	8.06	144.17	11.67	iTRAQ4plex@N-term; Deamidated(N)@19
2	Q8GLJ6_SPIPL	Q8GLJ6 Ribulose-1,5-bisphosphate carboxylase/oxygenase large subunit (EC 4.1.1.39) (Fragment).	69.9266	FEFEAMDTL	0.479966	26.0018	0.369181	28.8816	0.457524	24.6529	32.44	32.44	1	auto	0	92	623.801	1245.59	1245.57	0.0156417	2	623.793	12	3.1.1.1301.4	43.9214	34.97	5.74	25.29	5.1	18.81	4.47	28.27	5.2	iTRAQ4plex@N-term
2	Q8GLJ6_SPIPL	Q8GLJ6 Ribulose-1,5-bisphosphate carboxylase/oxygenase large subunit (EC 4.1.1.39) (Fragment).	69.9266	FEFEAMDTL	0.439576	28.4936			0.745842	23.2028	32.44	32.44	1	auto	0	91	623.804	1245.59	1245.57	0.0226	2	623.793	12	3.1.1.1302.2	43.9606	30.77	5.39	20.38	4.58	11.01	3.61	40.55	6.17	iTRAQ4plex@N-term
2	Q8GLJ6_SPIPL	Q8GLJ6 Ribulose-1,5-bisphosphate carboxylase/oxygenase large subunit (EC 4.1.1.39) (Fragment).	69.9266	FEFEAMDTL							32.44	32.44	0	no quant - weak signal	0	91	623.804	1245.59	1245.57	0.0218405	2	623.793	12	4.1.1.1405.2	43.7839	13.83	3.61	7.59	2.83	5.31	2.45	15.96	3.87	iTRAQ4plex@N-term
2	Q8GLJ6_SPIPL	Q8GLJ6 Ribulose-1,5-bisphosphate carboxylase/oxygenase large subunit (EC 4.1.1.39) (Fragment).	69.9266	FEFEAMDTL							32.44	32.44	0	no quant - weak signal	0	87	623.803	1245.59	1245.57	0.0206197	2	623.793	12	4.1.1.1404.2	43.7081	14.81	3.74	11.8	3.46	7.41	2.83	11.53	3.32	iTRAQ4plex@N-term
2	Q8GLJ6_SPIPL	Q8GLJ6 Ribulose-1,5-bisphosphate carboxylase/oxygenase large subunit (EC 4.1.1.39) (Fragment).	69.9266	FEFEAMDTL	0.50271	15.2439	0.284853	19.2574	0.553776	13.9197	32.44	32.44	1	auto	0	80	631.793	1261.57	1261.57	0.00668931	2	631.79	12	4.1.1.1346.2	39.3097	98.5	9.64	74.61	8.72	40.88	6.78	96.38	9.54	iTRAQ4plex@N-term; Oxidation(M)@6
2	Q8GLJ6_SPIPL	Q8GLJ6 Ribulose-1,5-bisphosphate carboxylase/oxygenase large subunit (EC 4.1.1.39) (Fragment).	69.9266	FEFEAMDTL	0.60609	14.879	0.505546	16.1917	1.04205	12.5308	32.44	32.44	1	auto	0	76	631.79	1261.57	1261.57	0.000585178	2	631.79	12	4.1.1.1347.2	39.3855	92.89	9.38	84.83	9.27	68.42	8.66	171.03	12.69	iTRAQ4plex@N-term; Oxidation(M)@6
2	Q8GLJ6_SPIPL	Q8GLJ6 Ribulose-1,5-bisphosphate carboxylase/oxygenase large subunit (EC 4.1.1.39) (Fragment).	69.9266	FLFV							32.44	32.44	0	no quant	0	0	669.432	668.425	668.402	0.022771	1	669.409	3	29.1.1.1661.4	70.1045									iTRAQ4plex@N-term
2	Q8GLJ6_SPIPL	Q8GLJ6 Ribulose-1,5-bisphosphate carboxylase/oxygenase large subunit (EC 4.1.1.39) (Fragment).	69.9266	FLFVQEAIEK	0.508474	6.32125	0.443756	6.76641	0.809588	5.29729	32.44	32.44	0	auto - shared MS/MS	0	99	756.435	1510.86	1510.86	-0.00855306	2	756.439	18	8.1.1.1299.3	39.0584	571.81	23.24	438.09	21.21	369.7	20	817.96	27.79	iTRAQ4plex@N-term; iTRAQ4plex(K)@10
2	Q8GLJ6_SPIPL	Q8GLJ6 Ribulose-1,5-bisphosphate carboxylase/oxygenase large subunit (EC 4.1.1.39) (Fragment).	69.9266	FLFVQEAIEK	0.480281	2.77943	0.42332	2.9703	0.823361	2.27779	32.44	32.44	0	auto - shared MS/MS	0	99	756.417	1510.82	1510.86	-0.044598	2	756.439	17	31.1.1.1128.2	38.5148	3067.34	53.8	2219.73	47.86	1891.84	45.35	4462.4	64.85	iTRAQ4plex@N-term; iTRAQ4plex(K)@10
2	Q8GLJ6_SPIPL	Q8GLJ6 Ribulose-1,5-bisphosphate carboxylase/oxygenase large subunit (EC 4.1.1.39) (Fragment).	69.9266	FLFVQEAIEK	0.458798	2.30405	0.398199	2.47357	0.744965	1.89985	32.44	32.44	0	auto - shared MS/MS	0	99	756.392	1510.77	1510.86	-0.0941617	2	756.439	18	31.1.1.1129.3	38.6082	4597.74	65.84	3178.4	57.37	2667.46	53.8	6051.97	75.56	iTRAQ4plex@N-term; iTRAQ4plex(K)@10
2	Q8GLJ6_SPIPL	Q8GLJ6 Ribulose-1,5-bisphosphate carboxylase/oxygenase large subunit (EC 4.1.1.39) (Fragment).	69.9266	FLFVQEAIEK	0.43247	3.88597	0.419517	4.01341	0.828994	3.06776	32.44	32.44	0	auto - shared MS/MS	0	96	504.621	1510.84	1510.86	-0.0232377	3	504.629	13	7.1.1.1167.2	37.9661	1684.66	39.84	1097.77	33.85	1029.71	33.39	2467.63	48.22	iTRAQ4plex@N-term; iTRAQ4plex(K)@10
2	Q8GLJ6_SPIPL	Q8GLJ6 Ribulose-1,5-bisphosphate carboxylase/oxygenase large subunit (EC 4.1.1.39) (Fragment).	69.9266	FLFVQEAIEK	0.794309	5.89291	0.609694	6.50134	1.03087	5.35247	32.44	32.44	0	auto - shared MS/MS	0	89	504.628	1510.86	1510.86	-0.00275979	3	504.629	13	32.1.1.1216.4	39.5406	514.2	22.14	615.41	24.76	456.77	22.25	936.6	29.78	iTRAQ4plex@N-term; iTRAQ4plex(K)@10
2	Q8GLJ6_SPIPL	Q8GLJ6 Ribulose-1,5-bisphosphate carboxylase/oxygenase large subunit (EC 4.1.1.39) (Fragment).	69.9266	FLFVQEAIEK	0.602488	13.6469	0.495461	14.8811	0.919572	11.7439	32.44	32.44	0	auto - shared MS/MS	0	77	504.63	1510.87	1510.86	0.00358622	3	504.629	12	8.1.1.1300.3	39.1334	110.85	10.25	100.63	10.1	80.02	9.33	180.11	13.04	iTRAQ4plex@N-term; iTRAQ4plex(K)@10
2	Q8GLJ6_SPIPL	Q8GLJ6 Ribulose-1,5-bisphosphate carboxylase/oxygenase large subunit (EC 4.1.1.39) (Fragment).	69.9266	FLFVQEAIEK	0.573636	6.81051	0.463353	7.47612	0.850408	5.86653	32.44	32.44	0	auto - shared MS/MS	0	77	504.626	1510.86	1510.86	-0.00880277	3	504.629	12	32.1.1.1217.3	39.5972	457.58	20.81	395.5	20.05	308.91	18.33	687.56	25.48	iTRAQ4plex@N-term; iTRAQ4plex(K)@10
2	Q8GLJ6_SPIPL	Q8GLJ6 Ribulose-1,5-bisphosphate carboxylase/oxygenase large subunit (EC 4.1.1.39) (Fragment).	69.9266	FLFVQEAIEK	0.62714	7.90368	0.494149	8.70749	0.813255	7.05426	32.44	32.44	0	auto - shared MS/MS	0	75	504.627	1510.86	1510.86	-0.00602781	3	504.629	12	8.1.1.1299.4	39.0767	322.78	17.49	305.01	17.55	232.39	15.84	463.82	20.95	iTRAQ4plex@N-term; iTRAQ4plex(K)@10
2	Q8GLJ6_SPIPL	Q8GLJ6 Ribulose-1,5-bisphosphate carboxylase/oxygenase large subunit (EC 4.1.1.39) (Fragment).	69.9266	GGDVIR							32.44	32.44	0	no quant - weak signal	0	0	616.421	615.414	615.334	0.079558	1	616.341	4	31.1.1.1545.3	70.4566	0	0	0	0.14	4.35	2	0	0.21	No iTRAQ4plex@N-term
2	Q8GLJ6_SPIPL	Q8GLJ6 Ribulose-1,5-bisphosphate carboxylase/oxygenase large subunit (EC 4.1.1.39) (Fragment).	69.9266	GGGTLGHPWGNAPGATANR							32.44	32.44	0	no quant - weak signal	0	0	645.958	1934.85	1934.95	-0.0955237	3	645.99	8	48.1.1.985.3	22.3895	4.31	2	0	0.28	0	0	0	0	iTRAQ4plex@N-term; Deamidated(N)@18
2	Q8GLJ6_SPIPL	Q8GLJ6 Ribulose-1,5-bisphosphate carboxylase/oxygenase large subunit (EC 4.1.1.39) (Fragment).	69.9266	GGLDFTK					4.66978	31.214	32.44	32.44	0	auto - low confidence	0	0	513.283	1024.55	1024.58	-0.02753	2	513.297	7	14.1.1.969.3	25.1852	11.23	3.32	28.2	5.2	7.25	3.46	92.66	9.28	iTRAQ4plex@N-term; iTRAQ4plex(K)@7
2	Q8GLJ6_SPIPL	Q8GLJ6 Ribulose-1,5-bisphosphate carboxylase/oxygenase large subunit (EC 4.1.1.39) (Fragment).	69.9266	GGLDFTKDDENINSQPFMR	0.649565	4.65264	0.813497	4.4437	0.965853	4.05311	32.44	32.44	0	auto - shared MS/MS	0	98	618.816	2471.23	2471.2	0.0336019	4	618.807	14	6.1.1.1184.2	34.1744	920.33	29.55	900.76	30.33	1090.82	33.51	1570.62	38.85	iTRAQ4plex@N-term; iTRAQ4plex(K)@7
2	Q8GLJ6_SPIPL	Q8GLJ6 Ribulose-1,5-bisphosphate carboxylase/oxygenase large subunit (EC 4.1.1.39) (Fragment).	69.9266	GGTL							32.44	32.44	0	no quant - weak signal	0	0	491.328	490.321	490.287	0.0334167	1	491.295	3	42.1.1.1898.2	83.1752	0	0	0	0	0	0.14	3.25	1.73	iTRAQ4plex@N-term
2	Q8GLJ6_SPIPL	Q8GLJ6 Ribulose-1,5-bisphosphate carboxylase/oxygenase large subunit (EC 4.1.1.39) (Fragment).	69.9266	GHYLNVTAPTCEEMMK	0.634769	7.10024	0.499086	7.90436	1.20067	5.91444	32.44	32.44	1	auto	0	99	540.261	2157.01	2157	0.0166491	4	540.257	16	10.1.1.1119.3	35.7652	397.63	19.42	380.31	19.6	289.14	17.97	843.57	28.14	iTRAQ4plex@N-term; Methylthio(C)@11; iTRAQ4plex(K)@16
2	Q8GLJ6_SPIPL	Q8GLJ6 Ribulose-1,5-bisphosphate carboxylase/oxygenase large subunit (EC 4.1.1.39) (Fragment).	69.9266	GHYLNVTAPTCEEMMK	0.67528	10.036	0.619771	10.5326	1.08617	8.65569	32.44	32.44	1	auto	0	99	725.338	2172.99	2172.99	-0.000277084	3	725.338	18	34.1.1.1723.4	49.6812	192.77	13.53	196.14	14.07	174.07	13.67	369.96	18.74	iTRAQ4plex@N-term; Methylthio(C)@11; Oxidation(M)@14; iTRAQ4plex(K)@16
2	Q8GLJ6_SPIPL	Q8GLJ6 Ribulose-1,5-bisphosphate carboxylase/oxygenase large subunit (EC 4.1.1.39) (Fragment).	69.9266	GIFF							32.44	32.44	0	no quant - weak signal	0	0	627.357	626.35	626.355	-0.00506219	1	627.362	3	8.1.1.1502.2	54.5515	0	0.07	3.26	1.73	0	0.2	0	0	iTRAQ4plex@N-term
2	Q8GLJ6_SPIPL	Q8GLJ6 Ribulose-1,5-bisphosphate carboxylase/oxygenase large subunit (EC 4.1.1.39) (Fragment).	69.9266	GIFF							32.44	32.44	0	no quant - weak signal	0	0	627.404	626.397	626.355	0.0416793	1	627.362	3	34.1.1.2401.3	85.2979	0	0	0	0	0	0	0	0	iTRAQ4plex@N-term
2	Q8GLJ6_SPIPL	Q8GLJ6 Ribulose-1,5-bisphosphate carboxylase/oxygenase large subunit (EC 4.1.1.39) (Fragment).	69.9266	GIFFTQDWASMPGVMPVA							32.44	32.44	0	no quant	0	0	700.064	2097.17	2097.02	0.151063	3	700.013	7	1.1.1.1348.3	50.5399									iTRAQ4plex@N-term
2	Q8GLJ6_SPIPL	Q8GLJ6 Ribulose-1,5-bisphosphate carboxylase/oxygenase large subunit (EC 4.1.1.39) (Fragment).	69.9266	GITMGFVDLMR	0.60694	21.7631	0.445304	24.7415	0.901112	18.854	32.44	32.44	0	auto - shared MS/MS	0	99	692.376	1382.74	1382.72	0.0213191	2	692.366	19	17.1.1.1195.3	42.43	43.28	6.4	39.58	6.32	28.08	5.57	68.91	8.06	iTRAQ4plex@N-term
2	Q8GLJ6_SPIPL	Q8GLJ6 Ribulose-1,5-bisphosphate carboxylase/oxygenase large subunit (EC 4.1.1.39) (Fragment).	69.9266	GITMGFVDLMR	0.488427	8.29217	0.355373	9.62177	0.980388	6.60661	32.44	32.44	0	auto - shared MS/MS	0	99	692.365	1382.72	1382.72	-0.00137193	2	692.366	19	9.1.1.1210.2	41.816	340.15	17.92	250.33	16.03	176.12	14.18	589.23	23.49	iTRAQ4plex@N-term
2	Q8GLJ6_SPIPL	Q8GLJ6 Ribulose-1,5-bisphosphate carboxylase/oxygenase large subunit (EC 4.1.1.39) (Fragment).	69.9266	GITMGFVDLMR	0.495061	6.18771	0.379437	6.99835	0.908993	5.02273	32.44	32.44	0	auto - shared MS/MS	0	99	692.353	1382.69	1382.72	-0.0255079	2	692.366	20	10.1.1.1201.2	41.8861	605.99	23.92	452.03	21.54	335.01	19.36	973.29	30.23	iTRAQ4plex@N-term
2	Q8GLJ6_SPIPL	Q8GLJ6 Ribulose-1,5-bisphosphate carboxylase/oxygenase large subunit (EC 4.1.1.39) (Fragment).	69.9266	GITMGFVDLMR	0.51876	10.4224	0.406233	11.736	1.09427	8.301	32.44	32.44	0	auto - shared MS/MS	0	99	692.37	1382.73	1382.72	0.00846042	2	692.366	20	11.1.1.1216.2	42.0338	207.46	14	162.16	12.88	122.79	11.79	401.12	19.39	iTRAQ4plex@N-term
2	Q8GLJ6_SPIPL	Q8GLJ6 Ribulose-1,5-bisphosphate carboxylase/oxygenase large subunit (EC 4.1.1.39) (Fragment).	69.9266	GITMGFVDLMR	0.484398	8.37704	0.426562	9.00401	0.997008	6.62932	32.44	32.44	0	auto - shared MS/MS	0	99	692.368	1382.72	1382.72	0.00511186	2	692.366	20	12.1.1.1307.2	42.1584	335.95	17.8	245.2	15.91	208.79	15.2	591.82	23.58	iTRAQ4plex@N-term
2	Q8GLJ6_SPIPL	Q8GLJ6 Ribulose-1,5-bisphosphate carboxylase/oxygenase large subunit (EC 4.1.1.39) (Fragment).	69.9266	GITMGFVDLMR	0.498961	6.81068	0.380764	7.7362	0.990303	5.45227	32.44	32.44	0	auto - shared MS/MS	0	99	692.37	1382.72	1382.72	0.00750129	2	692.366	20	13.1.1.1219.4	41.9148	497.85	21.68	374.29	19.6	276.19	17.66	871.13	28.58	iTRAQ4plex@N-term
2	Q8GLJ6_SPIPL	Q8GLJ6 Ribulose-1,5-bisphosphate carboxylase/oxygenase large subunit (EC 4.1.1.39) (Fragment).	69.9266	GITMGFVDLMR	0.447936	29.4008			1.22657	21.9173	32.44	32.44	0	auto - shared MS/MS	0	99	461.928	1382.76	1382.72	0.0444381	3	461.913	16	13.1.1.1220.3	41.9715	28.64	5.2	19.33	4.47	13.4	4	62.07	7.62	iTRAQ4plex@N-term
2	Q8GLJ6_SPIPL	Q8GLJ6 Ribulose-1,5-bisphosphate carboxylase/oxygenase large subunit (EC 4.1.1.39) (Fragment).	69.9266	GITMGFVDLMR	0.496641	14.7055	0.348051	17.1871	0.815931	12.2122	32.44	32.44	0	auto - shared MS/MS	0	99	692.369	1382.72	1382.72	0.00670889	2	692.366	20	14.1.1.1198.3	42.1944	107	10.05	80.07	9.06	54.26	7.81	154.26	12.04	iTRAQ4plex@N-term
2	Q8GLJ6_SPIPL	Q8GLJ6 Ribulose-1,5-bisphosphate carboxylase/oxygenase large subunit (EC 4.1.1.39) (Fragment).	69.9266	GITMGFVDLMR	0.485556	13.0355	0.271302	16.959	0.901053	10.5416	32.44	32.44	0	auto - shared MS/MS	0	99	692.375	1382.73	1382.72	0.0176983	2	692.366	19	15.1.1.1208.2	42.2952	137.75	11.4	100.78	10.15	54.45	8.06	219.31	14.32	iTRAQ4plex@N-term
2	Q8GLJ6_SPIPL	Q8GLJ6 Ribulose-1,5-bisphosphate carboxylase/oxygenase large subunit (EC 4.1.1.39) (Fragment).	69.9266	GITMGFVDLMR	0.439533	30.6194			0.916881	23.9186	32.44	32.44	0	auto - shared MS/MS	0	99	461.926	1382.76	1382.72	0.0381984	3	461.913	14	15.1.1.1209.4	42.4069	26.53	5	17.57	4.24	5.68	2.83	42.98	6.33	iTRAQ4plex@N-term
2	Q8GLJ6_SPIPL	Q8GLJ6 Ribulose-1,5-bisphosphate carboxylase/oxygenase large subunit (EC 4.1.1.39) (Fragment).	69.9266	GITMGFVDLMR	0.319379	25.7999	0.385124	24.4417	0.814464	18.2317	32.44	32.44	0	auto - shared MS/MS	0	99	692.374	1382.73	1382.72	0.016945	2	692.366	19	18.1.1.1174.2	42.6065	47.94	6.71	23.07	5	26.9	5.39	68.99	8.06	iTRAQ4plex@N-term
2	Q8GLJ6_SPIPL	Q8GLJ6 Ribulose-1,5-bisphosphate carboxylase/oxygenase large subunit (EC 4.1.1.39) (Fragment).	69.9266	GITMGFVDLMR					1.24872	29.6678	32.44	32.44	0	auto - shared MS/MS	0	99	692.369	1382.72	1382.72	0.00664951	2	692.366	18	19.1.1.1123.4	42.4296	15.65	3.87	22.75	4.69	1.42	2	34.53	5.66	iTRAQ4plex@N-term
2	Q8GLJ6_SPIPL	Q8GLJ6 Ribulose-1,5-bisphosphate carboxylase/oxygenase large subunit (EC 4.1.1.39) (Fragment).	69.9266	GITMGFVDLMR	0.874593	7.5408	0.710638	8.13089	1.02801	7.01393	32.44	32.44	0	auto - shared MS/MS	0	99	700.371	1398.73	1398.71	0.0146644	2	700.363	17	33.1.1.1135.3	38.4084	300.41	16.94	395.88	19.82	311.04	18.22	545.67	22.76	iTRAQ4plex@N-term; Oxidation(M)@10
2	Q8GLJ6_SPIPL	Q8GLJ6 Ribulose-1,5-bisphosphate carboxylase/oxygenase large subunit (EC 4.1.1.39) (Fragment).	69.9266	GITMGFVDLMR	0.710282	31.4239			1.35304	26.5699	32.44	32.44	0	auto - shared MS/MS	0	99	461.925	1382.75	1382.72	0.0371818	3	461.913	14	35.1.1.1216.4	43.0341	18.94	4.24	20.27	4.47	4.35	2.65	45.28	6.48	iTRAQ4plex@N-term
2	Q8GLJ6_SPIPL	Q8GLJ6 Ribulose-1,5-bisphosphate carboxylase/oxygenase large subunit (EC 4.1.1.39) (Fragment).	69.9266	GITMGFVDLMR	0.444978	26.536			0.834553	21.1836	32.44	32.44	0	auto - shared MS/MS	0	99	461.923	1382.75	1382.72	0.0300256	3	461.913	14	36.1.1.1214.4	42.6996	35.02	5.74	23.48	4.9	7.09	3.16	51.64	6.93	iTRAQ4plex@N-term
2	Q8GLJ6_SPIPL	Q8GLJ6 Ribulose-1,5-bisphosphate carboxylase/oxygenase large subunit (EC 4.1.1.39) (Fragment).	69.9266	GITMGFVDLMR	1.03674	7.06932	0.940306	7.35561	1.11378	6.73408	32.44	32.44	0	auto - shared MS/MS	0	99	700.365	1398.72	1398.71	0.00350981	2	700.363	16	39.1.1.1134.4	38.9294	318.67	17.49	497.8	22.18	436.58	21.38	627.13	24.47	iTRAQ4plex@N-term; Oxidation(M)@10
2	Q8GLJ6_SPIPL	Q8GLJ6 Ribulose-1,5-bisphosphate carboxylase/oxygenase large subunit (EC 4.1.1.39) (Fragment).	69.9266	GITMGFVDLMR	0.961597	7.10424	0.955211	7.23334	1.09042	6.68176	32.44	32.44	0	auto - shared MS/MS	0	98	700.366	1398.72	1398.71	0.00639507	2	700.363	15	34.1.1.1797.3	55.1712	325.69	17.66	471.89	21.66	453.27	21.7	627.5	24.5	iTRAQ4plex@N-term; Oxidation(M)@10
2	Q8GLJ6_SPIPL	Q8GLJ6 Ribulose-1,5-bisphosphate carboxylase/oxygenase large subunit (EC 4.1.1.39) (Fragment).	69.9266	GITMGFVDLMR	1.05133	10.7297	0.795856	11.6846	0.961538	10.5312	32.44	32.44	0	auto - shared MS/MS	0	49	700.371	1398.73	1398.71	0.0153969	2	700.363	13	33.1.1.1136.4	38.5017	137.39	11.49	217.64	14.63	159.31	13	233.42	14.94	iTRAQ4plex@N-term; Oxidation(M)@10
2	Q8GLJ6_SPIPL	Q8GLJ6 Ribulose-1,5-bisphosphate carboxylase/oxygenase large subunit (EC 4.1.1.39) (Fragment).	69.9266	GITMGFVDLMR	1.14258	8.43315	1.0449	8.72382	0.989842	8.37781	32.44	32.44	0	auto - shared MS/MS	0	27	700.37	1398.72	1398.71	0.0127798	2	700.363	11	38.1.1.1124.4	38.7401	215.87	14.42	371.64	19.13	328.64	18.44	377.55	19.09	iTRAQ4plex@N-term; Oxidation(M)@10
2	Q8GLJ6_SPIPL	Q8GLJ6 Ribulose-1,5-bisphosphate carboxylase/oxygenase large subunit (EC 4.1.1.39) (Fragment).	69.9266	GITMGFVDLMR							32.44	32.44	0	no quant - weak signal	0	25	692.416	1382.82	1382.72	0.0999291	2	692.366	10	35.1.1.1343.4	52.5591	0	0.07	3.26	1.73	0	0.2	0	0	iTRAQ4plex@N-term
2	Q8GLJ6_SPIPL	Q8GLJ6 Ribulose-1,5-bisphosphate carboxylase/oxygenase large subunit (EC 4.1.1.39) (Fragment).	69.9266	GITMGFVDLMR							32.44	32.44	0	no quant - weak signal	0	7	692.371	1382.73	1382.72	0.00945734	2	692.366	10	19.1.1.1124.4	42.5046	7.21	2.65	15.26	3.87	15.94	4	10.03	3.16	iTRAQ4plex@N-term
2	Q8GLJ6_SPIPL	Q8GLJ6 Ribulose-1,5-bisphosphate carboxylase/oxygenase large subunit (EC 4.1.1.39) (Fragment).	69.9266	GITMGFVDLMREDHIEEDR	0.543994	10.5483	0.624066	10.273	0.811396	9.01832	32.44	32.44	0	auto - shared MS/MS	0	99	602.548	2406.16	2406.14	0.0186534	4	602.543	26	6.1.1.1233.4	37.8778	197.8	13.67	162.13	12.92	179.85	13.67	283.58	16.43	iTRAQ4plex@N-term
2	Q8GLJ6_SPIPL	Q8GLJ6 Ribulose-1,5-bisphosphate carboxylase/oxygenase large subunit (EC 4.1.1.39) (Fragment).	69.9266	GLDF							32.44	32.44	0	no quant	0	0	595.362	594.355	594.314	0.0411665	1	595.321	3	20.1.1.1292.3	50.4452									iTRAQ4plex@N-term
2	Q8GLJ6_SPIPL	Q8GLJ6 Ribulose-1,5-bisphosphate carboxylase/oxygenase large subunit (EC 4.1.1.39) (Fragment).	69.9266	GLDF							32.44	32.44	0	no quant - weak signal	0	0	595.394	594.387	594.314	0.0737146	1	595.321	3	34.1.1.2478.3	91.3946	4.31	2	0	0.27	0	0.18	4.34	2	iTRAQ4plex@N-term
2	Q8GLJ6_SPIPL	Q8GLJ6 Ribulose-1,5-bisphosphate carboxylase/oxygenase large subunit (EC 4.1.1.39) (Fragment).	69.9266	GLDF							32.44	32.44	0	no quant	0	0	595.367	594.359	594.314	0.045846	1	595.321	3	47.1.1.1380.2	51.4334									iTRAQ4plex@N-term
2	Q8GLJ6_SPIPL	Q8GLJ6 Ribulose-1,5-bisphosphate carboxylase/oxygenase large subunit (EC 4.1.1.39) (Fragment).	69.9266	IAYL							32.44	32.44	0	no quant	0	0	623.427	622.419	622.381	0.0382464	1	623.388	3	2.1.1.2061.2	67.2267									iTRAQ4plex@N-term
2	Q8GLJ6_SPIPL	Q8GLJ6 Ribulose-1,5-bisphosphate carboxylase/oxygenase large subunit (EC 4.1.1.39) (Fragment).	69.9266	IPIAYLK			0.309281	32.1407	1.23743	20.1974	32.44	32.44	1	auto	0	79	553.365	1104.72	1104.72	0.000194436	2	553.365	11	22.1.1.1569.3	36.988	33.31	5.57	2.72	2.24	15.01	4.12	72.83	8.25	iTRAQ4plex@N-term; iTRAQ4plex(K)@7
2	Q8GLJ6_SPIPL	Q8GLJ6 Ribulose-1,5-bisphosphate carboxylase/oxygenase large subunit (EC 4.1.1.39) (Fragment).	69.9266	IPIAYLK	0.366108	6.88273	0.312504	7.5827	0.994584	4.93991	32.44	32.44	1	auto	0	79	553.356	1104.7	1104.72	-0.0176956	2	553.365	12	47.1.1.1192.3	37.3676	603.17	23.81	332.73	18.76	274.63	17.78	1059.98	31.48	iTRAQ4plex@N-term; iTRAQ4plex(K)@7
2	Q8GLJ6_SPIPL	Q8GLJ6 Ribulose-1,5-bisphosphate carboxylase/oxygenase large subunit (EC 4.1.1.39) (Fragment).	69.9266	IPIAYLK	0.393209	5.21707	0.287139	6.15291	1.03043	3.82228	32.44	32.44	1	auto	0	77	553.35	1104.69	1104.72	-0.0299151	2	553.365	12	23.1.1.1098.2	36.6718	994.8	30.59	589.39	24.84	416.18	22.18	1811.22	41.12	iTRAQ4plex@N-term; iTRAQ4plex(K)@7
2	Q8GLJ6_SPIPL	Q8GLJ6 Ribulose-1,5-bisphosphate carboxylase/oxygenase large subunit (EC 4.1.1.39) (Fragment).	69.9266	IPIAYLK	0.38932	2.47735	0.314356	2.76972	0.856482	1.8725	32.44	32.44	1	auto	0	76	553.322	1104.63	1104.72	-0.0848069	2	553.365	12	45.1.1.1190.2	35.3811	4448.63	64.69	2609.61	52.34	2037.52	48.03	6732.26	79.42	iTRAQ4plex@N-term; iTRAQ4plex(K)@7
2	Q8GLJ6_SPIPL	Q8GLJ6 Ribulose-1,5-bisphosphate carboxylase/oxygenase large subunit (EC 4.1.1.39) (Fragment).	69.9266	IPIAYLK	0.550142	7.67186	0.38417	8.97012	0.967612	6.36242	32.44	32.44	1	auto	0	73	553.362	1104.71	1104.72	-0.00638582	2	553.365	12	44.1.1.1068.3	37.0805	369.09	18.68	305.95	17.64	206.59	15.3	631.03	24.33	iTRAQ4plex@N-term; iTRAQ4plex(K)@7
2	Q8GLJ6_SPIPL	Q8GLJ6 Ribulose-1,5-bisphosphate carboxylase/oxygenase large subunit (EC 4.1.1.39) (Fragment).	69.9266	IPIAYLK	0.405016	5.3986	0.319473	6.1418	1.04815	3.98452	32.44	32.44	1	auto	0	73	553.35	1104.69	1104.72	-0.0299959	2	553.365	12	45.1.1.1187.2	35.1569	910.53	29.27	555.66	24.1	423.82	22.18	1686.29	39.7	iTRAQ4plex@N-term; iTRAQ4plex(K)@7
2	Q8GLJ6_SPIPL	Q8GLJ6 Ribulose-1,5-bisphosphate carboxylase/oxygenase large subunit (EC 4.1.1.39) (Fragment).	69.9266	IPIAYLK	0.407926	6.21922	0.331948	6.97019	1.03269	4.61394	32.44	32.44	1	auto	0	71	553.356	1104.7	1104.72	-0.0172732	2	553.365	12	21.1.1.1203.2	35.9959	683.11	25.36	419.87	20.95	330.38	19.49	1246.46	34.15	iTRAQ4plex@N-term; iTRAQ4plex(K)@7
2	Q8GLJ6_SPIPL	Q8GLJ6 Ribulose-1,5-bisphosphate carboxylase/oxygenase large subunit (EC 4.1.1.39) (Fragment).	69.9266	IPIAYLK	0.422844	3.2368	0.338613	3.63931	0.991085	2.44991	32.44	32.44	1	auto	0	71	553.337	1104.66	1104.72	-0.0562417	2	553.365	12	45.1.1.1188.2	35.2336	2459.26	48.12	1566.85	40.4	1213.28	37.23	4306.57	63.49	iTRAQ4plex@N-term; iTRAQ4plex(K)@7
2	Q8GLJ6_SPIPL	Q8GLJ6 Ribulose-1,5-bisphosphate carboxylase/oxygenase large subunit (EC 4.1.1.39) (Fragment).	69.9266	IPIAYLK	0.487918	7.3787	0.36158	8.57608	1.21806	5.65975	32.44	32.44	1	auto	0	67	553.362	1104.71	1104.72	-0.00598927	2	553.365	12	23.1.1.1097.4	36.6343	430.17	20.15	316.25	18.03	226.62	16.28	925.82	29.41	iTRAQ4plex@N-term; iTRAQ4plex(K)@7
2	Q8GLJ6_SPIPL	Q8GLJ6 Ribulose-1,5-bisphosphate carboxylase/oxygenase large subunit (EC 4.1.1.39) (Fragment).	69.9266	IPIAYLK	0.417549	10.1974	0.383668	10.8663	1.0853	7.55271	32.44	32.44	1	auto	0	58	553.361	1104.71	1104.72	-0.00823923	2	553.365	12	21.1.1.1202.4	35.9584	250.61	15.36	157.67	12.85	140.09	12.57	480.58	21.21	iTRAQ4plex@N-term; iTRAQ4plex(K)@7
2	Q8GLJ6_SPIPL	Q8GLJ6 Ribulose-1,5-bisphosphate carboxylase/oxygenase large subunit (EC 4.1.1.39) (Fragment).	69.9266	IPIAYLK	0.355914	14.4155	0.322529	15.3856	0.858627	10.5398	32.44	32.44	1	auto	0	57	553.369	1104.72	1104.72	0.00856531	2	553.365	11	2.1.1.1215.3	36.5008	140.45	11.49	75.32	8.94	66	8.6	213.08	14.16	iTRAQ4plex@N-term; iTRAQ4plex(K)@7
2	Q8GLJ6_SPIPL	Q8GLJ6 Ribulose-1,5-bisphosphate carboxylase/oxygenase large subunit (EC 4.1.1.39) (Fragment).	69.9266	IPIAYLK	0.599587	11.9568	0.735013	11.4535	0.890227	10.3342	32.44	32.44	1	auto	0	53	553.364	1104.71	1104.72	-0.00236658	2	553.365	10	20.1.1.1109.3	36.7794	145.7	11.75	131.63	11.62	156.03	12.69	229.18	14.81	iTRAQ4plex@N-term; iTRAQ4plex(K)@7
2	Q8GLJ6_SPIPL	Q8GLJ6 Ribulose-1,5-bisphosphate carboxylase/oxygenase large subunit (EC 4.1.1.39) (Fragment).	69.9266	IPIAYLK	0.468424	10.0277	0.423785	10.605	0.788679	8.2226	32.44	32.44	1	auto	0	26	553.361	1104.71	1104.72	-0.00724971	2	553.365	11	20.1.1.1108.3	36.7052	239.6	15.03	169.11	13.23	147.94	12.65	333.89	17.75	iTRAQ4plex@N-term; iTRAQ4plex(K)@7
2	Q8GLJ6_SPIPL	Q8GLJ6 Ribulose-1,5-bisphosphate carboxylase/oxygenase large subunit (EC 4.1.1.39) (Fragment).	69.9266	IPIAYLK	0.504909	23.5269	0.257091	32.6177	1.32349	18.0434	32.44	32.44	1	auto	0	23	553.36	1104.71	1104.72	-0.0097434	2	553.365	10	46.1.1.1566.3	37.8037	41.3	6.25	31.42	5.66	15.47	4.47	96.58	9.49	iTRAQ4plex@N-term; iTRAQ4plex(K)@7
2	Q8GLJ6_SPIPL	Q8GLJ6 Ribulose-1,5-bisphosphate carboxylase/oxygenase large subunit (EC 4.1.1.39) (Fragment).	69.9266	IPIAYLK							32.44	32.44	0	no quant - weak signal	0	8	553.371	1104.73	1104.72	0.0127588	2	553.365	8	21.1.1.1365.3	48.0018	0	0.06	3.02	1.73	7.13	2.65	6.14	2.45	iTRAQ4plex@N-term; iTRAQ4plex(K)@7
2	Q8GLJ6_SPIPL	Q8GLJ6 Ribulose-1,5-bisphosphate carboxylase/oxygenase large subunit (EC 4.1.1.39) (Fragment).	69.9266	IPIAYLK	0.576538	25.4596	0.518903	27.0246	1.06296	21.0411	32.44	32.44	1	auto	0	7	553.37	1104.72	1104.72	0.00995089	2	553.365	9	21.1.1.1364.3	47.9284	32.75	5.57	28.45	5.39	24.76	5.2	61.51	7.62	iTRAQ4plex@N-term; iTRAQ4plex(K)@7
2	Q8GLJ6_SPIPL	Q8GLJ6 Ribulose-1,5-bisphosphate carboxylase/oxygenase large subunit (EC 4.1.1.39) (Fragment).	69.9266	IPIAYLK							32.44	32.44	0	no quant - weak signal	0	2	553.372	1104.73	1104.72	0.0142237	2	553.365	6	21.1.1.1465.2	55.4601	3.23	1.73	0	0.21	0	0.18	4.34	2	iTRAQ4plex@N-term; iTRAQ4plex(K)@7
2	Q8GLJ6_SPIPL	Q8GLJ6 Ribulose-1,5-bisphosphate carboxylase/oxygenase large subunit (EC 4.1.1.39) (Fragment).	69.9266	IVGNV							32.44	32.44	0	no quant - weak signal	0	0	323.235	644.456	644.398	0.0584393	2	323.206	4	39.1.1.1406.2	59.2436	0	0	0	0.31	9.22	3	12.56	3.46	iTRAQ4plex@N-term
2	Q8GLJ6_SPIPL	Q8GLJ6 Ribulose-1,5-bisphosphate carboxylase/oxygenase large subunit (EC 4.1.1.39) (Fragment).	69.9266	LGLS							32.44	32.44	0	no quant	0	0	533.337	532.33	532.334	-0.00417902	1	533.342	4	19.1.1.1554.2	67.7638									iTRAQ4plex@N-term
2	Q8GLJ6_SPIPL	Q8GLJ6 Ribulose-1,5-bisphosphate carboxylase/oxygenase large subunit (EC 4.1.1.39) (Fragment).	69.9266	LGLSAK	0.534389	10.7152	0.382689	12.4122	0.935659	8.86672	32.44	32.44	0	auto - shared MS/MS	0	6.83761	438.792	875.57	875.568	0.00160341	2	438.791	10	21.1.1.1094.3	27.9517	192.55	13.49	155.04	12.57	107.36	11	318.33	17.3	iTRAQ4plex@N-term; iTRAQ4plex(K)@6
2	Q8GLJ6_SPIPL	Q8GLJ6 Ribulose-1,5-bisphosphate carboxylase/oxygenase large subunit (EC 4.1.1.39) (Fragment).	69.9266	LGLSAK	0.434374	22.3689	0.535581	20.9252	0.36275	22.0361	32.44	32.44	0	auto - shared MS/MS	0	1.9536	438.799	875.583	875.568	0.0148827	2	438.791	8	47.1.1.1029.4	25.3225	50.94	6.93	33.34	5.92	39.75	6.32	32.65	5.66	iTRAQ4plex@N-term; iTRAQ4plex(K)@6
2	Q8GLJ6_SPIPL	Q8GLJ6 Ribulose-1,5-bisphosphate carboxylase/oxygenase large subunit (EC 4.1.1.39) (Fragment).	69.9266	LGLSAK	0.670121	20.481	0.499178	22.8344	0.653018	19.5666	32.44	32.44	0	auto - low confidence	0	0	438.793	875.571	875.568	0.00287656	2	438.791	7	23.1.1.930.3	24.2867	46.35	6.63	46.8	6.86	33.71	6	53.48	7.14	iTRAQ4plex@N-term; iTRAQ4plex(K)@6
2	Q8GLJ6_SPIPL	Q8GLJ6 Ribulose-1,5-bisphosphate carboxylase/oxygenase large subunit (EC 4.1.1.39) (Fragment).	69.9266	LLTD							32.44	32.44	0	no quant - weak signal	0	0	605.432	604.424	604.355	0.0689249	1	605.363	3	6.1.1.1704.4	72.0837	3.23	1.73	0	0.21	0	0.18	4.35	2	iTRAQ4plex@N-term
2	Q8GLJ6_SPIPL	Q8GLJ6 Ribulose-1,5-bisphosphate carboxylase/oxygenase large subunit (EC 4.1.1.39) (Fragment).	69.9266	MSGGDHLHSGTVVGK	0.401921	15.0165	0.43636	14.916	0.930388	11.2745	32.44	32.44	0	auto - shared MS/MS	0	99	447.25	1784.97	1784.91	0.0609063	4	447.234	15	18.1.1.907.2	22.8323	118.99	10.58	72.06	8.72	75.65	9.06	195.61	13.56	iTRAQ4plex@N-term; Oxidation(M)@1; iTRAQ4plex(K)@15
2	Q8GLJ6_SPIPL	Q8GLJ6 Ribulose-1,5-bisphosphate carboxylase/oxygenase large subunit (EC 4.1.1.39) (Fragment).	69.9266	MSGGDHLHSGTVVGK	0.486781	10.8463	0.356233	12.4437	0.772744	9.05313	32.44	32.44	0	auto - shared MS/MS	0	99	443.259	1769.01	1768.91	0.0922322	4	443.236	14	18.1.1.940.3	25.2723	199.22	13.71	146.12	12.25	103.4	10.72	272.01	16	iTRAQ4plex@N-term; iTRAQ4plex(K)@15
2	Q8GLJ6_SPIPL	Q8GLJ6 Ribulose-1,5-bisphosphate carboxylase/oxygenase large subunit (EC 4.1.1.39) (Fragment).	69.9266	MSGGDHLHSGTVVGK							32.44	32.44	0	no quant - weak signal	0	99	542.616	1624.83	1624.81	0.0150417	3	542.611	19	41.1.1.986.3	24.6047	0	0.07	3.05	1.73	6.18	2.45	2.94	1.73	No iTRAQ4plex@N-term; iTRAQ4plex(K)@15
2	Q8GLJ6_SPIPL	Q8GLJ6 Ribulose-1,5-bisphosphate carboxylase/oxygenase large subunit (EC 4.1.1.39) (Fragment).	69.9266	MSGGDHLHSGTVVGK	0.349066	26.4453	0.416132	25.0264	0.601454	20.7526	32.44	32.44	0	auto - shared MS/MS	0	99	595.982	1784.92	1784.91	0.0154998	3	595.977	19	42.1.1.1058.2	25.7551	42.57	6.32	22.39	4.9	25.81	5.2	45.24	6.56	iTRAQ4plex@N-term; Oxidation(M)@1; iTRAQ4plex(K)@15
2	Q8GLJ6_SPIPL	Q8GLJ6 Ribulose-1,5-bisphosphate carboxylase/oxygenase large subunit (EC 4.1.1.39) (Fragment).	69.9266	MSGGDHLHSGTVVGK	0.459385	9.03671	0.352458	10.2317	0.828691	7.2917	32.44	32.44	0	auto - shared MS/MS	0	99	590.648	1768.92	1768.91	0.0101089	3	590.645	18	42.1.1.1077.2	27.1576	298	16.76	206.27	14.59	153.03	13.08	436.34	20.25	iTRAQ4plex@N-term; iTRAQ4plex(K)@15
2	Q8GLJ6_SPIPL	Q8GLJ6 Ribulose-1,5-bisphosphate carboxylase/oxygenase large subunit (EC 4.1.1.39) (Fragment).	69.9266	MSGGDHLHSGTVVGK							32.44	32.44	0	no quant - weak signal	0	99	595.989	1784.94	1784.91	0.0352632	3	595.977	16	43.1.1.882.4	23.4991	4.31	2	0	0.27	0	0.13	3.25	1.73	iTRAQ4plex@N-term; Oxidation(M)@1; iTRAQ4plex(K)@15
2	Q8GLJ6_SPIPL	Q8GLJ6 Ribulose-1,5-bisphosphate carboxylase/oxygenase large subunit (EC 4.1.1.39) (Fragment).	69.9266	MSGGDHLHSGTVVGK	0.423116	12.5931	0.358278	13.7889	0.91608	9.68227	32.44	32.44	0	auto - shared MS/MS	0	96	443.246	1768.95	1768.91	0.0403373	4	443.236	13	19.1.1.895.3	25.452	162.47	12.37	103.58	10.39	84.81	9.75	262.98	15.73	iTRAQ4plex@N-term; iTRAQ4plex(K)@15
2	Q8GLJ6_SPIPL	Q8GLJ6 Ribulose-1,5-bisphosphate carboxylase/oxygenase large subunit (EC 4.1.1.39) (Fragment).	69.9266	MSGGDHLHSGTVVGK							32.44	32.44	0	no quant - weak signal	0	96	595.989	1784.94	1784.91	0.0361922	3	595.977	13	42.1.1.1059.3	25.8468	6.33	2.45	6.11	2.45	0	0.85	10.85	3.16	iTRAQ4plex@N-term; Oxidation(M)@1; iTRAQ4plex(K)@15
2	Q8GLJ6_SPIPL	Q8GLJ6 Ribulose-1,5-bisphosphate carboxylase/oxygenase large subunit (EC 4.1.1.39) (Fragment).	69.9266	MSGGDHLHSGTVVGK	0.432251	4.32088	0.401185	4.54203	0.841614	3.40061	32.44	32.44	0	auto - shared MS/MS	0	94	443.24	1768.93	1768.91	0.0158123	4	443.236	13	18.1.1.941.2	25.3273	1361.96	35.82	887.04	30.41	796.09	29.48	2025.32	43.66	iTRAQ4plex@N-term; iTRAQ4plex(K)@15
2	Q8GLJ6_SPIPL	Q8GLJ6 Ribulose-1,5-bisphosphate carboxylase/oxygenase large subunit (EC 4.1.1.39) (Fragment).	69.9266	MSGGDHLHSGTVVGK					1.21081	25.2709	32.44	32.44	0	auto - shared MS/MS	0	94	447.251	1784.97	1784.91	0.0666783	4	447.234	13	19.1.1.859.4	22.8329	21.45	4.47	3.58	2.24	12.9	3.74	45.89	6.56	iTRAQ4plex@N-term; Oxidation(M)@1; iTRAQ4plex(K)@15
2	Q8GLJ6_SPIPL	Q8GLJ6 Ribulose-1,5-bisphosphate carboxylase/oxygenase large subunit (EC 4.1.1.39) (Fragment).	69.9266	MSGGDHLHSGTVVGK	0.411566	20.6577	0.381505	21.641	0.71103	16.5768	32.44	32.44	0	auto - shared MS/MS	0	93	447.248	1784.96	1784.91	0.0526392	4	447.234	13	19.1.1.860.2	22.8687	61.6	7.62	38.2	6.32	34.24	6.08	77.39	8.54	iTRAQ4plex@N-term; Oxidation(M)@1; iTRAQ4plex(K)@15
2	Q8GLJ6_SPIPL	Q8GLJ6 Ribulose-1,5-bisphosphate carboxylase/oxygenase large subunit (EC 4.1.1.39) (Fragment).	69.9266	MSGGDHLHSGTVVGK							32.44	32.44	0	no quant - weak signal	0	65	447.244	1784.95	1784.91	0.0381014	4	447.234	12	2.1.1.1037.2	23.2666	7.39	2.65	6.64	2.65	14.01	3.74	16.62	4	iTRAQ4plex@N-term; Oxidation(M)@1; iTRAQ4plex(K)@15
2	Q8GLJ6_SPIPL	Q8GLJ6 Ribulose-1,5-bisphosphate carboxylase/oxygenase large subunit (EC 4.1.1.39) (Fragment).	69.9266	MSGGDHLHSGTVVGK	1.09851	28.0558			2.04862	24.8715	32.44	32.44	0	auto - shared MS/MS	0	20	407.222	1624.86	1624.81	0.0491327	4	407.21	11	17.1.1.948.4	24.0708	19.75	4.36	32.69	5.66	19.78	4.8	71.49	8.19	No iTRAQ4plex@N-term; iTRAQ4plex(K)@15
2	Q8GLJ6_SPIPL	Q8GLJ6 Ribulose-1,5-bisphosphate carboxylase/oxygenase large subunit (EC 4.1.1.39) (Fragment).	69.9266	MSGGDHLHSGTVVGK	0.375678	25.3474	0.307599	28.1348	0.803114	19.1614	32.44	32.44	0	auto - shared MS/MS	0	20	447.255	1784.99	1784.91	0.0825139	4	447.234	11	18.1.1.906.4	22.7964	43.6	6.4	24.68	5.1	19.54	4.69	61.87	7.62	iTRAQ4plex@N-term; Oxidation(M)@1; iTRAQ4plex(K)@15
2	Q8GLJ6_SPIPL	Q8GLJ6 Ribulose-1,5-bisphosphate carboxylase/oxygenase large subunit (EC 4.1.1.39) (Fragment).	69.9266	MSGGDHLHSGTVVGK	1.07901	25.0589	0.915411	26.6503	1.65479	22.6947	32.44	32.44	0	auto - shared MS/MS	0	19	407.226	1624.88	1624.81	0.063904	4	407.21	11	17.1.1.949.3	24.1258	24.96	4.9	40.58	6.32	33.29	6	72.98	8.31	No iTRAQ4plex@N-term; iTRAQ4plex(K)@15
2	Q8GLJ6_SPIPL	Q8GLJ6 Ribulose-1,5-bisphosphate carboxylase/oxygenase large subunit (EC 4.1.1.39) (Fragment).	69.9266	MSGGDHLHSGTVVGK	0.863969	22.6215	0.475939	28.0453	1.27771	20.2411	32.44	32.44	0	auto - low confidence	0	0	443.247	1768.96	1768.91	0.0471737	4	443.236	8	19.1.1.896.4	25.5437	33.5	5.66	43.61	6.56	23.23	5.2	75.63	8.43	iTRAQ4plex@N-term; iTRAQ4plex(K)@15
2	Q8GLJ6_SPIPL	Q8GLJ6 Ribulose-1,5-bisphosphate carboxylase/oxygenase large subunit (EC 4.1.1.39) (Fragment).	69.9266	NSQP							32.44	32.44	0	no quant	0	0	589.363	588.356	588.299	0.0571845	1	589.306	3	35.1.1.2158.4	92.199									iTRAQ4plex@N-term
2	Q8GLJ6_SPIPL	Q8GLJ6 Ribulose-1,5-bisphosphate carboxylase/oxygenase large subunit (EC 4.1.1.39) (Fragment).	69.9266	RNLF							32.44	32.44	0	no quant	0	0	693.405	692.397	692.409	-0.0117078	1	693.416	4	21.1.1.1450.4	54.3485									iTRAQ4plex@N-term
2	Q8GLJ6_SPIPL	Q8GLJ6 Ribulose-1,5-bisphosphate carboxylase/oxygenase large subunit (EC 4.1.1.39) (Fragment).	69.9266	RNLF							32.44	32.44	0	no quant	0	0	693.424	692.417	692.409	0.0078695	1	693.416	3	33.1.1.1805.4	75.3207									iTRAQ4plex@N-term
2	Q8GLJ6_SPIPL	Q8GLJ6 Ribulose-1,5-bisphosphate carboxylase/oxygenase large subunit (EC 4.1.1.39) (Fragment).	69.9266	RVALE							32.44	32.44	0	no quant - weak signal	0	0	587.343	586.336	586.344	-0.00815312	1	587.351	4	12.1.1.1427.2	51.0884	3.24	1.73	0	0.31	3.08	1.73	4.18	2	No iTRAQ4plex@N-term
2	Q8GLJ6_SPIPL	Q8GLJ6 Ribulose-1,5-bisphosphate carboxylase/oxygenase large subunit (EC 4.1.1.39) (Fragment).	69.9266	SVTN							32.44	32.44	0	no quant - weak signal	0	0	564.307	563.3	563.304	-0.00358537	1	564.311	4	12.1.1.1453.2	53.0184	0	0.23	10.66	3.16	5.67	2.45	4.04	2	iTRAQ4plex@N-term
2	Q8GLJ6_SPIPL	Q8GLJ6 Ribulose-1,5-bisphosphate carboxylase/oxygenase large subunit (EC 4.1.1.39) (Fragment).	69.9266	SVTN							32.44	32.44	0	no quant	0	0	564.316	563.309	563.304	0.00537393	1	564.311	3	16.1.1.1391.3	50.4116									iTRAQ4plex@N-term
2	Q8GLJ6_SPIPL	Q8GLJ6 Ribulose-1,5-bisphosphate carboxylase/oxygenase large subunit (EC 4.1.1.39) (Fragment).	69.9266	SVTN							32.44	32.44	0	no quant	0	0	564.32	563.312	563.304	0.00860901	1	564.311	3	16.1.1.1429.4	53.4208									iTRAQ4plex@N-term
2	Q8GLJ6_SPIPL	Q8GLJ6 Ribulose-1,5-bisphosphate carboxylase/oxygenase large subunit (EC 4.1.1.39) (Fragment).	69.9266	SVTN							32.44	32.44	0	no quant - weak signal	0	0	564.327	563.319	563.304	0.0156896	1	564.311	4	16.1.1.1490.2	58.4133	0	0	0	0	0	0.19	4.34	2	iTRAQ4plex@N-term
2	Q8GLJ6_SPIPL	Q8GLJ6 Ribulose-1,5-bisphosphate carboxylase/oxygenase large subunit (EC 4.1.1.39) (Fragment).	69.9266	SVTN							32.44	32.44	0	no quant	0	0	564.356	563.349	563.304	0.0447943	1	564.311	4	17.1.1.1533.2	67.3342									iTRAQ4plex@N-term
2	Q8GLJ6_SPIPL	Q8GLJ6 Ribulose-1,5-bisphosphate carboxylase/oxygenase large subunit (EC 4.1.1.39) (Fragment).	69.9266	SVTN							32.44	32.44	0	no quant - weak signal	0	0	564.323	563.316	563.304	0.0120106	1	564.311	5	33.1.1.1671.2	64.9335	3.07	1.73	7.19	2.65	5.92	2.45	2.95	1.73	iTRAQ4plex@N-term
2	Q8GLJ6_SPIPL	Q8GLJ6 Ribulose-1,5-bisphosphate carboxylase/oxygenase large subunit (EC 4.1.1.39) (Fragment).	69.9266	SVTN							32.44	32.44	0	no quant - weak signal	0	0	564.341	563.334	563.304	0.0302902	1	564.311	3	35.1.1.1622.2	69.1425	0	0	0	0	0	0.14	3.25	1.73	iTRAQ4plex@N-term
2	Q8GLJ6_SPIPL	Q8GLJ6 Ribulose-1,5-bisphosphate carboxylase/oxygenase large subunit (EC 4.1.1.39) (Fragment).	69.9266	SVTN							32.44	32.44	0	no quant - weak signal	0	0	564.306	563.299	563.304	-0.0045341	1	564.311	4	38.1.1.1370.2	57.1093	3.07	1.73	7.16	2.65	6.45	2.65	15.91	3.87	iTRAQ4plex@N-term
2	Q8GLJ6_SPIPL	Q8GLJ6 Ribulose-1,5-bisphosphate carboxylase/oxygenase large subunit (EC 4.1.1.39) (Fragment).	69.9266	SVTN							32.44	32.44	0	no quant - weak signal	0	0	564.319	563.312	563.304	0.00849529	1	564.311	4	39.1.1.1331.2	53.6436	3.12	1.73	5.02	2.24	5.91	2.45	6.2	2.45	iTRAQ4plex@N-term
2	Q8GLJ6_SPIPL	Q8GLJ6 Ribulose-1,5-bisphosphate carboxylase/oxygenase large subunit (EC 4.1.1.39) (Fragment).	69.9266	SVTN							32.44	32.44	0	no quant - weak signal	0	0	564.32	563.313	563.304	0.00910567	1	564.311	4	39.1.1.1334.3	53.8844	8.62	2.83	0	0.65	2.9	1.73	8.51	2.83	iTRAQ4plex@N-term
2	Q8GLJ6_SPIPL	Q8GLJ6 Ribulose-1,5-bisphosphate carboxylase/oxygenase large subunit (EC 4.1.1.39) (Fragment).	69.9266	TFQGPPHGITVER	0.515972	4.44714	0.490914	4.63248	0.975053	3.60661	32.44	32.44	0	auto - shared MS/MS	0	99	528.265	1581.77	1581.84	-0.0652309	3	528.287	24	17.1.1.1020.3	29.3575	1146.59	32.91	891.41	30.28	820.1	29.82	1975.39	43.14	iTRAQ4plex@N-term
2	Q8GLJ6_SPIPL	Q8GLJ6 Ribulose-1,5-bisphosphate carboxylase/oxygenase large subunit (EC 4.1.1.39) (Fragment).	69.9266	TFQGPPHGITVER	0.498353	3.76618	0.520085	3.80136	1.01164	2.99909	32.44	32.44	0	auto - shared MS/MS	0	99	528.259	1581.75	1581.84	-0.0848241	3	528.287	24	17.1.1.1021.2	29.4125	1636.63	39.31	1228.94	35.65	1240.16	36.54	2925.44	52.54	iTRAQ4plex@N-term
2	Q8GLJ6_SPIPL	Q8GLJ6 Ribulose-1,5-bisphosphate carboxylase/oxygenase large subunit (EC 4.1.1.39) (Fragment).	69.9266	TFQGPPHGITVER	0.532641	3.31982	0.505564	3.4607	1.00174	2.70582	32.44	32.44	0	auto - shared MS/MS	0	99	528.254	1581.74	1581.84	-0.0996564	3	528.287	24	17.1.1.1023.3	29.5775	2017.89	43.67	1619.48	40.77	1486.37	40.14	3571.64	58.01	iTRAQ4plex@N-term
2	Q8GLJ6_SPIPL	Q8GLJ6 Ribulose-1,5-bisphosphate carboxylase/oxygenase large subunit (EC 4.1.1.39) (Fragment).	69.9266	TFQGPPHGITVER	0.607108	3.65426	0.564992	3.82229	0.988431	3.10746	32.44	32.44	0	auto - shared MS/MS	0	99	528.257	1581.75	1581.84	-0.0886961	3	528.287	24	18.1.1.999.4	29.6365	1541.24	38.21	1409.87	37.85	1268.72	36.91	2691.74	50.43	iTRAQ4plex@N-term
2	Q8GLJ6_SPIPL	Q8GLJ6 Ribulose-1,5-bisphosphate carboxylase/oxygenase large subunit (EC 4.1.1.39) (Fragment).	69.9266	TFQGPPHGITVER	0.500282	10.6561	0.596609	10.2806	1.02201	8.47173	32.44	32.44	0	auto - shared MS/MS	0	99	528.284	1581.83	1581.84	-0.00989004	3	528.287	23	19.1.1.953.3	29.727	204.43	13.89	154.1	12.65	177.7	13.71	369.16	18.68	iTRAQ4plex@N-term
2	Q8GLJ6_SPIPL	Q8GLJ6 Ribulose-1,5-bisphosphate carboxylase/oxygenase large subunit (EC 4.1.1.39) (Fragment).	69.9266	TFQGPPHGITVER	0.571574	8.64281	0.546363	8.97892	1.03052	7.1631	32.44	32.44	0	auto - shared MS/MS	0	99	528.278	1581.81	1581.84	-0.0272864	3	528.287	24	19.1.1.954.2	29.7829	285.35	16.43	245.75	15.84	227.15	15.65	519.58	22.14	iTRAQ4plex@N-term
2	Q8GLJ6_SPIPL	Q8GLJ6 Ribulose-1,5-bisphosphate carboxylase/oxygenase large subunit (EC 4.1.1.39) (Fragment).	69.9266	TFQGPPHGITVER	0.491452	9.91718	0.42247	10.7349	0.935592	7.98471	32.44	32.44	0	auto - shared MS/MS	0	99	791.924	1581.83	1581.84	-0.0047407	2	791.927	21	42.1.1.1122.3	30.5151	237.34	14.97	175.75	13.45	146.09	12.69	392.35	19.21	iTRAQ4plex@N-term
2	Q8GLJ6_SPIPL	Q8GLJ6 Ribulose-1,5-bisphosphate carboxylase/oxygenase large subunit (EC 4.1.1.39) (Fragment).	69.9266	TFQGPPHGITVER	0.677301	7.88827	0.688333	8.00569	0.982338	6.92698	32.44	32.44	0	auto - shared MS/MS	0	99	528.272	1581.79	1581.84	-0.0449749	3	528.287	23	43.1.1.973.2	30.1841	311.78	17.2	318.18	17.94	312.68	18.14	541.16	22.67	iTRAQ4plex@N-term
2	Q8GLJ6_SPIPL	Q8GLJ6 Ribulose-1,5-bisphosphate carboxylase/oxygenase large subunit (EC 4.1.1.39) (Fragment).	69.9266	TFQGPPHGITVER	0.624407	16.1335	0.725029	15.6931	0.818565	14.3514	32.44	32.44	0	auto - shared MS/MS	0	99	528.286	1581.84	1581.84	-0.0013618	3	528.287	20	2.1.1.1126.4	29.8516	78.08	8.6	73.46	8.66	82.48	9.22	112.93	10.39	iTRAQ4plex@N-term
2	Q8GLJ6_SPIPL	Q8GLJ6 Ribulose-1,5-bisphosphate carboxylase/oxygenase large subunit (EC 4.1.1.39) (Fragment).	69.9266	TFQGPPHGITVER	1.41765	21.2478	2.24839	20.0038	1.58096	20.3594	32.44	32.44	0	auto - no iTRAQ	0	99	480.262	1437.76	1437.74	0.0282566	3	480.253	18	15.1.1.1024.4	28.6344	31.9	5.57	68.14	8.25	104.5	10.2	89.11	9.33	No iTRAQ4plex@N-term
2	Q8GLJ6_SPIPL	Q8GLJ6 Ribulose-1,5-bisphosphate carboxylase/oxygenase large subunit (EC 4.1.1.39) (Fragment).	69.9266	TFQGPPHGITVER	1.64305	19.353	2.28572	18.6365	1.3902	19.3614	32.44	32.44	0	auto - no iTRAQ	0	99	480.252	1437.73	1437.74	-0.00388092	3	480.253	17	15.1.1.1025.2	28.6719	36.79	6	91.08	9.49	122.52	11.05	90.37	9.43	No iTRAQ4plex@N-term
2	Q8GLJ6_SPIPL	Q8GLJ6 Ribulose-1,5-bisphosphate carboxylase/oxygenase large subunit (EC 4.1.1.39) (Fragment).	69.9266	TFQGPPHGITVER	1.26087	13.5552	1.03702	14.3303	0.990671	13.7128	32.44	32.44	0	auto - no iTRAQ	0	99	480.254	1437.74	1437.74	0.00248081	3	480.253	16	16.1.1.1102.2	28.8624	80.66	8.83	153.24	12.25	121.87	11.27	141.19	11.66	No iTRAQ4plex@N-term
2	Q8GLJ6_SPIPL	Q8GLJ6 Ribulose-1,5-bisphosphate carboxylase/oxygenase large subunit (EC 4.1.1.39) (Fragment).	69.9266	TFQGPPHGITVER	0.716607	27.8273			0.944821	25.0331	32.44	32.44	0	auto - shared MS/MS	0	99	528.298	1581.87	1581.84	0.0349065	3	528.287	14	18.1.1.1261.2	49.0665	24.2	4.8	26.13	5.1	13.93	4	40.4	6.17	iTRAQ4plex@N-term
2	Q8GLJ6_SPIPL	Q8GLJ6 Ribulose-1,5-bisphosphate carboxylase/oxygenase large subunit (EC 4.1.1.39) (Fragment).	69.9266	TFQGPPHGITVER	11.08	48.886			7.5352	49.1615	32.44	32.44	0	auto - no iTRAQ	0	99	719.886	1437.76	1437.74	0.0201267	2	719.876	20	39.1.1.1004.4	29.2536	5.54	2.65	92.49	9.33	40.97	6.78	73.76	8.37	No iTRAQ4plex@N-term
2	Q8GLJ6_SPIPL	Q8GLJ6 Ribulose-1,5-bisphosphate carboxylase/oxygenase large subunit (EC 4.1.1.39) (Fragment).	69.9266	TFQGPPHGITVER	1.26646	8.08295	1.55302	7.88208	1.22233	7.89095	32.44	32.44	0	auto - no iTRAQ	0	99	480.261	1437.76	1437.74	0.0258233	3	480.253	15	40.1.1.1002.4	29.5032	227.47	14.83	434.07	20.74	514.7	22.8	491.28	21.84	No iTRAQ4plex@N-term
2	Q8GLJ6_SPIPL	Q8GLJ6 Ribulose-1,5-bisphosphate carboxylase/oxygenase large subunit (EC 4.1.1.39) (Fragment).	69.9266	TFQGPPHGITVER							32.44	32.44	0	no quant	0	15	528.319	1581.93	1581.84	0.0958082	3	528.287	7	42.1.1.11.2	0.7189									iTRAQ4plex@N-term
2	Q8GLJ6_SPIPL	Q8GLJ6 Ribulose-1,5-bisphosphate carboxylase/oxygenase large subunit (EC 4.1.1.39) (Fragment).	69.9266	TFQGPPHGITVER							32.44	32.44	0	no quant - weak signal	0	0	528.312	1581.91	1581.84	0.0754821	3	528.287	8	42.1.1.13.2	0.7909	5.39	2.24	0	0.48	4.12	2	5.21	2.24	iTRAQ4plex@N-term
2	Q8GLJ6_SPIPL	Q8GLJ6 Ribulose-1,5-bisphosphate carboxylase/oxygenase large subunit (EC 4.1.1.39) (Fragment).	69.9266	TFQGPPHGITVER							32.44	32.44	0	no quant	0	0	528.339	1581.99	1581.84	0.155322	3	528.287	4	42.1.1.2233.2	91.4108									iTRAQ4plex@N-term
2	Q8GLJ6_SPIPL	Q8GLJ6 Ribulose-1,5-bisphosphate carboxylase/oxygenase large subunit (EC 4.1.1.39) (Fragment).	69.9266	VALEACIQAR	0.563281	4.4956	0.485083	4.82078	0.820369	3.87862	32.44	32.44	0	auto - shared MS/MS	0	99	632.331	1262.65	1262.66	-0.0121652	2	632.337	18	11.1.1.1143.4	36.6154	1062.39	31.7	901.68	30.32	750.85	28.43	1539.96	38.16	iTRAQ4plex@N-term; Methylthio(C)@6
2	Q8GLJ6_SPIPL	Q8GLJ6 Ribulose-1,5-bisphosphate carboxylase/oxygenase large subunit (EC 4.1.1.39) (Fragment).	69.9266	VALEACIQAR	0.510537	5.17805	0.455251	5.49507	0.791105	4.36552	32.44	32.44	0	auto - shared MS/MS	0	99	632.337	1262.66	1262.66	0.000816395	2	632.337	18	12.1.1.1232.3	36.5792	850.29	28.34	654.09	25.92	563.99	24.64	1188.55	33.51	iTRAQ4plex@N-term; Methylthio(C)@6
2	Q8GLJ6_SPIPL	Q8GLJ6 Ribulose-1,5-bisphosphate carboxylase/oxygenase large subunit (EC 4.1.1.39) (Fragment).	69.9266	VALEACIQAR	0.516651	3.95879	0.481089	4.1329	0.784945	3.35577	32.44	32.44	0	auto - shared MS/MS	0	99	632.328	1262.64	1262.66	-0.0191595	2	632.337	18	13.1.1.1148.3	36.4798	1445.11	36.95	1124.97	34	1012.93	32.89	2004.27	43.56	iTRAQ4plex@N-term; Methylthio(C)@6
2	Q8GLJ6_SPIPL	Q8GLJ6 Ribulose-1,5-bisphosphate carboxylase/oxygenase large subunit (EC 4.1.1.39) (Fragment).	69.9266	VALEACIQAR	0.504874	5.86555	0.494916	6.01218	0.761264	4.96748	32.44	32.44	0	auto - shared MS/MS	0	99	632.335	1262.66	1262.66	-0.00422018	2	632.337	18	14.1.1.1125.4	36.7694	668.26	25.12	508.36	22.89	481.87	22.61	898.87	29.19	iTRAQ4plex@N-term; Methylthio(C)@6
2	Q8GLJ6_SPIPL	Q8GLJ6 Ribulose-1,5-bisphosphate carboxylase/oxygenase large subunit (EC 4.1.1.39) (Fragment).	69.9266	VALEACIQAR	0.861875	6.75885	0.811303	6.96679	0.791316	6.60124	32.44	32.44	0	auto - shared MS/MS	0	99	632.338	1262.66	1262.66	0.00237238	2	632.337	16	14.1.1.1127.4	36.9178	376.98	18.97	489.56	22.09	445.61	21.47	527.09	22.52	iTRAQ4plex@N-term; Methylthio(C)@6
2	Q8GLJ6_SPIPL	Q8GLJ6 Ribulose-1,5-bisphosphate carboxylase/oxygenase large subunit (EC 4.1.1.39) (Fragment).	69.9266	VALEACIQAR	0.561535	4.05715	0.483866	4.34701	0.79377	3.5218	32.44	32.44	0	auto - shared MS/MS	0	99	632.327	1262.64	1262.66	-0.0208404	2	632.337	18	15.1.1.1135.3	36.8619	1306.67	35.16	1105.57	33.57	921.18	31.45	1832.64	41.64	iTRAQ4plex@N-term; Methylthio(C)@6
2	Q8GLJ6_SPIPL	Q8GLJ6 Ribulose-1,5-bisphosphate carboxylase/oxygenase large subunit (EC 4.1.1.39) (Fragment).	69.9266	VALEACIQAR	0.842527	5.04477	0.740976	5.31172	0.902826	4.76685	32.44	32.44	0	auto - shared MS/MS	0	99	632.334	1262.65	1262.66	-0.00704536	2	632.337	18	15.1.1.1137.4	37.0302	683.16	25.53	867.26	29.39	737.53	27.84	1089.79	32.25	iTRAQ4plex@N-term; Methylthio(C)@6
2	Q8GLJ6_SPIPL	Q8GLJ6 Ribulose-1,5-bisphosphate carboxylase/oxygenase large subunit (EC 4.1.1.39) (Fragment).	69.9266	VALEACIQAR	0.627433	10.0906	0.567466	10.6442	0.971268	8.69739	32.44	32.44	0	auto - shared MS/MS	0	99	632.34	1262.67	1262.66	0.0055847	2	632.337	17	19.1.1.1057.2	37.4454	198.31	13.71	187.48	13.78	163.96	13.27	340.33	17.96	iTRAQ4plex@N-term; Methylthio(C)@6
2	Q8GLJ6_SPIPL	Q8GLJ6 Ribulose-1,5-bisphosphate carboxylase/oxygenase large subunit (EC 4.1.1.39) (Fragment).	69.9266	VALEACIQAR	0.580057	4.42972	0.540619	4.6139	0.796061	3.88033	32.44	32.44	0	auto - shared MS/MS	0	99	632.326	1262.64	1262.66	-0.0217296	2	632.337	18	34.1.1.1777.4	53.697	1076.63	31.92	940.98	30.97	848.03	29.98	1514.36	37.91	iTRAQ4plex@N-term; Methylthio(C)@6
2	Q8GLJ6_SPIPL	Q8GLJ6 Ribulose-1,5-bisphosphate carboxylase/oxygenase large subunit (EC 4.1.1.39) (Fragment).	69.9266	VALEACIQAR	0.643598	8.46613	0.49768	9.37408	0.795332	7.64923	32.44	32.44	0	auto - shared MS/MS	0	99	632.337	1262.66	1262.66	-6.4731e-05	2	632.337	16	43.1.1.1076.4	37.8849	277.31	16.22	268.92	16.46	201.08	14.73	389.7	19.21	iTRAQ4plex@N-term; Methylthio(C)@6
2	Q8GLJ6_SPIPL	Q8GLJ6 Ribulose-1,5-bisphosphate carboxylase/oxygenase large subunit (EC 4.1.1.39) (Fragment).	69.9266	VALEACIQAR	0.685082	7.46593	0.59713	7.92562	0.847084	6.7724	32.44	32.44	0	auto - shared MS/MS	0	98	632.342	1262.67	1262.66	0.0103814	2	632.337	16	17.1.1.1122.4	36.9483	345.4	18.11	356.54	18.95	300.5	17.86	516.97	22.16	iTRAQ4plex@N-term; Methylthio(C)@6
2	Q8GLJ6_SPIPL	Q8GLJ6 Ribulose-1,5-bisphosphate carboxylase/oxygenase large subunit (EC 4.1.1.39) (Fragment).	69.9266	VALEACIQAR	0.794072	4.48137	0.680197	4.75786	0.822221	4.25344	32.44	32.44	0	auto - shared MS/MS	0	97	632.329	1262.64	1262.66	-0.0168092	2	632.337	16	39.1.1.1117.3	37.6394	889.89	29.12	1064.73	32.6	881.91	30.46	1292.83	35.13	iTRAQ4plex@N-term; Methylthio(C)@6
2	Q8GLJ6_SPIPL	Q8GLJ6 Ribulose-1,5-bisphosphate carboxylase/oxygenase large subunit (EC 4.1.1.39) (Fragment).	69.9266	VALEACIQAR	0.531015	4.33062	0.4882	4.5476	0.847022	3.6441	32.44	32.44	0	auto - shared MS/MS	0	91	632.327	1262.64	1262.66	-0.0192507	2	632.337	18	39.1.1.1114.4	37.4327	1187.31	33.5	949.98	31.21	844.53	30.12	1776.95	40.98	iTRAQ4plex@N-term; Methylthio(C)@6
2	Q8GLJ6_SPIPL	Q8GLJ6 Ribulose-1,5-bisphosphate carboxylase/oxygenase large subunit (EC 4.1.1.39) (Fragment).	69.9266	VALEACIQAR	0.817446	6.8816	0.691569	7.33217	0.874158	6.4954	32.44	32.44	0	auto - shared MS/MS	0	88	632.338	1262.66	1262.66	0.000992231	2	632.337	14	40.1.1.1115.4	37.9016	372.26	18.84	458.51	21.38	375.09	19.9	574.98	23.41	iTRAQ4plex@N-term; Methylthio(C)@6
2	Q8GLJ6_SPIPL	Q8GLJ6 Ribulose-1,5-bisphosphate carboxylase/oxygenase large subunit (EC 4.1.1.39) (Fragment).	69.9266	VALEACIQAR	0.966932	4.78303	0.966012	4.85888	0.99942	4.57649	32.44	32.44	0	auto - shared MS/MS	0	37	632.333	1262.65	1262.66	-0.00853793	2	632.337	12	10.1.1.1130.3	36.5853	716.98	26.21	1044.59	32.22	1009.12	32.3	1266.11	34.86	iTRAQ4plex@N-term; Methylthio(C)@6
2	Q8GLJ6_SPIPL	Q8GLJ6 Ribulose-1,5-bisphosphate carboxylase/oxygenase large subunit (EC 4.1.1.39) (Fragment).	69.9266	VALEACIQAR							32.44	32.44	0	auto - shared MS/MS	0	19	632.389	1262.76	1262.66	0.104268	2	632.337	12	13.1.1.1373.4	53.4507	7.09	2.65	20.56	4.47	19.07	4.47	30.42	5.39	iTRAQ4plex@N-term; Methylthio(C)@6
2	Q8GLJ6_SPIPL	Q8GLJ6 Ribulose-1,5-bisphosphate carboxylase/oxygenase large subunit (EC 4.1.1.39) (Fragment).	69.9266	VALEACIQAR	0.591527	28.1489	0.594318	28.6034	0.810562	24.7087	32.44	32.44	0	auto - shared MS/MS	0	8	632.393	1262.77	1262.66	0.112326	2	632.337	10	13.1.1.1520.3	65.2199	26.4	5	23.53	4.9	22.86	4.9	37.81	6	iTRAQ4plex@N-term; Methylthio(C)@6
2	Q8GLJ6_SPIPL	Q8GLJ6 Ribulose-1,5-bisphosphate carboxylase/oxygenase large subunit (EC 4.1.1.39) (Fragment).	69.9266	VFGF							32.44	32.44	0	no quant	0	0	613.389	612.382	612.339	0.0428588	1	613.347	4	26.1.1.1414.3	52.7938									iTRAQ4plex@N-term
2	Q8GLJ6_SPIPL	Q8GLJ6 Ribulose-1,5-bisphosphate carboxylase/oxygenase large subunit (EC 4.1.1.39) (Fragment).	69.9266	VFGF							32.44	32.44	0	no quant	0	0	613.396	612.389	612.339	0.049671	1	613.347	3	44.1.1.1398.4	61.6555									iTRAQ4plex@N-term
2	Q8GLJ6_SPIPL	Q8GLJ6 Ribulose-1,5-bisphosphate carboxylase/oxygenase large subunit (EC 4.1.1.39) (Fragment).	69.9266	VFGF							32.44	32.44	0	no quant - weak signal	0	0	613.383	612.376	612.339	0.0366047	1	613.347	3	46.1.1.1680.3	46.2612	0	0	0	0.11	3.26	1.73	0	0.16	iTRAQ4plex@N-term
2	Q8GLJ6_SPIPL	Q8GLJ6 Ribulose-1,5-bisphosphate carboxylase/oxygenase large subunit (EC 4.1.1.39) (Fragment).	69.9266	WSPELAVACELWK	0.671238	24.7865	0.423757	29.6413	0.951202	21.862	32.44	32.44	0	auto - shared MS/MS	0	99	622.665	1864.97	1864.95	0.0269025	3	622.656	18	6.1.1.1338.4	45.7786	31.6	5.48	31.96	5.66	19.51	4.69	53.11	7.07	iTRAQ4plex@N-term; Methylthio(C)@9; iTRAQ4plex(K)@13
2	Q8GLJ6_SPIPL	Q8GLJ6 Ribulose-1,5-bisphosphate carboxylase/oxygenase large subunit (EC 4.1.1.39) (Fragment).	69.9266	WSPELAVACELWK	0.747671	13.4363	0.626894	14.4883	1.15818	11.7766	32.44	32.44	0	auto - shared MS/MS	0	99	622.665	1864.97	1864.95	0.027502	3	622.656	19	7.1.1.1276.3	46.1794	101.93	9.85	114.83	10.72	93.1	10.05	208.59	14.04	iTRAQ4plex@N-term; Methylthio(C)@9; iTRAQ4plex(K)@13
2	Q8GLJ6_SPIPL	Q8GLJ6 Ribulose-1,5-bisphosphate carboxylase/oxygenase large subunit (EC 4.1.1.39) (Fragment).	69.9266	YGRPLLGCTIKPK	0.862475	14.0891	0.918953	14.088	0.976911	13.1912	32.44	32.44	0	auto - shared MS/MS	0	99	445.776	1779.08	1779.01	0.0608836	4	445.761	15	1.1.1.1098.4	32.0016	86.9	9.11	112.93	10.63	116.35	10.95	150	12.01	No iTRAQ4plex@N-term; Methylthio(C)@8; iTRAQ4plex(K)@11; iTRAQ4plex(K)@13
2	Q8GLJ6_SPIPL	Q8GLJ6 Ribulose-1,5-bisphosphate carboxylase/oxygenase large subunit (EC 4.1.1.39) (Fragment).	69.9266	YGRPLLGCTIKPK	0.515194	5.38256	0.401349	6.05172	0.983224	4.35944	32.44	32.44	0	auto - shared MS/MS	0	99	481.786	1923.11	1923.12	-0.00300899	4	481.786	19	1.1.1.1111.2	32.9316	781.35	27.17	606.54	24.92	456.9	22.63	1357.42	35.69	iTRAQ4plex@N-term; Methylthio(C)@8; iTRAQ4plex(K)@11; iTRAQ4plex(K)@13
2	Q8GLJ6_SPIPL	Q8GLJ6 Ribulose-1,5-bisphosphate carboxylase/oxygenase large subunit (EC 4.1.1.39) (Fragment).	69.9266	YGRPLLGCTIKPK	0.37845	7.23181	0.391264	7.29214	0.823134	5.44847	32.44	32.44	0	auto - shared MS/MS	0	99	481.783	1923.1	1923.12	-0.0133851	4	481.786	19	1.1.1.1112.3	33.0241	534.87	22.43	305	17.97	304.91	18.19	777.92	27.06	iTRAQ4plex@N-term; Methylthio(C)@8; iTRAQ4plex(K)@11; iTRAQ4plex(K)@13
2	Q8GLJ6_SPIPL	Q8GLJ6 Ribulose-1,5-bisphosphate carboxylase/oxygenase large subunit (EC 4.1.1.39) (Fragment).	69.9266	YGRPLLGCTIKPK	0.485882	6.17642	0.479309	6.36626	1.02541	4.86655	32.44	32.44	0	auto - shared MS/MS	0	99	481.79	1923.13	1923.12	0.0153056	4	481.786	20	25.1.1.1196.4	33.3675	617.82	24.15	452.31	21.63	431.45	21.68	1119.38	32.45	iTRAQ4plex@N-term; Methylthio(C)@8; iTRAQ4plex(K)@11; iTRAQ4plex(K)@13
3	A0YPD0_9CYAN	A0YPD0 ATP-dependent Clp protease regulatory subunit.	50.0606	AHPDVFNMLLQILEDGR	0.330549	22.6153	0.704689	17.579	0.587034	17.4114	30.61	30.61	1	auto	2	99	710.042	2127.1	2127.09	0.0129642	3	710.037	19	7.1.1.1283.2	46.6919	61.76	7.62	30.76	5.83	63.41	7.94	64.06	7.87	iTRAQ4plex@N-term; Oxidation(M)@8
3	A0YPD0_9CYAN	A0YPD0 ATP-dependent Clp protease regulatory subunit.	50.0606	GSGFVAVEIPFTPR	0.551026	22.9916	0.504112	24.0592	0.691939	20.4595	30.61	30.61	1	auto	2	99	810.946	1619.88	1619.88	-0.00198298	2	810.947	20	15.1.1.1173.4	39.7161	41.24	6.25	34.24	5.92	30.29	5.66	50.42	6.93	iTRAQ4plex@N-term
3	A0YPD0_9CYAN	A0YPD0 ATP-dependent Clp protease regulatory subunit.	50.0606	LDMSEFMER	0.476571	7.80502	0.899654	6.53693	0.632303	6.76452	30.61	30.61	1	auto	2	99	651.291	1300.57	1300.59	-0.0233168	2	651.303	16	5.1.1.1251.4	36.7358	397.52	19.36	285.45	17.41	521.06	22.72	444.12	20.85	iTRAQ4plex@N-term
3	A0YPD0_9CYAN	A0YPD0 ATP-dependent Clp protease regulatory subunit.	50.0606	LGHNFVGTEQILLGLIGEGTGVAAK			1.49341	29.8858	1.14449	30.1595	30.61	30.61	1	auto	2	99	928.224	2781.65	2781.56	0.087846	3	928.195	25	34.1.1.1912.3	63.797	15.75	3.87	18.43	4.36	34.27	5.83	31.85	5.57	iTRAQ4plex@N-term; iTRAQ4plex(K)@25
3	A0YPD0_9CYAN	A0YPD0 ATP-dependent Clp protease regulatory subunit.	50.0606	LIGQEEAVK	0.7016	4.1022	1.00446	3.79158	0.824847	3.76552	30.61	30.61	1	auto	2	99	637.879	1273.74	1273.75	-0.00462901	2	637.882	16	7.1.1.1043.3	28.6827	1138.78	32.89	1203.85	35.07	1666.58	40.94	1659.7	40.1	iTRAQ4plex@N-term; iTRAQ4plex(K)@9
3	A0YPD0_9CYAN	A0YPD0 ATP-dependent Clp protease regulatory subunit.	50.0606	LIGSPPGYVGYNEGGQLTEAVR	0.551212	7.66905	0.820603	6.91145	0.624917	6.99624	30.61	30.61	1	auto	2	99	807.75	2420.23	2420.25	-0.0191458	3	807.756	27	7.1.1.1142.4	36.1286	373.31	18.79	310.05	17.94	446.33	21.14	412.2	20.03	iTRAQ4plex@N-term
3	A0YPD0_9CYAN	A0YPD0 ATP-dependent Clp protease regulatory subunit.	50.0606	LLEDSLAEEILSGR	0.449101	7.96383	0.966085	6.41632	0.647191	6.71859	30.61	30.61	1	auto	2	99	844.956	1687.9	1687.91	-0.0140963	2	844.963	24	5.1.1.1331.4	42.765	398.93	19.39	269.95	17.03	561.52	23.52	456.19	21.16	iTRAQ4plex@N-term
3	A0YPD0_9CYAN	A0YPD0 ATP-dependent Clp protease regulatory subunit.	50.0606	LLHMEDTLHQR	0.695455	5.14403	1.04929	4.69403	0.811387	4.7277	30.61	30.61	1	auto	2	99	384.961	1535.81	1535.8	0.0129505	4	384.957	18	15.1.1.1042.2	29.9327	728.46	26.31	763.34	27.96	1113.66	33.39	1044.36	31.86	iTRAQ4plex@N-term
3	A0YPD0_9CYAN	A0YPD0 ATP-dependent Clp protease regulatory subunit.	50.0606	LTESESEK	0.868861	27.4959	1.74881	24.1527	1.25823	24.6049	30.61	30.61	1	auto	2	99	605.838	1209.66	1209.63	0.0286519	2	605.824	14	6.1.1.1045.2	23.8661	23.03	4.69	30.15	5.57	58.68	7.62	51.2	7.07	iTRAQ4plex@N-term; iTRAQ4plex(K)@8
3	A0YPD0_9CYAN	A0YPD0 ATP-dependent Clp protease regulatory subunit.	50.0606	NTLIIMTSNIGSK	0.425298	14.7873	0.680118	12.8106	0.549775	12.7695	30.61	30.61	1	auto	2	99	560.656	1678.95	1678.95	-0.00708953	3	560.658	18	21.1.1.1210.2	36.5151	118.91	10.58	76.2	9	117.83	10.86	115.51	10.58	iTRAQ4plex@N-term; iTRAQ4plex(K)@13
3	A0YPD0_9CYAN	A0YPD0 ATP-dependent Clp protease regulatory subunit.	50.0606	QLGHNYIGTEHLLLGLIR	0.703837	5.34739	1.1594	4.79225	0.943501	4.7763	30.61	30.61	1	auto	2	99	548.552	2190.18	2190.24	-0.0616563	4	548.567	26	42.1.1.1252.2	40.1734	671.44	25.26	712.07	27.06	1134.21	33.67	1119.35	32.94	iTRAQ4plex@N-term
3	A0YPD0_9CYAN	A0YPD0 ATP-dependent Clp protease regulatory subunit.	50.0606	QYFRPEFLNR	0.654496	9.64798	0.997884	8.74679	0.747433	8.87576	30.61	30.61	1	auto	2	99	505.272	1512.79	1512.8	-0.00133498	3	505.273	15	24.1.1.1145.4	34.1286	213.97	14.25	211.01	14.73	311.09	17.64	282.58	16.58	iTRAQ4plex@N-term
3	A0YPD0_9CYAN	A0YPD0 ATP-dependent Clp protease regulatory subunit.	50.0606	VIMLAQEEAR	0.679135	8.50744	1.02267	7.75369	0.776405	7.84492	30.61	30.61	1	auto	2	99	652.362	1302.71	1302.71	0.0006565	2	652.362	17	7.1.1.1082.2	31.5869	269.63	16	275.91	16.82	401.75	20.05	369.89	18.98	iTRAQ4plex@N-term
3	A0YPD0_9CYAN	A0YPD0 ATP-dependent Clp protease regulatory subunit.	50.0606	VLENLGVDLSK	0.564558	9.39718	0.997101	8.1463	0.873101	7.98934	30.61	30.61	1	auto	2	99	492.308	1473.9	1473.86	0.0365202	3	492.295	15	30.1.1.1218.4	36.9384	246.27	15.26	209.49	14.8	357.77	18.92	379.92	19.16	iTRAQ4plex@N-term; iTRAQ4plex(K)@11
3	A0YPD0_9CYAN	A0YPD0 ATP-dependent Clp protease regulatory subunit.	50.0606	TAIAEGLAQR	0.70393	7.07221	0.950889	6.63316	0.870832	6.42558	30.61	30.61	0	auto - shared MS/MS	1.69897	98	587.334	1172.65	1172.66	-0.0102677	2	587.339	17	14.1.1.1023.4	29.1886	382.02	19.05	405.19	20.32	529.26	23.15	587.81	23.82	iTRAQ4plex@N-term
3	A0YPD0_9CYAN	A0YPD0 ATP-dependent Clp protease regulatory subunit.	50.0606	LDEIIVFR	0.61785	6.80441	1.05356	5.98199	0.707215	6.23538	30.61	30.61	1	auto	0.769551	83	574.849	1147.68	1147.67	0.0119572	2	574.843	13	6.1.1.1238.3	38.2344	445.33	20.54	414.58	20.74	683.59	26.04	556.48	23.35	iTRAQ4plex@N-term
3	A0YPD0_9CYAN	A0YPD0 ATP-dependent Clp protease regulatory subunit.	50.0606	LTDAK							30.61	30.61	0	no quant - weak signal	0.0555173	12	418.284	834.554	834.505	0.0487605	2	418.26	7	13.1.1.935.2	20.364	0	0.11	5.26	2.24	4.78	2.24	7.33	2.65	iTRAQ4plex@N-term; iTRAQ4plex(K)@5
3	A0YPD0_9CYAN	A0YPD0 ATP-dependent Clp protease regulatory subunit.	50.0606	ELDKELR	0.390394	17.8185	0.636269	15.2898	0.697642	14.0463	30.61	30.61	1	auto	0.0523881	11.3636	397.583	1189.73	1189.69	0.036256	3	397.571	12	31.1.1.974.4	27.0123	87.16	9.06	51.27	7.42	80.8	9.06	107.44	10.15	iTRAQ4plex@N-term; iTRAQ4plex(K)@4
3	A0YPD0_9CYAN	A0YPD0 ATP-dependent Clp protease regulatory subunit.	50.0606	VLELSLEEAR	0.739765	8.73688	0.968317	8.2749	0.892239	8.00901	30.61	30.61	1	auto	0.0132283	3	651.855	1301.7	1301.73	-0.0358669	2	651.873	13	29.1.1.1228.4	36.3369	243.88	15.23	271.84	16.61	344.07	18.68	384.48	19.28	iTRAQ4plex@N-term
3	A0YPD0_9CYAN	A0YPD0 ATP-dependent Clp protease regulatory subunit.	50.0606	EAAAK							30.61	30.61	0	no quant - weak signal	0.0105398	2.39766	615.417	614.41	614.351	0.0590343	1	615.358	6	6.1.1.1543.2	59.7028	3.24	1.73	0	0.38	5.3	2.24	2.99	1.73	Glu->pyro-Glu@N-term; iTRAQ4plex(K)@5
3	A0YPD0_9CYAN	A0YPD0 ATP-dependent Clp protease regulatory subunit.	50.0606	IEVEK	0.653541	4.35503	0.982778	3.96658	0.909253	3.83915	30.61	30.61	1	auto	0.00416299	0.953984	453.286	904.558	904.547	0.0109072	2	453.281	8	31.1.1.980.2	27.4206	1050.9	31.58	1034.85	32.62	1504.77	38.96	1688.35	40.34	iTRAQ4plex@N-term; iTRAQ4plex(K)@5
3	A0YPD0_9CYAN	A0YPD0 ATP-dependent Clp protease regulatory subunit.	50.0606	ELLP							30.61	30.61	0	no quant - weak signal	0.002101	0.482604	615.414	614.407	614.376	0.0305715	1	615.383	5	31.1.1.1360.3	56.0915	5.39	2.24	0	0.49	4.36	2	0	0.21	iTRAQ4plex@N-term
3	A0YPD0_9CYAN	A0YPD0 ATP-dependent Clp protease regulatory subunit.	50.0606	AAEGK							30.61	30.61	0	no quant - weak signal	0	0	619.375	618.368	618.346	0.0220921	1	619.353	4	18.1.1.1310.3	52.864	0	0.07	3.26	1.73	0	0.2	0	0	No iTRAQ4plex@N-term; iTRAQ4plex(K)@5
3	A0YPD0_9CYAN	A0YPD0 ATP-dependent Clp protease regulatory subunit.	50.0606	AEGAI							30.61	30.61	0	no quant	0	0	604.364	603.356	603.335	0.0212296	1	604.342	4	13.1.1.1771.2	78.0388									iTRAQ4plex@N-term
3	A0YPD0_9CYAN	A0YPD0 ATP-dependent Clp protease regulatory subunit.	50.0606	AGTK							30.61	30.61	0	no quant - weak signal	0	0	332.682	663.349	663.416	-0.0671052	2	332.715	4	44.1.1.894.4	24.1913	0	0	0	0.17	4.96	2.24	10.58	3.16	iTRAQ4plex@N-term; iTRAQ4plex(K)@4
3	A0YPD0_9CYAN	A0YPD0 ATP-dependent Clp protease regulatory subunit.	50.0606	AHPDVFNMLLQILEDGR	1.13919	20.6107	1.4052	20.0271	1.0548	20.241	30.61	30.61	1	auto	0	99	710.386	2128.14	2128.07	0.0613905	3	710.365	20	7.1.1.1282.4	46.6528	36.33	5.92	62.36	7.87	74.38	8.66	67.71	8.13	iTRAQ4plex@N-term; Deamidated(N)@7; Oxidation(M)@8
3	A0YPD0_9CYAN	A0YPD0 ATP-dependent Clp protease regulatory subunit.	50.0606	AHPDVFNMLLQILEDGR							30.61	30.61	1	auto	0	99	704.721	2111.14	2111.1	0.0464159	3	704.706	18	7.1.1.1324.2	49.7744	13.72	3.61	12.68	3.61	15.43	4	25.2	4.9	iTRAQ4plex@N-term
3	A0YPD0_9CYAN	A0YPD0 ATP-dependent Clp protease regulatory subunit.	50.0606	AHPDVFNMLLQILEDGR							30.61	30.61	0	no quant - weak signal	0	99	704.721	2111.14	2111.1	0.0471483	3	704.706	19	7.1.1.1325.3	49.8678	3.12	1.73	5.09	2.24	3.79	2	5.22	2.24	iTRAQ4plex@N-term
3	A0YPD0_9CYAN	A0YPD0 ATP-dependent Clp protease regulatory subunit.	50.0606	AHPDVFNMLLQILEDGR	0.716018	16.7733	0.97708	15.7093	0.888653	15.2462	30.61	30.61	1	auto	0	99	710.049	2127.12	2127.09	0.0345097	3	710.037	20	31.1.1.1245.3	47.3407	67.33	8	72.64	8.6	95.85	9.85	105.72	10.1	iTRAQ4plex@N-term; Oxidation(M)@8
3	A0YPD0_9CYAN	A0YPD0 ATP-dependent Clp protease regulatory subunit.	50.0606	AHPDVFNMLLQILEDGR	0.576655	17.1522	0.984389	15.0017	0.715694	15.3574	30.61	30.61	1	auto	0	99	710.042	2127.1	2127.09	0.0143668	3	710.037	20	31.1.1.1246.2	47.3982	72.91	8.31	63.35	8.12	104.57	10.2	92.2	9.49	iTRAQ4plex@N-term; Oxidation(M)@8
3	A0YPD0_9CYAN	A0YPD0 ATP-dependent Clp protease regulatory subunit.	50.0606	AHPDVFNMLLQILEDGR	1.38779	21.9537	1.17188	23.0082	1.09952	22.1858	30.61	30.61	1	auto	0	91	710.398	2128.17	2128.07	0.0960914	3	710.365	14	31.1.1.1244.2	47.2465	29.87	5.39	62.46	7.81	51	7.28	58.03	7.49	iTRAQ4plex@N-term; Deamidated(N)@7; Oxidation(M)@8
3	A0YPD0_9CYAN	A0YPD0 ATP-dependent Clp protease regulatory subunit.	50.0606	AHPDVFNMLLQILEDGR	0.819836	30.478			0.696125	30.2191	30.61	30.61	1	auto	0	71	710.397	2128.17	2128.07	0.0955175	3	710.365	14	32.1.1.1323.4	47.6014	18.87	4.24	23.31	4.8	11.61	3.61	23.21	4.69	iTRAQ4plex@N-term; Deamidated(N)@7; Oxidation(M)@8
3	A0YPD0_9CYAN	A0YPD0 ATP-dependent Clp protease regulatory subunit.	50.0606	AHPDVFNMLLQILEDGR	1.71931	29.8128	2.21302	29.091	2.03175	28.5751	30.61	30.61	0	auto - shared MS/MS	0	65	710.396	2128.17	2128.07	0.0914225	3	710.365	13	7.1.1.1281.3	46.5586	15.29	3.87	39.61	6.24	49.3	7.07	54.89	7.28	iTRAQ4plex@N-term; Deamidated(N)@7; Oxidation(M)@8
3	A0YPD0_9CYAN	A0YPD0 ATP-dependent Clp protease regulatory subunit.	50.0606	AIAE							30.61	30.61	0	no quant - weak signal	0	0	547.349	546.342	546.314	0.0286143	1	547.321	3	37.1.1.1352.2	56.8966	0	0.09	4.24	2	3	1.73	0	0.15	iTRAQ4plex@N-term
3	A0YPD0_9CYAN	A0YPD0 ATP-dependent Clp protease regulatory subunit.	50.0606	AIDA							30.61	30.61	0	no quant - weak signal	0	0	533.381	532.374	532.298	0.0761066	1	533.305	3	45.1.1.1739.3	76.362	0	0.07	3.05	1.73	6.04	2.45	6.19	2.45	iTRAQ4plex@N-term
3	A0YPD0_9CYAN	A0YPD0 ATP-dependent Clp protease regulatory subunit.	50.0606	AIDLIDEAGSR							30.61	30.61	0	no quant	0	0	435.26	1302.76	1302.69	0.0674741	3	435.237	5	15.1.1.1401.3	56.8569									iTRAQ4plex@N-term
3	A0YPD0_9CYAN	A0YPD0 ATP-dependent Clp protease regulatory subunit.	50.0606	ALEA							30.61	30.61	0	no quant - weak signal	0	0	547.349	546.342	546.314	0.0286143	1	547.321	3	37.1.1.1352.2	56.8966	0	0.09	4.24	2	3	1.73	0	0.15	iTRAQ4plex@N-term
3	A0YPD0_9CYAN	A0YPD0 ATP-dependent Clp protease regulatory subunit.	50.0606	AQTK							30.61	30.61	0	no quant	0	0	591.397	590.389	590.351	0.0383848	1	591.358	3	43.1.1.1464.2	66.7567									No iTRAQ4plex@N-term; iTRAQ4plex(K)@4
3	A0YPD0_9CYAN	A0YPD0 ATP-dependent Clp protease regulatory subunit.	50.0606	ASFI							30.61	30.61	0	no quant	0	0	581.377	580.37	580.334	0.0354793	1	581.342	3	33.1.1.1774.3	72.7501									iTRAQ4plex@N-term
3	A0YPD0_9CYAN	A0YPD0 ATP-dependent Clp protease regulatory subunit.	50.0606	DILE							30.61	30.61	0	no quant	0	0	633.373	632.366	632.35	0.0152427	1	633.358	4	40.1.1.1375.3	57.5333									iTRAQ4plex@N-term
3	A0YPD0_9CYAN	A0YPD0 ATP-dependent Clp protease regulatory subunit.	50.0606	EAAAK							30.61	30.61	0	no quant	0	0	615.429	614.422	614.351	0.0706316	1	615.358	3	6.1.1.1797.2	76.3303									Glu->pyro-Glu@N-term; iTRAQ4plex(K)@5
3	A0YPD0_9CYAN	A0YPD0 ATP-dependent Clp protease regulatory subunit.	50.0606	EAAAK							30.61	30.61	0	no quant	0	0	615.414	614.407	614.351	0.0560746	1	615.358	3	7.1.1.1704.4	74.2512									Glu->pyro-Glu@N-term; iTRAQ4plex(K)@5
3	A0YPD0_9CYAN	A0YPD0 ATP-dependent Clp protease regulatory subunit.	50.0606	EAAAK							30.61	30.61	0	no quant - weak signal	0	0	615.421	614.413	614.351	0.062486	1	615.358	3	13.1.1.1433.2	58.1732	8.62	2.83	0	0.55	0	0	0	0	Glu->pyro-Glu@N-term; iTRAQ4plex(K)@5
3	A0YPD0_9CYAN	A0YPD0 ATP-dependent Clp protease regulatory subunit.	50.0606	EAAAK							30.61	30.61	0	no quant	0	0	615.422	614.415	614.351	0.0636816	1	615.358	3	30.1.1.1539.3	61.9277									Glu->pyro-Glu@N-term; iTRAQ4plex(K)@5
3	A0YPD0_9CYAN	A0YPD0 ATP-dependent Clp protease regulatory subunit.	50.0606	EAAAK							30.61	30.61	0	no quant - weak signal	0	0	615.421	614.414	614.351	0.0631323	1	615.358	3	30.1.1.1688.4	66.0843	0	0.13	6.21	2.45	9.2	3	3.87	2	Glu->pyro-Glu@N-term; iTRAQ4plex(K)@5
3	A0YPD0_9CYAN	A0YPD0 ATP-dependent Clp protease regulatory subunit.	50.0606	EAAAK							30.61	30.61	0	no quant - weak signal	0	0	615.421	614.413	614.351	0.0624609	1	615.358	3	30.1.1.1811.2	75.6652	0	0.07	3.26	1.73	0	0.2	0	0	Glu->pyro-Glu@N-term; iTRAQ4plex(K)@5
3	A0YPD0_9CYAN	A0YPD0 ATP-dependent Clp protease regulatory subunit.	50.0606	EAAAK							30.61	30.61	0	no quant - weak signal	0	0	615.424	614.417	614.351	0.0659399	1	615.358	4	30.1.1.1839.4	78.5377	0	0.07	3.26	1.73	0	0.2	0	0	Glu->pyro-Glu@N-term; iTRAQ4plex(K)@5
3	A0YPD0_9CYAN	A0YPD0 ATP-dependent Clp protease regulatory subunit.	50.0606	EAAAK							30.61	30.61	0	no quant - weak signal	0	0	615.423	614.416	614.351	0.0651465	1	615.358	3	30.1.1.1962.2	87.5069	0	0	0	0	0	0.14	3.25	1.73	Glu->pyro-Glu@N-term; iTRAQ4plex(K)@5
3	A0YPD0_9CYAN	A0YPD0 ATP-dependent Clp protease regulatory subunit.	50.0606	EAAAK							30.61	30.61	0	no quant	0	0	615.414	614.407	614.351	0.0558457	1	615.358	3	31.1.1.1739.4	86.2432									Glu->pyro-Glu@N-term; iTRAQ4plex(K)@5
3	A0YPD0_9CYAN	A0YPD0 ATP-dependent Clp protease regulatory subunit.	50.0606	EAAAK							30.61	30.61	0	no quant - weak signal	0	0	615.411	614.404	614.351	0.0525789	1	615.358	3	32.1.1.1575.2	66.5548	3.23	1.73	0	0.21	0	0	0	0	Glu->pyro-Glu@N-term; iTRAQ4plex(K)@5
3	A0YPD0_9CYAN	A0YPD0 ATP-dependent Clp protease regulatory subunit.	50.0606	EAAAK							30.61	30.61	0	no quant - weak signal	0	0	615.425	614.418	614.351	0.0669984	1	615.358	3	34.1.1.2311.2	78.9437	0	0	0	0	0	0.19	4.34	2	Glu->pyro-Glu@N-term; iTRAQ4plex(K)@5
3	A0YPD0_9CYAN	A0YPD0 ATP-dependent Clp protease regulatory subunit.	50.0606	EAGSR							30.61	30.61	0	no quant	0	0	663.367	662.359	662.347	0.0124935	1	663.354	5	22.1.1.2107.3	62.3372									iTRAQ4plex@N-term
3	A0YPD0_9CYAN	A0YPD0 ATP-dependent Clp protease regulatory subunit.	50.0606	EKGG							30.61	30.61	0	no quant - weak signal	0	0	678.489	677.481	677.395	0.086115	1	678.402	3	40.1.1.1612.4	75.4616	0	0	0	0	0	0.14	3.25	1.73	iTRAQ4plex@N-term; iTRAQ4plex(K)@2
3	A0YPD0_9CYAN	A0YPD0 ATP-dependent Clp protease regulatory subunit.	50.0606	ELLP							30.61	30.61	0	no quant - weak signal	0	0.482604	615.421	614.414	614.376	0.0379422	1	615.383	5	7.1.1.1409.2	56.1294	0	0	0	0.11	3.26	1.73	0	0.16	iTRAQ4plex@N-term
3	A0YPD0_9CYAN	A0YPD0 ATP-dependent Clp protease regulatory subunit.	50.0606	ELLP							30.61	30.61	0	no quant	0	0.482604	615.423	614.416	614.376	0.0398723	1	615.383	4	30.1.1.1974.3	87.986									iTRAQ4plex@N-term
3	A0YPD0_9CYAN	A0YPD0 ATP-dependent Clp protease regulatory subunit.	50.0606	ELLP							30.61	30.61	0	no quant	0	0	615.421	614.414	614.376	0.0378497	1	615.383	3	6.1.1.1442.4	53.5803									iTRAQ4plex@N-term
3	A0YPD0_9CYAN	A0YPD0 ATP-dependent Clp protease regulatory subunit.	50.0606	ELLP							30.61	30.61	0	no quant - weak signal	0	0	615.417	614.41	614.376	0.0338821	1	615.383	4	6.1.1.1543.2	59.7028	3.24	1.73	0	0.38	5.3	2.24	2.99	1.73	iTRAQ4plex@N-term
3	A0YPD0_9CYAN	A0YPD0 ATP-dependent Clp protease regulatory subunit.	50.0606	ELLP							30.61	30.61	0	no quant - weak signal	0	0	615.419	614.412	614.376	0.0354692	1	615.383	4	6.1.1.1587.2	62.962	6.47	2.45	0	0.55	3.98	2	8.46	2.83	iTRAQ4plex@N-term
3	A0YPD0_9CYAN	A0YPD0 ATP-dependent Clp protease regulatory subunit.	50.0606	ELLP							30.61	30.61	0	no quant - weak signal	0	0	615.422	614.414	614.376	0.0381549	1	615.383	4	6.1.1.1617.2	65.3703	3.07	1.73	7.3	2.65	2.66	1.73	3.11	1.73	iTRAQ4plex@N-term
3	A0YPD0_9CYAN	A0YPD0 ATP-dependent Clp protease regulatory subunit.	50.0606	ELLP							30.61	30.61	0	no quant - weak signal	0	0	615.416	614.409	614.376	0.0324783	1	615.383	4	6.1.1.1624.3	65.8995	7.45	2.65	3.87	2	0	0.72	10.85	3.16	iTRAQ4plex@N-term
3	A0YPD0_9CYAN	A0YPD0 ATP-dependent Clp protease regulatory subunit.	50.0606	ELLP							30.61	30.61	0	no quant - weak signal	0	0	615.415	614.408	614.376	0.0318679	1	615.383	4	6.1.1.1643.2	67.327	9.61	3	3.62	2	2.87	1.73	3.1	1.73	iTRAQ4plex@N-term
3	A0YPD0_9CYAN	A0YPD0 ATP-dependent Clp protease regulatory subunit.	50.0606	ELLP							30.61	30.61	0	no quant	0	0	615.429	614.422	614.376	0.0454795	1	615.383	3	6.1.1.1797.2	76.3303									iTRAQ4plex@N-term
3	A0YPD0_9CYAN	A0YPD0 ATP-dependent Clp protease regulatory subunit.	50.0606	ELLP							30.61	30.61	0	no quant	0	0	615.417	614.41	614.376	0.0339135	1	615.383	3	7.1.1.1430.4	57.5428									iTRAQ4plex@N-term
3	A0YPD0_9CYAN	A0YPD0 ATP-dependent Clp protease regulatory subunit.	50.0606	ELLP							30.61	30.61	0	no quant - weak signal	0	0	615.414	614.407	614.376	0.0310446	1	615.383	4	7.1.1.1598.4	66.1995	3.23	1.73	0	0.21	0	0.14	3.25	1.73	iTRAQ4plex@N-term
3	A0YPD0_9CYAN	A0YPD0 ATP-dependent Clp protease regulatory subunit.	50.0606	ELLP							30.61	30.61	0	no quant - weak signal	0	0	615.417	614.41	614.376	0.0334252	1	615.383	3	7.1.1.1613.4	67.3128	5.39	2.24	0	0.52	5.44	2.24	0	0.26	iTRAQ4plex@N-term
3	A0YPD0_9CYAN	A0YPD0 ATP-dependent Clp protease regulatory subunit.	50.0606	ELLP							30.61	30.61	0	no quant	0	0	615.414	614.407	614.376	0.0309225	1	615.383	3	7.1.1.1704.4	74.2512									iTRAQ4plex@N-term
3	A0YPD0_9CYAN	A0YPD0 ATP-dependent Clp protease regulatory subunit.	50.0606	ELLP							30.61	30.61	0	no quant - weak signal	0	0	615.415	614.408	614.376	0.0320171	1	615.383	3	10.1.1.1494.3	61.2336	0	0	0	0.25	7.61	2.65	0	0.37	iTRAQ4plex@N-term
3	A0YPD0_9CYAN	A0YPD0 ATP-dependent Clp protease regulatory subunit.	50.0606	ELLP							30.61	30.61	0	no quant - weak signal	0	0	615.419	614.412	614.376	0.0354167	1	615.383	4	30.1.1.1428.4	52.7285	0	0	0	0.1	3.12	1.73	3.09	1.73	iTRAQ4plex@N-term
3	A0YPD0_9CYAN	A0YPD0 ATP-dependent Clp protease regulatory subunit.	50.0606	ELLP							30.61	30.61	0	no quant - weak signal	0	0	615.427	614.419	614.376	0.0431072	1	615.383	3	30.1.1.1460.2	55.1276	0	0.12	5.44	2.24	0	0.33	0	0	iTRAQ4plex@N-term
3	A0YPD0_9CYAN	A0YPD0 ATP-dependent Clp protease regulatory subunit.	50.0606	ELLP							30.61	30.61	0	no quant - weak signal	0	0	615.421	614.414	614.376	0.0379802	1	615.383	3	30.1.1.1688.4	66.0843	0	0.13	6.21	2.45	9.2	3	3.87	2	iTRAQ4plex@N-term
3	A0YPD0_9CYAN	A0YPD0 ATP-dependent Clp protease regulatory subunit.	50.0606	ELLP							30.61	30.61	0	no quant - weak signal	0	0	615.422	614.414	614.376	0.0382243	1	615.383	4	30.1.1.1739.2	69.9685	0	0.11	5.33	2.24	2.93	1.73	0	0.15	iTRAQ4plex@N-term
3	A0YPD0_9CYAN	A0YPD0 ATP-dependent Clp protease regulatory subunit.	50.0606	ELLP							30.61	30.61	0	no quant	0	0	615.423	614.416	614.376	0.0396281	1	615.383	4	30.1.1.1741.4	70.1602									iTRAQ4plex@N-term
3	A0YPD0_9CYAN	A0YPD0 ATP-dependent Clp protease regulatory subunit.	50.0606	ELLP							30.61	30.61	0	no quant - weak signal	0	0	615.421	614.413	614.376	0.0373088	1	615.383	3	30.1.1.1811.2	75.6652	0	0.07	3.26	1.73	0	0.2	0	0	iTRAQ4plex@N-term
3	A0YPD0_9CYAN	A0YPD0 ATP-dependent Clp protease regulatory subunit.	50.0606	ELLP							30.61	30.61	0	no quant - weak signal	0	0	615.424	614.416	614.376	0.0402995	1	615.383	3	30.1.1.1827.4	77.3319	3.24	1.73	0	0.45	7.61	2.65	0	0.37	iTRAQ4plex@N-term
3	A0YPD0_9CYAN	A0YPD0 ATP-dependent Clp protease regulatory subunit.	50.0606	ELLP							30.61	30.61	0	no quant - weak signal	0	0	615.427	614.419	614.376	0.0432903	1	615.383	4	30.1.1.1835.4	78.1402	0	0.12	5.44	2.24	0	0.66	7.6	2.65	iTRAQ4plex@N-term
3	A0YPD0_9CYAN	A0YPD0 ATP-dependent Clp protease regulatory subunit.	50.0606	ELLP							30.61	30.61	0	no quant - weak signal	0	0	615.424	614.417	614.376	0.0407878	1	615.383	3	30.1.1.1839.4	78.5377	0	0.07	3.26	1.73	0	0.2	0	0	iTRAQ4plex@N-term
3	A0YPD0_9CYAN	A0YPD0 ATP-dependent Clp protease regulatory subunit.	50.0606	ELLP							30.61	30.61	0	no quant - weak signal	0	0	615.428	614.42	614.376	0.0440837	1	615.383	4	30.1.1.1843.2	78.881	3.14	1.73	4.14	2	0	0.4	3.26	1.73	iTRAQ4plex@N-term
3	A0YPD0_9CYAN	A0YPD0 ATP-dependent Clp protease regulatory subunit.	50.0606	ELLP							30.61	30.61	0	no quant	0	0	615.423	614.416	614.376	0.0398723	1	615.383	4	30.1.1.1887.3	83.026									iTRAQ4plex@N-term
3	A0YPD0_9CYAN	A0YPD0 ATP-dependent Clp protease regulatory subunit.	50.0606	ELLP							30.61	30.61	0	no quant - weak signal	0	0	615.423	614.416	614.376	0.0399944	1	615.383	3	30.1.1.1962.2	87.5069	0	0	0	0	0	0.14	3.25	1.73	iTRAQ4plex@N-term
3	A0YPD0_9CYAN	A0YPD0 ATP-dependent Clp protease regulatory subunit.	50.0606	ELLP							30.61	30.61	0	no quant	0	0	615.415	614.408	614.376	0.0318156	1	615.383	3	30.1.1.2007.2	89.5244									iTRAQ4plex@N-term
3	A0YPD0_9CYAN	A0YPD0 ATP-dependent Clp protease regulatory subunit.	50.0606	ELLP							30.61	30.61	0	no quant - weak signal	0	0	615.423	614.416	614.376	0.0401164	1	615.383	4	30.1.1.2066.2	92.066	0	0.07	3.12	1.73	4.15	2	0	0.21	iTRAQ4plex@N-term
3	A0YPD0_9CYAN	A0YPD0 ATP-dependent Clp protease regulatory subunit.	50.0606	ELLP							30.61	30.61	0	no quant	0	0	615.42	614.412	614.376	0.0363322	1	615.383	3	30.1.1.2107.2	93.6369									iTRAQ4plex@N-term
3	A0YPD0_9CYAN	A0YPD0 ATP-dependent Clp protease regulatory subunit.	50.0606	ELLP							30.61	30.61	0	no quant	0	0	615.424	614.417	614.376	0.0404216	1	615.383	4	30.1.1.2143.2	94.5994									iTRAQ4plex@N-term
3	A0YPD0_9CYAN	A0YPD0 ATP-dependent Clp protease regulatory subunit.	50.0606	ELLP							30.61	30.61	0	no quant - weak signal	0	0	615.411	614.404	614.376	0.0280689	1	615.383	3	31.1.1.1308.2	52.0748	10.66	3.16	4.75	2.24	0	0.5	4.35	2	iTRAQ4plex@N-term
3	A0YPD0_9CYAN	A0YPD0 ATP-dependent Clp protease regulatory subunit.	50.0606	ELLP							30.61	30.61	0	no quant - weak signal	0	0	615.413	614.405	614.376	0.0291676	1	615.383	3	31.1.1.1616.3	75.7616	0	0.07	3.16	1.73	3.06	1.73	0	0.15	iTRAQ4plex@N-term
3	A0YPD0_9CYAN	A0YPD0 ATP-dependent Clp protease regulatory subunit.	50.0606	ELLP							30.61	30.61	0	no quant - weak signal	0	0	615.412	614.405	614.376	0.0289845	1	615.383	3	31.1.1.1618.4	75.9274	6.37	2.45	3.93	2	0	0.25	0	0	iTRAQ4plex@N-term
3	A0YPD0_9CYAN	A0YPD0 ATP-dependent Clp protease regulatory subunit.	50.0606	ELLP							30.61	30.61	0	no quant - weak signal	0	0	615.412	614.405	614.376	0.0289845	1	615.383	3	31.1.1.1670.2	80.0157	3.17	1.73	2.91	1.73	4.15	2	0	0.21	iTRAQ4plex@N-term
3	A0YPD0_9CYAN	A0YPD0 ATP-dependent Clp protease regulatory subunit.	50.0606	ELLP							30.61	30.61	0	no quant	0	0	615.417	614.409	614.376	0.0332572	1	615.383	3	31.1.1.1702.3	82.8807									iTRAQ4plex@N-term
3	A0YPD0_9CYAN	A0YPD0 ATP-dependent Clp protease regulatory subunit.	50.0606	ELLP							30.61	30.61	0	no quant - weak signal	0	0	615.414	614.406	614.376	0.0302663	1	615.383	3	31.1.1.1703.3	82.9707	0	0.11	5.29	2.24	4.02	2	0	0.2	iTRAQ4plex@N-term
3	A0YPD0_9CYAN	A0YPD0 ATP-dependent Clp protease regulatory subunit.	50.0606	ELLP							30.61	30.61	0	no quant - weak signal	0	0	615.412	614.405	614.376	0.0288624	1	615.383	3	31.1.1.1755.2	87.6408	3.23	1.73	0	0.21	0	0	0	0	iTRAQ4plex@N-term
3	A0YPD0_9CYAN	A0YPD0 ATP-dependent Clp protease regulatory subunit.	50.0606	ELLP							30.61	30.61	0	no quant - weak signal	0	0	615.413	614.405	614.376	0.0291676	1	615.383	3	31.1.1.1775.3	89.5491	0	0	0	0.11	3.26	1.73	0	0.16	iTRAQ4plex@N-term
3	A0YPD0_9CYAN	A0YPD0 ATP-dependent Clp protease regulatory subunit.	50.0606	ELLP							30.61	30.61	0	no quant - weak signal	0	0	615.416	614.409	614.376	0.032952	1	615.383	4	31.1.1.1819.2	93.5091	3.23	1.73	0	0.21	0	0.18	4.34	2	iTRAQ4plex@N-term
3	A0YPD0_9CYAN	A0YPD0 ATP-dependent Clp protease regulatory subunit.	50.0606	ELLP							30.61	30.61	0	no quant	0	0	615.42	614.413	614.376	0.0368585	1	615.383	3	31.1.1.1833.2	94.6358									iTRAQ4plex@N-term
3	A0YPD0_9CYAN	A0YPD0 ATP-dependent Clp protease regulatory subunit.	50.0606	ELLP							30.61	30.61	0	no quant - weak signal	0	0	453.233	452.226	452.263	-0.0375989	1	453.271	3	34.1.1.1584.4	39.4028	0	0.09	4.35	2	0	0.5	5.43	2.24	Glu->pyro-Glu@N-term
3	A0YPD0_9CYAN	A0YPD0 ATP-dependent Clp protease regulatory subunit.	50.0606	ELLP							30.61	30.61	0	no quant - weak signal	0	0	615.423	614.416	614.376	0.0397241	1	615.383	3	37.1.1.1435.2	61.3574	4.31	2	0	0.28	0	0	0	0	iTRAQ4plex@N-term
3	A0YPD0_9CYAN	A0YPD0 ATP-dependent Clp protease regulatory subunit.	50.0606	ELTK							30.61	30.61	0	no quant - weak signal	0	0	616.414	615.407	615.371	0.0356358	1	616.379	3	44.1.1.1442.4	64.8839	7.55	2.65	0	0.48	0	0	0	0	Glu->pyro-Glu@N-term; iTRAQ4plex(K)@4
3	A0YPD0_9CYAN	A0YPD0 ATP-dependent Clp protease regulatory subunit.	50.0606	EVTAGA							30.61	30.61	0	no quant	0	0	529.334	528.327	528.254	0.0723473	1	529.262	4	17.1.1.1613.3	72.6717									Glu->pyro-Glu@N-term
3	A0YPD0_9CYAN	A0YPD0 ATP-dependent Clp protease regulatory subunit.	50.0606	GATT							30.61	30.61	0	no quant	0	0	493.321	492.314	492.267	0.0471437	1	493.274	3	31.1.1.1594.3	74.1107									iTRAQ4plex@N-term
3	A0YPD0_9CYAN	A0YPD0 ATP-dependent Clp protease regulatory subunit.	50.0606	GATT							30.61	30.61	0	no quant	0	0	493.32	492.313	492.267	0.046567	1	493.274	3	39.1.1.1600.2	73.7303									iTRAQ4plex@N-term
3	A0YPD0_9CYAN	A0YPD0 ATP-dependent Clp protease regulatory subunit.	50.0606	GATT							30.61	30.61	0	no quant	0	0	493.321	492.313	492.267	0.0468722	1	493.274	3	39.1.1.1601.2	73.8037									iTRAQ4plex@N-term
3	A0YPD0_9CYAN	A0YPD0 ATP-dependent Clp protease regulatory subunit.	50.0606	GEFEER							30.61	30.61	0	no quant - weak signal	0	0	455.748	909.482	909.431	0.0510279	2	455.723	6	6.1.1.1033.3	23.0077	4.18	2	5.93	2.45	9.25	3	2.79	1.73	iTRAQ4plex@N-term
3	A0YPD0_9CYAN	A0YPD0 ATP-dependent Clp protease regulatory subunit.	50.0606	GIPVN							30.61	30.61	0	no quant	0	0	643.388	642.38	642.382	-0.00183477	1	643.39	3	17.1.1.1441.2	60.0917									iTRAQ4plex@N-term
3	A0YPD0_9CYAN	A0YPD0 ATP-dependent Clp protease regulatory subunit.	50.0606	GIPVN							30.61	30.61	0	no quant - weak signal	0	0	643.398	642.39	642.382	0.00806723	1	643.39	3	24.1.1.1424.4	52.262	3.23	1.73	0	0.21	0	0	0	0	iTRAQ4plex@N-term
3	A0YPD0_9CYAN	A0YPD0 ATP-dependent Clp protease regulatory subunit.	50.0606	GIPVN							30.61	30.61	0	no quant - weak signal	0	0	643.409	642.402	642.382	0.0192904	1	643.39	4	38.1.1.1313.3	52.8784	3.23	1.73	0	0.2	0	0.32	7.59	2.65	iTRAQ4plex@N-term
3	A0YPD0_9CYAN	A0YPD0 ATP-dependent Clp protease regulatory subunit.	50.0606	GIPVN							30.61	30.61	0	no quant - weak signal	0	0	644.416	643.408	643.366	0.0421425	1	644.374	3	38.1.1.1322.2	53.5351	0	0.07	3.08	1.73	5.24	2.24	0	0.26	iTRAQ4plex@N-term; Deamidated(N)@5
3	A0YPD0_9CYAN	A0YPD0 ATP-dependent Clp protease regulatory subunit.	50.0606	GIPVN							30.61	30.61	0	no quant	0	0	643.408	642.401	642.382	0.0185166	1	643.39	3	39.1.1.1341.4	54.4219									iTRAQ4plex@N-term
3	A0YPD0_9CYAN	A0YPD0 ATP-dependent Clp protease regulatory subunit.	50.0606	GIPVN							30.61	30.61	0	no quant	0	0	643.403	642.396	642.382	0.0134893	1	643.39	3	41.1.1.1971.2	86.6471									iTRAQ4plex@N-term
3	A0YPD0_9CYAN	A0YPD0 ATP-dependent Clp protease regulatory subunit.	50.0606	GSGFVAVEIPFTPR	0.677211	17.3567	0.577266	18.5222	0.720838	16.2565	30.61	30.61	1	auto	0	99	810.931	1619.85	1619.88	-0.0324753	2	810.947	18	11.1.1.1181.4	39.4479	64.24	7.81	65.55	8.12	54.03	7.55	81.82	8.83	iTRAQ4plex@N-term
3	A0YPD0_9CYAN	A0YPD0 ATP-dependent Clp protease regulatory subunit.	50.0606	GSGFVAVEIPFTPR	0.489167	25.3742	0.9516	21.1609	0.722099	21.454	30.61	30.61	1	auto	0	99	810.937	1619.86	1619.88	-0.0191415	2	810.947	16	12.1.1.1272.3	39.5567	37.08	5.92	27.33	5.39	51.41	7.14	47.31	6.78	iTRAQ4plex@N-term
3	A0YPD0_9CYAN	A0YPD0 ATP-dependent Clp protease regulatory subunit.	50.0606	GSGFVAVEIPFTPR	0.979491	17.176	0.970873	17.4365	0.780917	17.3333	30.61	30.61	1	auto	0	99	810.936	1619.86	1619.88	-0.0228829	2	810.947	16	13.1.1.1186.3	39.3815	55.29	7.28	81.6	9	78.21	8.94	76.29	8.6	iTRAQ4plex@N-term
3	A0YPD0_9CYAN	A0YPD0 ATP-dependent Clp protease regulatory subunit.	50.0606	GSGFVAVEIPFTPR	1.07383	26.2662	1.4306	25.1264	1.12103	25.1832	30.61	30.61	1	auto	0	99	810.935	1619.86	1619.88	-0.0238701	2	810.947	19	14.1.1.1164.4	39.6669	22.88	4.69	37.02	6.08	47.69	6.93	45.32	6.63	iTRAQ4plex@N-term
3	A0YPD0_9CYAN	A0YPD0 ATP-dependent Clp protease regulatory subunit.	50.0606	GSGFVAVEIPFTPR	0.73302	16.3671	0.683088	16.9726	0.766028	15.4607	30.61	30.61	1	auto	0	99	810.937	1619.86	1619.88	-0.0198946	2	810.947	20	40.1.1.1149.4	40.4457	69.39	8.12	76.64	8.77	69.06	8.49	93.92	9.49	iTRAQ4plex@N-term
3	A0YPD0_9CYAN	A0YPD0 ATP-dependent Clp protease regulatory subunit.	50.0606	GSGFVAVEIPFTPR	1.44031	25.0835	1.3193	25.8467	1.27203	24.8892	30.61	30.61	1	auto	0	99	540.974	1619.9	1619.88	0.0221154	3	540.967	16	40.1.1.1150.3	40.5024	22.62	4.69	49.09	6.93	43.48	6.71	50.84	7	iTRAQ4plex@N-term
3	A0YPD0_9CYAN	A0YPD0 ATP-dependent Clp protease regulatory subunit.	50.0606	GSGFVAVEIPFTPR	0.52003	17.8313	0.460278	18.9404	0.758041	15.27	30.61	30.61	1	auto	0	99	810.936	1619.86	1619.88	-0.0220478	2	810.947	18	41.1.1.1197.4	40.2939	70.92	8.19	55.57	7.55	47.56	7.14	94.99	9.49	iTRAQ4plex@N-term
3	A0YPD0_9CYAN	A0YPD0 ATP-dependent Clp protease regulatory subunit.	50.0606	GSGFVAVEIPFTPR	0.47001	5.97464	0.559888	5.66987	0.334629	6.22338	30.61	30.61	1	auto	0	36	540.971	1619.89	1619.88	0.0128377	3	540.967	11	38.1.1.1145.4	40.3067	676.4	25.26	479.02	22.34	551.77	23.54	399.93	19.91	iTRAQ4plex@N-term
3	A0YPD0_9CYAN	A0YPD0 ATP-dependent Clp protease regulatory subunit.	50.0606	GSGFVAVEIPFTPR	0.677001	16.2762	0.981766	14.9463	0.616089	15.8628	30.61	30.61	0	auto - shared MS/MS	0	2	810.927	1619.84	1619.88	-0.0406725	2	810.947	13	10.1.1.1168.4	39.4469	73.72	8.37	75.2	8.77	105.45	10.25	80.25	8.89	iTRAQ4plex@N-term
3	A0YPD0_9CYAN	A0YPD0 ATP-dependent Clp protease regulatory subunit.	50.0606	GSGFVAVEIPFTPR	0.75225	14.64	0.963059	13.9526	0.926996	13.3758	30.61	30.61	0	auto - low confidence	0	0	810.931	1619.85	1619.88	-0.031112	2	810.947	10	33.1.1.1155.3	39.9092	86.17	9.06	97.67	9.95	120.91	11.09	141.14	11.67	iTRAQ4plex@N-term
3	A0YPD0_9CYAN	A0YPD0 ATP-dependent Clp protease regulatory subunit.	50.0606	GVAAK							30.61	30.61	0	no quant - weak signal	0	0	733.521	732.514	732.474	0.0400539	1	733.481	3	25.1.1.1552.4	59.9917	0	0	0	0	0	0	0	0	iTRAQ4plex@N-term; iTRAQ4plex(K)@5
3	A0YPD0_9CYAN	A0YPD0 ATP-dependent Clp protease regulatory subunit.	50.0606	GVAAR							30.61	30.61	0	no quant - weak signal	0	0	617.414	616.407	616.378	0.0290849	1	617.385	3	16.1.1.1630.3	69.8567	0	0.07	3.26	1.73	0	0.2	0	0	iTRAQ4plex@N-term
3	A0YPD0_9CYAN	A0YPD0 ATP-dependent Clp protease regulatory subunit.	50.0606	GVDL							30.61	30.61	0	no quant - weak signal	0	0	547.343	546.336	546.314	0.0220535	1	547.321	3	34.1.1.2359.3	82.0971	0	0.09	4.35	2	0	0.26	0	0	iTRAQ4plex@N-term
3	A0YPD0_9CYAN	A0YPD0 ATP-dependent Clp protease regulatory subunit.	50.0606	HIERDAALER			7.7322	50.3161			30.61	30.61	0	auto - low confidence	0	0	677.389	1352.76	1352.73	0.0342196	2	677.371	8	2.1.1.1275.3	41.0233	4.63	2.24	34.79	5.83	52.16	7.21	46.1	6.71	iTRAQ4plex@N-term
3	A0YPD0_9CYAN	A0YPD0 ATP-dependent Clp protease regulatory subunit.	50.0606	IAHI							30.61	30.61	0	no quant	0	0	597.404	596.397	596.377	0.0200602	1	597.384	4	39.1.1.1355.3	55.4436									iTRAQ4plex@N-term
3	A0YPD0_9CYAN	A0YPD0 ATP-dependent Clp protease regulatory subunit.	50.0606	IDLI							30.61	30.61	0	no quant - weak signal	0	0	617.422	616.414	616.392	0.0226757	1	617.399	3	31.1.1.1652.3	78.5782	6.23	2.45	10.46	3.16	0	0.93	6.53	2.45	iTRAQ4plex@N-term
3	A0YPD0_9CYAN	A0YPD0 ATP-dependent Clp protease regulatory subunit.	50.0606	IEVEK	0.664438	4.88685	1.06304	4.39111	0.916694	4.32114	30.61	30.61	0	auto - low confidence	0	0	453.285	904.555	904.547	0.00731383	2	453.281	8	7.1.1.1018.2	26.8102	828.21	28.04	829.16	29.22	1282.75	35.87	1341.47	36.02	iTRAQ4plex@N-term; iTRAQ4plex(K)@5
3	A0YPD0_9CYAN	A0YPD0 ATP-dependent Clp protease regulatory subunit.	50.0606	IEVEKIIGRGSGFVAVEIPFTPR	0.728908	4.47822	0.872399	4.31153	0.424272	4.95019	30.61	30.61	0	auto - low confidence	0	0	701.393	2801.54	2801.6	-0.0624823	4	701.408	10	20.1.1.1052.2	32.5285	933.79	29.8	1025.57	32.22	1186.91	34.41	700.02	26.49	iTRAQ4plex@N-term; iTRAQ4plex(K)@5
3	A0YPD0_9CYAN	A0YPD0 ATP-dependent Clp protease regulatory subunit.	50.0606	IEVEKIIGRGSGFVAVEIPFTPR	0.846612	3.74097	0.89782	3.72352	0.455093	4.20402	30.61	30.61	0	auto - low confidence	0	0	701.396	2801.56	2801.6	-0.0481646	4	701.408	10	44.1.1.1011.4	32.863	1242.5	34.44	1584.98	39.82	1625.32	40.41	999.11	31.58	iTRAQ4plex@N-term; iTRAQ4plex(K)@5
3	A0YPD0_9CYAN	A0YPD0 ATP-dependent Clp protease regulatory subunit.	50.0606	ILED							30.61	30.61	0	no quant - weak signal	0	0	633.389	632.382	632.35	0.0313867	1	633.358	4	31.1.1.1531.3	69.4099	0	0	0	0	0	0.19	4.34	2	iTRAQ4plex@N-term
3	A0YPD0_9CYAN	A0YPD0 ATP-dependent Clp protease regulatory subunit.	50.0606	IMDEALEAAAK							30.61	30.61	0	no quant - weak signal	0	0	725.41	1448.81	1448.78	0.0273058	2	725.397	7	18.1.1.1233.3	47.0098	3.17	1.73	2.88	1.73	5.1	2.24	2.99	1.73	iTRAQ4plex@N-term; iTRAQ4plex(K)@11
3	A0YPD0_9CYAN	A0YPD0 ATP-dependent Clp protease regulatory subunit.	50.0606	LATY							30.61	30.61	0	no quant	0	0	611.377	610.37	610.345	0.024941	1	611.352	3	18.1.1.1401.3	59.7524									iTRAQ4plex@N-term
3	A0YPD0_9CYAN	A0YPD0 ATP-dependent Clp protease regulatory subunit.	50.0606	LGFE							30.61	30.61	0	no quant	0	0	609.352	608.345	608.329	0.0155604	1	609.336	3	31.1.1.1628.3	76.6882									iTRAQ4plex@N-term
3	A0YPD0_9CYAN	A0YPD0 ATP-dependent Clp protease regulatory subunit.	50.0606	LGHNFVGTEQILLGLIGEGTGVAAK	0.586859	10.7859	0.849657	9.84667	0.764505	9.56225	30.61	30.61	1	auto	0	99	696.4	2781.57	2781.56	0.00834874	4	696.398	23	10.1.1.1260.3	46.3327	181.69	13.11	160.66	12.88	224.92	15.07	245.43	15.4	iTRAQ4plex@N-term; iTRAQ4plex(K)@25
3	A0YPD0_9CYAN	A0YPD0 ATP-dependent Clp protease regulatory subunit.	50.0606	LGHNFVGTEQILLGLIGEGTGVAAK	0.53218	9.43795	0.66818	8.90353	0.600485	8.60205	30.61	30.61	1	auto	0	99	696.4	2781.57	2781.56	0.00712791	4	696.398	23	10.1.1.1261.2	46.3894	250.79	15.39	201.1	14.42	244.15	15.75	266.09	16.04	iTRAQ4plex@N-term; iTRAQ4plex(K)@25
3	A0YPD0_9CYAN	A0YPD0 ATP-dependent Clp protease regulatory subunit.	50.0606	LGHNFVGTEQILLGLIGEGTGVAAK			1.30698	30.5815	1.11361	30.2343	30.61	30.61	1	auto	0	99	928.213	2781.62	2781.56	0.0539701	3	928.195	26	34.1.1.1913.3	63.872	15.77	3.87	17.48	4.24	30.03	5.48	31.03	5.48	iTRAQ4plex@N-term; iTRAQ4plex(K)@25
3	A0YPD0_9CYAN	A0YPD0 ATP-dependent Clp protease regulatory subunit.	50.0606	LGHNFVGTEQILLGLIGEGTGVAAK	0.82219	26.0082	1.26717	23.854	0.76591	25.3472	30.61	30.61	1	auto	0	99	660.393	2637.54	2637.46	0.0803585	4	660.373	17	34.1.1.1902.3	63.047	26.21	5	32.47	5.74	48.39	6.93	35.47	5.92	No iTRAQ4plex@N-term; iTRAQ4plex(K)@25
3	A0YPD0_9CYAN	A0YPD0 ATP-dependent Clp protease regulatory subunit.	50.0606	LIGQEEAVK	0.662061	3.64449	1.02809	3.29311	0.796593	3.31596	30.61	30.61	1	auto	0	99	637.865	1273.72	1273.75	-0.0323527	2	637.882	16	31.1.1.1006.3	29.3673	1491.09	37.62	1487.46	39.12	2233.52	47.27	2098.73	45.16	iTRAQ4plex@N-term; iTRAQ4plex(K)@9
3	A0YPD0_9CYAN	A0YPD0 ATP-dependent Clp protease regulatory subunit.	50.0606	LIGSPPGYVGYNEGGQLTEAVR	0.693517	9.01168	0.890139	8.55273	0.825055	8.24827	30.61	30.61	1	auto	0	99	807.754	2420.24	2420.25	-0.0068766	3	807.756	25	7.1.1.1143.3	36.1852	236.87	15	247.52	15.87	307.2	17.66	345.31	18.25	iTRAQ4plex@N-term
3	A0YPD0_9CYAN	A0YPD0 ATP-dependent Clp protease regulatory subunit.	50.0606	LKNP							30.61	30.61	0	no quant	0	0	615.422	614.415	614.387	0.0273638	1	615.395	3	32.1.1.1783.3	82.5615									No iTRAQ4plex@N-term; iTRAQ4plex(K)@2
3	A0YPD0_9CYAN	A0YPD0 ATP-dependent Clp protease regulatory subunit.	50.0606	LLEDSLAEEILSGR	0.822334	31.3961					30.61	30.61	1	auto	0	99	844.98	1687.95	1687.91	0.0340352	2	844.963	20	3.1.1.1468.2	56.5439	17.82	4.12	22.08	4.69	18.43	4.36	17.47	4.12	iTRAQ4plex@N-term
3	A0YPD0_9CYAN	A0YPD0 ATP-dependent Clp protease regulatory subunit.	50.0606	LLEDSLAEEILSGR			0.623319	28.7776	0.424584	30.2655	30.61	30.61	1	auto	0	99	844.976	1687.94	1687.91	0.0267107	2	844.963	19	3.1.1.1469.2	56.6198	24.5	4.8	11.78	3.61	22.25	4.69	18.38	4.24	iTRAQ4plex@N-term
3	A0YPD0_9CYAN	A0YPD0 ATP-dependent Clp protease regulatory subunit.	50.0606	LLHMEDTLHQR	0.675864	9.33437	0.97639	8.58523	0.74695	8.66789	30.61	30.61	1	auto	0	99	388.974	1551.87	1551.79	0.071642	4	388.956	17	15.1.1.987.4	25.901	224.36	14.59	228.48	15.3	319.17	17.89	296.11	16.97	iTRAQ4plex@N-term; Oxidation(M)@4
3	A0YPD0_9CYAN	A0YPD0 ATP-dependent Clp protease regulatory subunit.	50.0606	LLHMEDTLHQR	0.753319	3.99637	1.10442	3.68631	0.811758	3.75343	30.61	30.61	1	auto	0	99	384.96	1535.81	1535.8	0.00977639	4	384.957	16	15.1.1.1041.2	29.8585	1157.93	33.2	1314.33	36.59	1863.25	43.17	1660.83	40.23	iTRAQ4plex@N-term
3	A0YPD0_9CYAN	A0YPD0 ATP-dependent Clp protease regulatory subunit.	50.0606	LLHMEDTLHQR	0.875505	14.8993	1.18652	14.0748	0.805347	14.5721	30.61	30.61	1	auto	0	99	518.285	1551.83	1551.79	0.0394844	3	518.272	20	39.1.1.967.3	26.4919	77.45	8.6	102.17	10.15	133.89	11.58	110.21	10.4	iTRAQ4plex@N-term; Oxidation(M)@4
3	A0YPD0_9CYAN	A0YPD0 ATP-dependent Clp protease regulatory subunit.	50.0606	LLHMEDTLHQR	0.839293	15.146	1.22429	14.0601	0.806576	14.6561	30.61	30.61	1	auto	0	99	518.279	1551.82	1551.79	0.0206236	3	518.272	20	39.1.1.968.2	26.5477	76.49	8.54	96.73	9.9	136.44	11.66	109.01	10.35	iTRAQ4plex@N-term; Oxidation(M)@4
3	A0YPD0_9CYAN	A0YPD0 ATP-dependent Clp protease regulatory subunit.	50.0606	LLHMEDTLHQR	0.567064	6.18715	0.928345	5.45792	0.727511	5.4855	30.61	30.61	1	auto	0	99	512.932	1535.77	1535.8	-0.0265591	3	512.941	20	39.1.1.1020.2	30.4069	565.49	23.13	483.17	22.43	764.87	27.64	726.91	26.57	iTRAQ4plex@N-term
3	A0YPD0_9CYAN	A0YPD0 ATP-dependent Clp protease regulatory subunit.	50.0606	LLHMEDTLHQR	0.72939	8.18965	1.15942	7.40675	0.802141	7.6437	30.61	30.61	1	auto	0	99	512.932	1535.77	1535.8	-0.0250942	3	512.941	18	39.1.1.1021.3	30.4994	280.77	16.34	308.57	17.78	474.29	21.73	397.94	19.72	iTRAQ4plex@N-term
3	A0YPD0_9CYAN	A0YPD0 ATP-dependent Clp protease regulatory subunit.	50.0606	LLHMEDTLHQR	0.755043	10.1809	1.23576	9.17263	0.80068	9.59909	30.61	30.61	1	auto	0	94	388.969	1551.85	1551.79	0.0508885	4	388.956	13	15.1.1.988.3	25.956	178.62	13.04	203.21	14.42	321.6	17.86	252.7	15.75	iTRAQ4plex@N-term; Oxidation(M)@4
3	A0YPD0_9CYAN	A0YPD0 ATP-dependent Clp protease regulatory subunit.	50.0606	LTDAK							30.61	30.61	0	no quant - weak signal	0	0	418.283	834.551	834.505	0.0453691	2	418.26	5	9.1.1.926.4	20.6943	3.24	1.73	0	0.59	11.82	3.32	2.67	1.73	iTRAQ4plex@N-term; iTRAQ4plex(K)@5
3	A0YPD0_9CYAN	A0YPD0 ATP-dependent Clp protease regulatory subunit.	50.0606	LTDAK							30.61	30.61	0	no quant	0	0	418.272	834.529	834.505	0.0238261	2	418.26	5	12.1.1.1018.2	20.5383									iTRAQ4plex@N-term; iTRAQ4plex(K)@5
3	A0YPD0_9CYAN	A0YPD0 ATP-dependent Clp protease regulatory subunit.	50.0606	LTDAK							30.61	30.61	0	no quant - weak signal	0	0	418.271	834.528	834.505	0.0224221	2	418.26	4	12.1.1.1019.2	20.5767	0	0.13	6.21	2.45	8.96	3	9.29	3	iTRAQ4plex@N-term; iTRAQ4plex(K)@5
3	A0YPD0_9CYAN	A0YPD0 ATP-dependent Clp protease regulatory subunit.	50.0606	LTDAK							30.61	30.61	0	no quant - weak signal	0	0	418.272	834.53	834.505	0.0243059	2	418.26	4	14.1.1.905.2	20.3077	0	0.11	5.02	2.24	12.24	3.46	10.22	3.16	iTRAQ4plex@N-term; iTRAQ4plex(K)@5
3	A0YPD0_9CYAN	A0YPD0 ATP-dependent Clp protease regulatory subunit.	50.0606	LTDAK							30.61	30.61	0	no quant - weak signal	0	0	418.276	834.537	834.505	0.031418	2	418.26	4	17.1.1.897.2	20.2458	3.1	1.73	6.18	2.45	3.63	2	7.39	2.65	iTRAQ4plex@N-term; iTRAQ4plex(K)@5
3	A0YPD0_9CYAN	A0YPD0 ATP-dependent Clp protease regulatory subunit.	50.0606	LTDAK							30.61	30.61	0	no quant - weak signal	0	0	418.278	834.542	834.505	0.0366173	2	418.26	6	35.1.1.919.2	20.8749	3.07	1.73	7.19	2.65	5.74	2.45	7.29	2.65	iTRAQ4plex@N-term; iTRAQ4plex(K)@5
3	A0YPD0_9CYAN	A0YPD0 ATP-dependent Clp protease regulatory subunit.	50.0606	LTDAK							30.61	30.61	0	no quant - weak signal	0	0	418.273	834.531	834.505	0.0253444	2	418.26	4	39.1.1.896.2	20.9377	0	0.09	4.35	2	0	0.4	3.26	1.73	iTRAQ4plex@N-term; iTRAQ4plex(K)@5
3	A0YPD0_9CYAN	A0YPD0 ATP-dependent Clp protease regulatory subunit.	50.0606	LTESESEK	0.585686	20.827	0.705986	19.9695	0.676726	18.9972	30.61	30.61	1	auto	0	99	605.845	1209.68	1209.63	0.0419583	2	605.824	14	6.1.1.1046.2	23.9386	48.59	6.78	42.88	6.63	49.98	7.14	58.1	7.49	iTRAQ4plex@N-term; iTRAQ4plex(K)@8
3	A0YPD0_9CYAN	A0YPD0 ATP-dependent Clp protease regulatory subunit.	50.0606	LTESESEK							30.61	30.61	0	no quant - weak signal	0	82	605.83	1209.64	1209.63	0.0115109	2	605.824	12	2.1.1.1045.4	23.8833	3.11	1.73	5.61	2.45	20.97	4.47	7.63	2.83	iTRAQ4plex@N-term; iTRAQ4plex(K)@8
3	A0YPD0_9CYAN	A0YPD0 ATP-dependent Clp protease regulatory subunit.	50.0606	LTESESEK							30.61	30.61	0	no quant - weak signal	0	62	605.826	1209.64	1209.63	0.00350634	2	605.824	11	3.1.1.1038.3	24.1689	9.5	3	8.57	3	17.47	4.12	8.88	3	iTRAQ4plex@N-term; iTRAQ4plex(K)@8
3	A0YPD0_9CYAN	A0YPD0 ATP-dependent Clp protease regulatory subunit.	50.0606	LTESESEK							30.61	30.61	0	no quant - weak signal	0	30	605.835	1209.66	1209.63	0.0223898	2	605.824	11	26.1.1.1034.3	24.1371	7.56	2.65	0	1.08	18.2	4.12	5.61	2.45	iTRAQ4plex@N-term; iTRAQ4plex(K)@8
3	A0YPD0_9CYAN	A0YPD0 ATP-dependent Clp protease regulatory subunit.	50.0606	LYGLR							30.61	30.61	0	no quant - weak signal	0	0	621.378	620.37	620.365	0.00581756	1	621.372	3	39.1.1.1698.2	82.0295	0	0.07	3.26	1.73	0	0.34	3.26	1.73	No iTRAQ4plex@N-term
3	A0YPD0_9CYAN	A0YPD0 ATP-dependent Clp protease regulatory subunit.	50.0606	MAAE							30.61	30.61	0	no quant - weak signal	0	0	565.322	564.314	564.27	0.0444449	1	565.277	3	14.1.1.1390.4	57.5645	0	0.12	5.44	2.24	0	0.52	4.35	2	iTRAQ4plex@N-term
3	A0YPD0_9CYAN	A0YPD0 ATP-dependent Clp protease regulatory subunit.	50.0606	MGVN							30.61	30.61	0	no quant - weak signal	0	0	564.307	563.3	563.286	0.0141732	1	564.293	3	12.1.1.1453.2	53.0184	0	0.23	10.66	3.16	5.67	2.45	4.04	2	iTRAQ4plex@N-term
3	A0YPD0_9CYAN	A0YPD0 ATP-dependent Clp protease regulatory subunit.	50.0606	MGVN							30.61	30.61	0	no quant - weak signal	0	0	564.327	563.319	563.286	0.0334481	1	564.293	3	16.1.1.1490.2	58.4133	0	0	0	0	0	0.19	4.34	2	iTRAQ4plex@N-term
3	A0YPD0_9CYAN	A0YPD0 ATP-dependent Clp protease regulatory subunit.	50.0606	MGVN							30.61	30.61	0	no quant	0	0	564.34	563.332	563.286	0.0463242	1	564.293	3	18.1.1.1398.3	59.5507									iTRAQ4plex@N-term
3	A0YPD0_9CYAN	A0YPD0 ATP-dependent Clp protease regulatory subunit.	50.0606	MGVN							30.61	30.61	0	no quant	0	0	580.379	579.372	579.281	0.0908934	1	580.288	4	39.1.1.1459.2	63.2328									iTRAQ4plex@N-term; Oxidation(M)@1
3	A0YPD0_9CYAN	A0YPD0 ATP-dependent Clp protease regulatory subunit.	50.0606	NLVN					4.73723	44.4906	30.61	30.61	0	auto - low confidence	0	0	603.414	602.407	602.351	0.0560736	1	603.358	3	33.1.1.1772.4	72.6218	5.32	2.24	2.93	1.73	0	2.12	44.53	6.4	iTRAQ4plex@N-term
3	A0YPD0_9CYAN	A0YPD0 ATP-dependent Clp protease regulatory subunit.	50.0606	NNPV							30.61	30.61	0	no quant - weak signal	0	0	587.404	586.396	586.32	0.0766469	1	587.327	3	25.1.1.1482.3	54.7642	0	0	0	0	0	0	0	0	iTRAQ4plex@N-term
3	A0YPD0_9CYAN	A0YPD0 ATP-dependent Clp protease regulatory subunit.	50.0606	NNPV							30.61	30.61	0	no quant	0	0	587.379	586.371	586.32	0.051542	1	587.327	3	47.1.1.1412.2	53.8468									iTRAQ4plex@N-term
3	A0YPD0_9CYAN	A0YPD0 ATP-dependent Clp protease regulatory subunit.	50.0606	NPVL							30.61	30.61	0	no quant - weak signal	0	0	586.338	585.331	585.361	-0.029998	1	586.368	3	21.1.1.1401.3	50.6709	3.16	1.73	3.05	1.73	0	0.19	0	0	iTRAQ4plex@N-term
3	A0YPD0_9CYAN	A0YPD0 ATP-dependent Clp protease regulatory subunit.	50.0606	NTLIIMTSNIGSK	0.474479	10.99	0.63958	10.0757	0.499842	10.1273	30.61	30.61	1	auto	0	99	560.653	1678.94	1678.95	-0.0173444	3	560.658	17	21.1.1.1211.2	36.5893	199.28	13.71	142.47	12.21	185.7	13.67	176	13.08	iTRAQ4plex@N-term; iTRAQ4plex(K)@13
3	A0YPD0_9CYAN	A0YPD0 ATP-dependent Clp protease regulatory subunit.	50.0606	NTLIIMTSNIGSK	0.519307	8.11852	0.733845	7.38761	0.543391	7.5388	30.61	30.61	1	auto	0	99	560.639	1678.9	1678.95	-0.0573965	3	560.658	18	45.1.1.1204.3	36.4402	345.1	18.06	270.03	16.76	368.98	19.24	331.34	17.98	iTRAQ4plex@N-term; iTRAQ4plex(K)@13
3	A0YPD0_9CYAN	A0YPD0 ATP-dependent Clp protease regulatory subunit.	50.0606	NTLIIMTSNIGSK	0.668864	7.87144	0.795709	7.59309	0.624636	7.60989	30.61	30.61	1	auto	0	99	560.638	1678.89	1678.95	-0.0621573	3	560.658	16	45.1.1.1205.2	36.4961	316.07	17.32	318.54	18	366.43	19.26	348.84	18.42	iTRAQ4plex@N-term; iTRAQ4plex(K)@13
3	A0YPD0_9CYAN	A0YPD0 ATP-dependent Clp protease regulatory subunit.	50.0606	QLGHNYIGTEHLLLGLIR							30.61	30.61	0	no quant - weak signal	0	99	677.394	2029.16	2029.11	0.0489468	3	677.378	25	13.1.1.1234.2	42.9949	4.06	2	11.19	3.32	14.07	3.74	9.04	3	Gln->pyro-Glu@N-term
3	A0YPD0_9CYAN	A0YPD0 ATP-dependent Clp protease regulatory subunit.	50.0606	QLGHNYIGTEHLLLGLIR							30.61	30.61	0	no quant - weak signal	0	99	677.389	2029.14	2029.11	0.033381	3	677.378	27	13.1.1.1235.2	43.0699	5.19	2.24	8.98	3	13.31	3.61	4.75	2.24	Gln->pyro-Glu@N-term
3	A0YPD0_9CYAN	A0YPD0 ATP-dependent Clp protease regulatory subunit.	50.0606	QLGHNYIGTEHLLLGLIR	0.570564	8.13816	0.917336	7.218	0.768386	7.14028	30.61	30.61	1	auto	0	99	548.565	2190.23	2190.24	-0.00826619	4	548.567	28	18.1.1.1140.3	40.089	325.52	17.55	279.85	17.06	435.07	20.88	441.95	20.69	iTRAQ4plex@N-term
3	A0YPD0_9CYAN	A0YPD0 ATP-dependent Clp protease regulatory subunit.	50.0606	QLGHNYIGTEHLLLGLIR	0.51449	7.4611	0.868328	6.48147	0.704198	6.46141	30.61	30.61	1	auto	0	99	548.559	2190.21	2190.24	-0.0331698	4	548.567	27	18.1.1.1141.2	40.1457	412.92	19.75	320.1	18.33	522.4	22.85	513.78	22.32	iTRAQ4plex@N-term
3	A0YPD0_9CYAN	A0YPD0 ATP-dependent Clp protease regulatory subunit.	50.0606	QLGHNYIGTEHLLLGLIR	0.410043	27.2589	0.78766	22.3424	0.544485	23.2872	30.61	30.61	0	auto - no iTRAQ	0	99	677.717	2030.13	2030.09	0.03585	3	677.706	23	33.1.1.1252.3	47.2234	36.11	5.83	22.31	4.9	41.44	6.4	34.74	5.83	Gln->pyro-Glu@N-term; Deamidated(N)@5
3	A0YPD0_9CYAN	A0YPD0 ATP-dependent Clp protease regulatory subunit.	50.0606	QLGHNYIGTEHLLLGLIR	0.694316	7.09292	1.00254	6.54199	0.871895	6.41961	30.61	30.61	1	auto	0	99	548.571	2190.26	2190.24	0.0167182	4	548.567	26	42.1.1.1251.2	40.0984	383.19	19.08	400.88	20.25	559.72	23.75	590.33	23.92	iTRAQ4plex@N-term
3	A0YPD0_9CYAN	A0YPD0 ATP-dependent Clp protease regulatory subunit.	50.0606	QLGHNYIGTEHLLLGLIR	0.814552	18.1978	0.924887	17.9033	0.957969	16.8632	30.61	30.61	1	auto	0	99	548.573	2190.26	2190.24	0.0228518	4	548.567	19	43.1.1.1111.4	40.5091	53.49	7.14	65.65	8.12	72.08	8.6	90.54	9.33	iTRAQ4plex@N-term
3	A0YPD0_9CYAN	A0YPD0 ATP-dependent Clp protease regulatory subunit.	50.0606	QLGHNYIGTEHLLLGLIR							30.61	30.61	0	no quant - weak signal	0	74	677.717	2030.13	2030.09	0.0351812	3	677.706	12	9.1.1.1273.4	46.5793	14.93	3.74	6.33	2.65	8.64	3	15.8	3.87	Gln->pyro-Glu@N-term; Deamidated(N)@5
3	A0YPD0_9CYAN	A0YPD0 ATP-dependent Clp protease regulatory subunit.	50.0606	QLPP							30.61	30.61	0	no quant - weak signal	0	0	598.413	597.406	597.361	0.0450161	1	598.368	4	32.1.1.1388.2	52.4864	0	0	0	0.11	3.26	1.73	0	0.16	iTRAQ4plex@N-term
3	A0YPD0_9CYAN	A0YPD0 ATP-dependent Clp protease regulatory subunit.	50.0606	QLTK							30.61	30.61	0	no quant	0	0	389.263	776.512	776.5	0.0119868	2	389.257	3	22.1.1.1680.2	44.748									iTRAQ4plex@N-term; iTRAQ4plex(K)@4
3	A0YPD0_9CYAN	A0YPD0 ATP-dependent Clp protease regulatory subunit.	50.0606	QLTK							30.61	30.61	0	no quant	0	0	616.417	615.41	615.371	0.0388029	1	616.379	3	31.1.1.1468.2	65.2015									Gln->pyro-Glu@N-term; iTRAQ4plex(K)@4
3	A0YPD0_9CYAN	A0YPD0 ATP-dependent Clp protease regulatory subunit.	50.0606	QLTK							30.61	30.61	0	no quant - weak signal	0	0	616.414	615.407	615.371	0.0356358	1	616.379	3	44.1.1.1442.4	64.8839	7.55	2.65	0	0.48	0	0	0	0	Gln->pyro-Glu@N-term; iTRAQ4plex(K)@4
3	A0YPD0_9CYAN	A0YPD0 ATP-dependent Clp protease regulatory subunit.	50.0606	QMAA							30.61	30.61	0	no quant	0	0	564.308	563.301	563.286	0.0147692	1	564.293	3	29.1.1.1652.4	69.4203									iTRAQ4plex@N-term
3	A0YPD0_9CYAN	A0YPD0 ATP-dependent Clp protease regulatory subunit.	50.0606	QYFRPEFLNR	0.566052	5.75062	0.821649	5.22698	0.647969	5.24003	30.61	30.61	1	auto	0	99	505.268	1512.78	1512.8	-0.0135842	3	505.273	15	48.1.1.1144.2	34.1595	653.24	24.86	557.15	24.02	782.01	28.02	747.9	26.94	iTRAQ4plex@N-term
3	A0YPD0_9CYAN	A0YPD0 ATP-dependent Clp protease regulatory subunit.	50.0606	QYFRPEFLNR	0.569071	12.2479	0.893059	10.9082	0.590408	11.4513	30.61	30.61	0	auto - shared MS/MS	0	10	505.272	1512.79	1512.8	-0.00326263	3	505.273	12	1.1.1.1123.2	33.8224	143.74	11.66	123.25	11.31	187.03	13.64	149.95	12.12	iTRAQ4plex@N-term
3	A0YPD0_9CYAN	A0YPD0 ATP-dependent Clp protease regulatory subunit.	50.0606	QYFRPEFLNR	0.599973	18.3036	0.831224	16.8979	0.683509	16.766	30.61	30.61	1	auto	0	4	505.271	1512.79	1512.8	-0.0037154	3	505.273	9	24.1.1.1146.4	34.2028	62.3	7.68	56.32	7.62	75.45	8.72	75.24	8.55	iTRAQ4plex@N-term
3	A0YPD0_9CYAN	A0YPD0 ATP-dependent Clp protease regulatory subunit.	50.0606	RGEL							30.61	30.61	0	no quant	0	0	618.414	617.407	617.362	0.0447545	1	618.369	3	18.1.1.1294.3	51.629									iTRAQ4plex@N-term
3	A0YPD0_9CYAN	A0YPD0 ATP-dependent Clp protease regulatory subunit.	50.0606	RGEL							30.61	30.61	0	no quant - weak signal	0	0	618.415	617.408	617.362	0.0458191	1	618.369	3	27.1.1.1391.4	50.5813	0	0	0	0	0	0.14	3.25	1.73	iTRAQ4plex@N-term
3	A0YPD0_9CYAN	A0YPD0 ATP-dependent Clp protease regulatory subunit.	50.0606	RRAI							30.61	30.61	0	no quant	0	0	515.373	514.366	514.334	0.0318395	1	515.341	3	13.1.1.1613.4	72.5466									No iTRAQ4plex@N-term
3	A0YPD0_9CYAN	A0YPD0 ATP-dependent Clp protease regulatory subunit.	50.0606	SDAQ							30.61	30.61	0	no quant	0	0	564.32	563.312	563.267	0.0449945	1	564.275	3	16.1.1.1429.4	53.4208									iTRAQ4plex@N-term
3	A0YPD0_9CYAN	A0YPD0 ATP-dependent Clp protease regulatory subunit.	50.0606	SGRIT							30.61	30.61	0	no quant	0	0	677.431	676.424	676.399	0.0245181	1	677.406	5	20.1.1.1473.3	62.1428									iTRAQ4plex@N-term
3	A0YPD0_9CYAN	A0YPD0 ATP-dependent Clp protease regulatory subunit.	50.0606	SRLT							30.61	30.61	0	no quant - weak signal	0	0	620.448	619.44	619.378	0.0628729	1	620.385	4	34.1.1.2500.3	93.5446	0	0.07	3.26	1.73	0	0.48	6.51	2.45	iTRAQ4plex@N-term
3	A0YPD0_9CYAN	A0YPD0 ATP-dependent Clp protease regulatory subunit.	50.0606	SRLT							30.61	30.61	0	no quant	0	0	620.42	619.413	619.378	0.0353404	1	620.385	3	38.1.1.1752.2	88.7716									iTRAQ4plex@N-term
3	A0YPD0_9CYAN	A0YPD0 ATP-dependent Clp protease regulatory subunit.	50.0606	SVSE							30.61	30.61	0	no quant - weak signal	0	0	565.343	564.336	564.288	0.0480511	1	565.295	3	14.1.1.1301.4	49.867	6.38	2.45	3.76	2	4.85	2.24	7.33	2.65	iTRAQ4plex@N-term
3	A0YPD0_9CYAN	A0YPD0 ATP-dependent Clp protease regulatory subunit.	50.0606	TAIAEGLAQR	0.72209	7.19474	0.912596	6.86538	0.855281	6.60744	30.61	30.61	0	auto - shared MS/MS	0	96	587.34	1172.67	1172.66	0.00160117	2	587.339	17	15.1.1.1030.4	29.0802	363.92	18.6	395.95	20.05	483.88	22.18	549.96	23.03	iTRAQ4plex@N-term
3	A0YPD0_9CYAN	A0YPD0 ATP-dependent Clp protease regulatory subunit.	50.0606	TAIAEGLAQR	0.855872	6.45044	1.21362	6.03861	1.02276	5.97123	30.61	30.61	0	auto - shared MS/MS	0	91	587.335	1172.65	1172.66	-0.00912659	2	587.339	18	11.1.1.1041.3	29.0188	417.9	19.97	538.92	23.35	738.94	27.28	755.2	27.04	iTRAQ4plex@N-term
3	A0YPD0_9CYAN	A0YPD0 ATP-dependent Clp protease regulatory subunit.	50.0606	VAGT							30.61	30.61	0	no quant	0	0	491.284	490.277	490.287	-0.0107505	1	491.295	3	18.1.1.1313.2	53.0757									iTRAQ4plex@N-term
3	A0YPD0_9CYAN	A0YPD0 ATP-dependent Clp protease regulatory subunit.	50.0606	VAGTK							30.61	30.61	0	no quant	0	0	619.39	618.383	618.382	0.000872565	1	619.39	3	35.1.1.1902.2	85.0125									No iTRAQ4plex@N-term; iTRAQ4plex(K)@5
3	A0YPD0_9CYAN	A0YPD0 ATP-dependent Clp protease regulatory subunit.	50.0606	VAGTK							30.61	30.61	0	no quant	0	0	619.398	618.391	618.382	0.00837717	1	619.39	4	42.1.1.1467.4	56.2693									No iTRAQ4plex@N-term; iTRAQ4plex(K)@5
3	A0YPD0_9CYAN	A0YPD0 ATP-dependent Clp protease regulatory subunit.	50.0606	VHTL							30.61	30.61	0	no quant	0	0	613.395	612.388	612.372	0.0158474	1	613.379	3	35.1.1.1443.3	59.2091									iTRAQ4plex@N-term
3	A0YPD0_9CYAN	A0YPD0 ATP-dependent Clp protease regulatory subunit.	50.0606	VIMLAQEEAR	0.497064	10.938	0.786233	9.63323	0.646383	9.56371	30.61	30.61	1	auto	0	65	652.366	1302.72	1302.71	0.00956844	2	652.362	17	7.1.1.1081.2	31.5119	195.98	13.6	146.78	12.41	224.5	15	223.83	14.73	iTRAQ4plex@N-term
3	A0YPD0_9CYAN	A0YPD0 ATP-dependent Clp protease regulatory subunit.	50.0606	VVLF							30.61	30.61	0	no quant	0	0	621.447	620.44	620.402	0.0380057	1	621.409	3	10.1.1.1625.3	72.0461									iTRAQ4plex@N-term
3	A0YPD0_9CYAN	A0YPD0 ATP-dependent Clp protease regulatory subunit.	50.0606	YFRP	1.73474	14.9759	0.843301	17.8098	1.60394	14.7876	30.61	30.61	0	auto - low confidence	0	0	363.712	725.41	725.398	0.0116608	2	363.706	5	24.1.1.1069.4	28.5136	60.13	7.68	157.17	12.29	73.88	9.17	170.41	12.7	iTRAQ4plex@N-term
3	A0YPD0_9CYAN	A0YPD0 ATP-dependent Clp protease regulatory subunit.	50.0606	YFRP	1.05348	16.4643	0.815661	17.7979	0.901278	16.3763	30.61	30.61	0	auto - low confidence	0	0	363.714	725.412	725.398	0.0142243	2	363.706	5	24.1.1.1070.3	28.5686	58.28	7.48	92.51	9.54	69.26	8.54	92.81	9.44	iTRAQ4plex@N-term
3	A0YPD0_9CYAN	A0YPD0 ATP-dependent Clp protease regulatory subunit.	50.0606	YFRP	1.14664	30.3455			1.26147	28.9247	30.61	30.61	0	auto - low confidence	0	0	363.724	725.435	725.398	0.0362911	2	363.706	3	45.1.1.993.2	20.676	16.6	4	28.68	5.29	17.19	4.36	37	5.92	iTRAQ4plex@N-term
3	A0YPD0_9CYAN	A0YPD0 ATP-dependent Clp protease regulatory subunit.	50.0606	YFRP	1.346	8.27913	0.899976	9.19182	1.09658	8.31599	30.61	30.61	0	auto - low confidence	0	0	363.711	725.407	725.398	0.00856993	2	363.706	5	48.1.1.1072.3	28.832	211.44	14.32	428.82	20.42	277.25	17.23	409.68	19.77	iTRAQ4plex@N-term
3	A0YPD0_9CYAN	A0YPD0 ATP-dependent Clp protease regulatory subunit.	50.0606	YFRP	1.25071	9.88066	0.940218	10.7007	1.13426	9.74063	30.61	30.61	0	auto - low confidence	0	0	363.714	725.414	725.398	0.015772	2	363.706	5	48.1.1.1073.3	28.9062	152.05	12.12	286.54	16.73	208.29	14.87	304.73	17.06	iTRAQ4plex@N-term
4	A0ZJM8_NODSP	A0ZJM8 AAA ATPase, central region.	40.0982	ELIAIPLKRPDLLVK	0.488362	15.5738	0.684239	14.1992	0.725793	13.1776	26.99	26.99	1	auto	2	99	538.355	2149.39	2149.39	-0.00377044	4	538.355	18	20.1.1.1122.3	37.7535	97.48	9.59	71.73	8.66	97.18	9.95	125.01	10.96	iTRAQ4plex@N-term; iTRAQ4plex(K)@8; iTRAQ4plex(K)@15
4	A0ZJM8_NODSP	A0ZJM8 AAA ATPase, central region.	40.0982	GILLWGPPGTGK	0.402544	26.6559	0.76369	21.9917	0.849306	20.3264	26.99	26.99	0	auto - shared MS/MS	2	99	495.301	1482.88	1482.88	0.00195523	3	495.301	15	47.1.1.1226.4	39.9334	38.25	6	23.2	5	42.56	6.56	57.4	7.42	iTRAQ4plex@N-term; iTRAQ4plex(K)@12
4	A0ZJM8_NODSP	A0ZJM8 AAA ATPase, central region.	40.0982	GTYTGDSGVSNR							26.99	26.99	0	no quant	2	99	679.344	1356.67	1356.64	0.0337803	2	679.327	11	9.1.1.945.2	22.1218									iTRAQ4plex@N-term
4	A0ZJM8_NODSP	A0ZJM8 AAA ATPase, central region.	40.0982	GVILLGATNRPDHLDPALR	1.21721	4.25962	1.07797	4.43478	1.07089	4.22052	26.99	26.99	1	auto	2	99	543.79	2171.13	2171.23	-0.0968292	4	543.815	24	42.1.1.1179.3	34.7526	827.4	28.27	1517.48	38.6	1299.5	36.74	1565.59	38.79	iTRAQ4plex@N-term
4	A0ZJM8_NODSP	A0ZJM8 AAA ATPase, central region.	40.0982	LVAQLLSLMDGFSQNK							26.99	26.99	0	no quant - weak signal	2	99	684.735	2051.18	2051.13	0.0503598	3	684.718	14	8.1.1.1452.4	50.5834	4.31	2	0	0.27	0	0.13	3.25	1.73	iTRAQ4plex@N-term; iTRAQ4plex(K)@16
4	A0ZJM8_NODSP	A0ZJM8 AAA ATPase, central region.	40.0982	QADPCVIFIDELDTLAPAR							26.99	26.99	0	no quant - weak signal	2	99	759.736	2276.19	2276.13	0.054951	3	759.717	19	29.1.1.1439.4	52.247	4.22	2	4.07	2	0	0.44	4.34	2	iTRAQ4plex@N-term; Methylthio(C)@5
4	A0ZJM8_NODSP	A0ZJM8 AAA ATPase, central region.	40.0982	RLVAQLLSLMDGFSQNK	1.52964	22.5266	1.97999	21.8614	1.31219	22.486	26.99	26.99	1	auto	2	99	552.826	2207.28	2207.23	0.0423112	4	552.816	15	45.1.1.1351.4	47.4277	27.69	5.2	63.82	7.94	79.88	8.94	64.2	7.94	iTRAQ4plex@N-term; iTRAQ4plex(K)@17
4	A0ZJM8_NODSP	A0ZJM8 AAA ATPase, central region.	40.0982	SAVEGEVEK	1.02948	16.5247	0.771307	18.0322	0.788052	16.8118	26.99	26.99	0	auto - shared MS/MS	2	99	618.36	1234.71	1234.66	0.0412099	2	618.34	16	6.1.1.1065.4	25.3661	58.33	7.48	90.48	9.43	65.55	8.31	81.22	8.83	iTRAQ4plex@N-term; iTRAQ4plex(K)@9
4	A0ZJM8_NODSP	A0ZJM8 AAA ATPase, central region.	40.0982	SAVEGEVEKR	0.893412	19.2079	1.00462	18.9671	0.983231	18.1151	26.99	26.99	0	auto - shared MS/MS	2	99	464.61	1390.81	1390.77	0.0419323	3	464.596	18	8.1.1.1093.2	23.7034	46.02	6.63	61.95	7.87	67.36	8.31	79.95	8.78	iTRAQ4plex@N-term; iTRAQ4plex(K)@9
4	A0ZJM8_NODSP	A0ZJM8 AAA ATPase, central region.	40.0982	VDLPNLDSR	0.932778	7.55504	1.14626	7.31936	1.10974	7.03462	26.99	26.99	1	auto	2	99	586.822	1171.63	1171.63	-0.0019453	2	586.823	15	5.1.1.1197.4	32.6824	292.55	16.73	411.17	20.3	488.58	22.32	573.64	23.5	iTRAQ4plex@N-term
4	A0ZJM8_NODSP	A0ZJM8 AAA ATPase, central region.	40.0982	WVGASEQAVR	0.865347	7.91957	0.846475	8.10798	1.07318	7.29205	26.99	26.99	0	auto - shared MS/MS	2	99	623.846	1245.68	1245.66	0.0189408	2	623.837	17	15.1.1.1042.4	29.9694	274.33	16.19	357.69	18.89	338.33	18.81	520.19	22.28	iTRAQ4plex@N-term
4	A0ZJM8_NODSP	A0ZJM8 AAA ATPase, central region.	40.0982	ELIAIPLK	0.785405	8.44621	0.925699	8.24403	1.14458	7.50192	26.99	26.99	0	auto - shared MS/MS	1.69897	98	592.892	1183.77	1183.78	-0.00848531	2	592.896	14	14.1.1.1128.4	36.9919	252.98	15.52	299.38	17.38	341.2	18.79	511.62	22.09	iTRAQ4plex@N-term; iTRAQ4plex(K)@8
4	A0ZJM8_NODSP	A0ZJM8 AAA ATPase, central region.	40.0982	KEILEVLTR	0.742911	15.328	0.80652	15.2535	0.954631	13.8771	26.99	26.99	1	auto	1.69897	98	463.635	1387.88	1387.86	0.0181208	3	463.629	15	36.1.1.1092.4	33.5987	78.82	8.66	88.23	9.43	92.62	9.8	132.95	11.27	iTRAQ4plex@N-term; iTRAQ4plex(K)@1
4	A0ZJM8_NODSP	A0ZJM8 AAA ATPase, central region.	40.0982	YYGEAEQK	1.02877	8.2479	1.15218	8.16676	1.14069	7.81162	26.99	26.99	1	auto	1.1549	93	638.331	1274.65	1274.64	0.00939016	2	638.327	14	7.1.1.1007.4	26.0302	235.39	15.03	364.88	19.05	395.15	20.12	474.43	21.35	iTRAQ4plex@N-term; iTRAQ4plex(K)@8
4	A0ZJM8_NODSP	A0ZJM8 AAA ATPase, central region.	40.0982	AAYTALR	0.476611	19.0561	0.923188	15.908	0.890088	15.2645	26.99	26.99	0	auto - shared MS/MS	0.309804	51	455.271	908.527	908.52	0.00670208	2	455.267	11	48.1.1.1057.4	27.7379	66.77	7.94	47.95	7.14	89.81	9.49	105.01	10.05	iTRAQ4plex@N-term
4	A0ZJM8_NODSP	A0ZJM8 AAA ATPase, central region.	40.0982	SLSSIPR	0.9669	28.8359	1.30106	27.422	1.15104	26.8995	26.99	26.99	1	auto	0.0705811	15	452.279	902.544	902.531	0.013196	2	452.273	10	1.1.1.1050.4	28.4407	19.83	4.36	28.89	5.39	37.59	6.16	40.33	6.25	iTRAQ4plex@N-term
4	A0ZJM8_NODSP	A0ZJM8 AAA ATPase, central region.	40.0982	EILEVLTR	0.707371	9.03685	0.984179	8.41349	0.852243	8.25581	26.99	26.99	0	auto - shared MS/MS	0.0523881	11.3636	558.84	1115.67	1115.67	-0.00131367	2	558.841	13	6.1.1.1211.4	36.2294	233.61	14.9	248.99	15.94	334.98	18.38	351.78	18.44	iTRAQ4plex@N-term
4	A0ZJM8_NODSP	A0ZJM8 AAA ATPase, central region.	40.0982	TVGFVGADLK							26.99	26.99	0	no quant - weak signal	0.00845248	1.92744	647.827	1293.64	1293.75	-0.115163	2	647.884	7	29.1.1.1053.4	23.3494	0	0	0	0.11	3.26	1.73	0	0.16	iTRAQ4plex@N-term; iTRAQ4plex(K)@10
4	A0ZJM8_NODSP	A0ZJM8 AAA ATPase, central region.	40.0982	AAYTALR							26.99	26.99	0	no quant	0	0	455.256	908.497	908.52	-0.0230417	2	455.267	4	14.1.1.900.3	19.8383									iTRAQ4plex@N-term
4	A0ZJM8_NODSP	A0ZJM8 AAA ATPase, central region.	40.0982	ALAE							26.99	26.99	0	no quant - weak signal	0	0	547.349	546.342	546.314	0.0286143	1	547.321	3	37.1.1.1352.2	56.8966	0	0.09	4.24	2	3	1.73	0	0.15	iTRAQ4plex@N-term
4	A0ZJM8_NODSP	A0ZJM8 AAA ATPase, central region.	40.0982	APARG							26.99	26.99	0	no quant	0	0	615.409	614.402	614.362	0.039992	1	615.369	3	20.1.1.1407.3	58.5019									iTRAQ4plex@N-term
4	A0ZJM8_NODSP	A0ZJM8 AAA ATPase, central region.	40.0982	APARG							26.99	26.99	0	no quant	0	0	615.416	614.409	614.362	0.0469505	1	615.369	4	20.1.1.1568.2	68.2569									iTRAQ4plex@N-term
4	A0ZJM8_NODSP	A0ZJM8 AAA ATPase, central region.	40.0982	AVEA							26.99	26.99	0	no quant - weak signal	0	0	533.381	532.374	532.298	0.0761066	1	533.305	3	45.1.1.1739.3	76.362	0	0.07	3.05	1.73	6.04	2.45	6.19	2.45	iTRAQ4plex@N-term
4	A0ZJM8_NODSP	A0ZJM8 AAA ATPase, central region.	40.0982	AVRE							26.99	26.99	0	no quant - weak signal	0	0	618.428	617.421	617.362	0.0588011	1	618.369	3	38.1.1.1579.4	72.7435	5.39	2.24	0	0.34	0	0.74	17.35	4	iTRAQ4plex@N-term
4	A0ZJM8_NODSP	A0ZJM8 AAA ATPase, central region.	40.0982	EILEVLTR	0.883919	5.61286	0.999132	5.53694	1.0541	5.20829	26.99	26.99	0	auto - shared MS/MS	0	8.52273	558.842	1115.67	1115.67	0.00319877	2	558.841	13	30.1.1.1220.3	37.0684	542.05	22.76	721.93	26.89	789.07	28.48	1009.57	31.11	iTRAQ4plex@N-term
4	A0ZJM8_NODSP	A0ZJM8 AAA ATPase, central region.	40.0982	EILEVLTR	0.85359	4.88214	0.988453	4.78852	1.09638	4.46126	26.99	26.99	0	auto - low confidence	0	0	558.835	1115.66	1115.67	-0.0119344	2	558.841	13	6.1.1.1210.2	36.1178	727.97	26.36	936.28	30.66	1048.39	32.85	1410.23	36.75	iTRAQ4plex@N-term
4	A0ZJM8_NODSP	A0ZJM8 AAA ATPase, central region.	40.0982	ELFA							26.99	26.99	0	no quant	0	0	623.37	622.363	622.345	0.0177099	1	623.352	3	41.1.1.1394.4	55.0447									iTRAQ4plex@N-term
4	A0ZJM8_NODSP	A0ZJM8 AAA ATPase, central region.	40.0982	ELIAIPLK	0.89729	6.33919	0.889466	6.46244	1.05896	5.89948	26.99	26.99	0	auto - shared MS/MS	0	96	592.89	1183.76	1183.78	-0.0134989	2	592.896	14	38.1.1.1107.4	37.4726	421.48	20.08	569.84	23.83	546.21	23.85	788.63	27.44	iTRAQ4plex@N-term; iTRAQ4plex(K)@8
4	A0ZJM8_NODSP	A0ZJM8 AAA ATPase, central region.	40.0982	ELIAIPLK	0.796825	6.81155	0.924509	6.66676	1.01337	6.20638	26.99	26.99	0	auto - shared MS/MS	0	85	592.892	1183.77	1183.78	-0.00967036	2	592.896	14	39.1.1.1118.4	37.7319	386.15	19.18	463.62	21.61	520.14	23.13	691.42	25.73	iTRAQ4plex@N-term; iTRAQ4plex(K)@8
4	A0ZJM8_NODSP	A0ZJM8 AAA ATPase, central region.	40.0982	ELIAIPLK	0.676144	8.94592	0.798096	8.68328	0.886377	8.01335	26.99	26.99	0	auto - shared MS/MS	0	82	592.899	1183.78	1183.78	0.00553305	2	592.896	14	40.1.1.1116.4	37.9757	243.29	15.2	247.86	15.87	282.9	17.06	381.03	19.12	iTRAQ4plex@N-term; iTRAQ4plex(K)@8
4	A0ZJM8_NODSP	A0ZJM8 AAA ATPase, central region.	40.0982	ELIAIPLK	0.724225	5.96152	0.869529	5.77042	0.946237	5.367	26.99	26.99	0	auto - shared MS/MS	0	19	592.893	1183.77	1183.78	-0.00747098	2	592.896	13	35.1.1.1142.3	37.4758	528.99	22.43	577.25	24.19	670.17	26.23	884.43	29.1	iTRAQ4plex@N-term; iTRAQ4plex(K)@8
4	A0ZJM8_NODSP	A0ZJM8 AAA ATPase, central region.	40.0982	ELIAIPLK	0.663202	8.40115	0.860809	7.94803	0.922232	7.4191	26.99	26.99	0	auto - shared MS/MS	0	9	592.9	1183.79	1183.78	0.00740778	2	592.896	12	11.1.1.1146.2	36.8013	279.25	16.28	279.05	16.88	350.23	18.92	455.04	20.88	iTRAQ4plex@N-term; iTRAQ4plex(K)@8
4	A0ZJM8_NODSP	A0ZJM8 AAA ATPase, central region.	40.0982	ELIAIPLK	0.813314	6.91847	0.851298	6.95282	0.977098	6.38117	26.99	26.99	0	auto - shared MS/MS	0	5	592.895	1183.78	1183.78	-0.00322927	2	592.896	12	36.1.1.1140.4	37.1704	370.21	18.79	453.68	21.33	459.18	21.82	639.15	24.72	iTRAQ4plex@N-term; iTRAQ4plex(K)@8
4	A0ZJM8_NODSP	A0ZJM8 AAA ATPase, central region.	40.0982	ELIAIPLKRPDLLVK	0.517862	12.203	0.602331	11.8176	0.783162	10.3523	26.99	26.99	1	auto	0	99	538.356	2149.4	2149.39	0.00405431	4	538.355	16	44.1.1.1085.3	38.3538	152.43	12	118.94	11.09	133.77	11.79	210.93	14.18	iTRAQ4plex@N-term; iTRAQ4plex(K)@8; iTRAQ4plex(K)@15
4	A0ZJM8_NODSP	A0ZJM8 AAA ATPase, central region.	40.0982	FSQN							26.99	26.99	0	no quant - weak signal	0	0	639.385	638.378	638.315	0.0636076	1	639.322	4	39.1.1.1437.3	61.5728	0	0	0	0	0	0.14	3.25	1.73	iTRAQ4plex@N-term
4	A0ZJM8_NODSP	A0ZJM8 AAA ATPase, central region.	40.0982	GASD							26.99	26.99	0	no quant	0	0	493.321	492.314	492.23	0.0835292	1	493.237	3	31.1.1.1594.3	74.1107									iTRAQ4plex@N-term
4	A0ZJM8_NODSP	A0ZJM8 AAA ATPase, central region.	40.0982	GASD							26.99	26.99	0	no quant	0	0	493.321	492.313	492.23	0.0832577	1	493.237	3	39.1.1.1601.2	73.8037									iTRAQ4plex@N-term
4	A0ZJM8_NODSP	A0ZJM8 AAA ATPase, central region.	40.0982	GILLWGPPGTGK	0.676551	6.8616	0.852439	6.54348	0.906079	6.12084	26.99	26.99	0	auto - shared MS/MS	0	99	495.284	1482.83	1482.88	-0.0512691	3	495.301	16	45.1.1.1228.4	38.2402	413.95	19.82	421.98	20.74	514.12	22.93	662.72	25.27	iTRAQ4plex@N-term; iTRAQ4plex(K)@12
4	A0ZJM8_NODSP	A0ZJM8 AAA ATPase, central region.	40.0982	GILLWGPPGTGK							26.99	26.99	0	no quant - weak signal	0	99	495.306	1482.9	1482.88	0.0151949	3	495.301	14	46.1.1.1599.3	40.2287	5.39	2.24	0	0.52	5.25	2.24	4.07	2	iTRAQ4plex@N-term; iTRAQ4plex(K)@12
4	A0ZJM8_NODSP	A0ZJM8 AAA ATPase, central region.	40.0982	GILLWGPPGTGK							26.99	26.99	0	no quant - weak signal	0	99	495.3	1482.88	1482.88	-0.00220001	3	495.301	14	46.1.1.1600.2	40.2845	0	0	0	0.14	3.92	2	9.55	3	iTRAQ4plex@N-term; iTRAQ4plex(K)@12
4	A0ZJM8_NODSP	A0ZJM8 AAA ATPase, central region.	40.0982	GILLWGPPGTGK	0.674706	24.097	0.914864	22.477	0.634813	23.255	26.99	26.99	0	auto - shared MS/MS	0	94	495.305	1482.89	1482.88	0.011843	3	495.301	13	47.1.1.1227.2	39.9717	33.7	5.66	34.26	5.92	44.92	6.71	37.8	6.08	iTRAQ4plex@N-term; iTRAQ4plex(K)@12
4	A0ZJM8_NODSP	A0ZJM8 AAA ATPase, central region.	40.0982	GILLWGPPGTGK	0.766916	31.0552	0.837785	30.8934	1.06723	27.7644	26.99	26.99	0	auto - shared MS/MS	0	39	742.446	1482.88	1482.88	-0.00193972	2	742.447	10	21.1.1.1240.4	38.7776	18.9	4.24	21.84	4.69	23.07	4.9	35.64	5.83	iTRAQ4plex@N-term; iTRAQ4plex(K)@12
4	A0ZJM8_NODSP	A0ZJM8 AAA ATPase, central region.	40.0982	GING							26.99	26.99	0	auto - low confidence	0	0	504.27	503.263	503.283	-0.0194324	1	504.29	3	21.1.1.1156.4	32.5501	10.31	3.16	21.2	4.58	26.57	5.2	31.14	5.48	iTRAQ4plex@N-term
4	A0ZJM8_NODSP	A0ZJM8 AAA ATPase, central region.	40.0982	GLGT							26.99	26.99	0	no quant	0	0	491.284	490.277	490.287	-0.0107505	1	491.295	3	18.1.1.1313.2	53.0757									iTRAQ4plex@N-term
4	A0ZJM8_NODSP	A0ZJM8 AAA ATPase, central region.	40.0982	GTYTGDSGVSNR							26.99	26.99	0	no quant - weak signal	0	99	679.344	1356.67	1356.64	0.0335361	2	679.327	13	9.1.1.944.2	22.0493	0	0	0	0.1	3.07	1.73	4.18	2	iTRAQ4plex@N-term
4	A0ZJM8_NODSP	A0ZJM8 AAA ATPase, central region.	40.0982	GTYTGDSGVSNR							26.99	26.99	0	no quant - weak signal	0	94	679.343	1356.67	1356.64	0.0317047	2	679.327	11	14.1.1.923.4	21.8391	0	0.07	3.26	1.73	0	0.2	0	0	iTRAQ4plex@N-term
4	A0ZJM8_NODSP	A0ZJM8 AAA ATPase, central region.	40.0982	GTYTGDSGVSNR							26.99	26.99	0	no quant	0	73	679.346	1356.68	1356.64	0.0371832	2	679.327	10	38.1.1.903.4	22.3556									iTRAQ4plex@N-term
4	A0ZJM8_NODSP	A0ZJM8 AAA ATPase, central region.	40.0982	GTYTGDSGVSNR							26.99	26.99	0	no quant	0	32	679.329	1356.64	1356.64	0.00402499	2	679.327	9	34.1.1.1582.4	39.2575									iTRAQ4plex@N-term
4	A0ZJM8_NODSP	A0ZJM8 AAA ATPase, central region.	40.0982	GTYTGDSGVSNR							26.99	26.99	0	no quant - weak signal	0	7	679.339	1356.66	1356.64	0.0235533	2	679.327	8	15.1.1.930.3	21.7049	0	0	0	0.11	3.26	1.73	0	0.16	iTRAQ4plex@N-term
4	A0ZJM8_NODSP	A0ZJM8 AAA ATPase, central region.	40.0982	GTYTGDSGVSNR							26.99	26.99	0	no quant	0	2	679.341	1356.67	1356.64	0.0275327	2	679.327	6	16.1.1.1005.3	21.6855									iTRAQ4plex@N-term
4	A0ZJM8_NODSP	A0ZJM8 AAA ATPase, central region.	40.0982	GTYTGDSGVSNR							26.99	26.99	0	no quant	0	1	679.337	1356.66	1356.64	0.0210621	2	679.327	7	10.1.1.932.3	21.9299									iTRAQ4plex@N-term
4	A0ZJM8_NODSP	A0ZJM8 AAA ATPase, central region.	40.0982	GVILLGATNRPDHLDPALR	1.28008	10.7393	1.25199	10.9375	1.20204	10.5324	26.99	26.99	1	auto	0	99	543.815	2171.23	2171.23	0.000390651	4	543.815	24	17.1.1.1085.3	34.18	128.16	11.14	247.19	15.59	233.78	15.52	272.2	16.19	iTRAQ4plex@N-term
4	A0ZJM8_NODSP	A0ZJM8 AAA ATPase, central region.	40.0982	GVILLGATNRPDHLDPALR	1.15159	10.5327	1.09192	10.8008	0.968168	10.5216	26.99	26.99	1	auto	0	99	543.814	2171.23	2171.23	-0.00253918	4	543.815	22	17.1.1.1086.3	34.2541	138.01	11.53	239.47	15.36	219.56	15.03	236.09	15.1	iTRAQ4plex@N-term
4	A0ZJM8_NODSP	A0ZJM8 AAA ATPase, central region.	40.0982	GVILLGATNRPDHLDPALR	1.07658	7.1561	1.03272	7.34267	1.1961	6.78937	26.99	26.99	1	auto	0	99	543.809	2171.21	2171.23	-0.0230889	4	543.815	25	18.1.1.1065.2	34.5015	306.83	17.18	497.72	22.18	461.67	21.93	648.46	24.9	iTRAQ4plex@N-term
4	A0ZJM8_NODSP	A0ZJM8 AAA ATPase, central region.	40.0982	GVILLGATNRPDHLDPALR	1.18582	5.56693	1.13553	5.70085	1.1321	5.43688	26.99	26.99	1	auto	0	99	543.798	2171.16	2171.23	-0.0658157	4	543.815	25	18.1.1.1066.2	34.5756	489.26	21.73	874.18	29.34	809.45	28.93	978.68	30.69	iTRAQ4plex@N-term
4	A0ZJM8_NODSP	A0ZJM8 AAA ATPase, central region.	40.0982	GVILLGATNRPDHLDPALR	1.10799	11.4962	0.968269	12.0127	0.810859	11.8142	26.99	26.99	1	auto	0	99	543.817	2171.24	2171.23	0.01083	4	543.815	25	19.1.1.1019.4	34.6521	117.42	10.63	196.03	13.89	165.65	13.08	168.23	12.77	iTRAQ4plex@N-term
4	A0ZJM8_NODSP	A0ZJM8 AAA ATPase, central region.	40.0982	GVILLGATNRPDHLDPALR	1.26731	8.50275	1.08783	8.90245	1.0293	8.55382	26.99	26.99	1	auto	0	99	543.813	2171.22	2171.23	-0.00567324	4	543.815	24	41.1.1.1117.4	34.3305	204.72	14.07	390.92	19.57	324.47	18.36	372.32	18.96	iTRAQ4plex@N-term
4	A0ZJM8_NODSP	A0ZJM8 AAA ATPase, central region.	40.0982	GVILLGATNRPDHLDPALR	0.998626	8.42077	1.00163	8.54395	1.01636	8.08972	26.99	26.99	1	auto	0	99	543.811	2171.22	2171.23	-0.0134862	4	543.815	24	41.1.1.1118.2	34.368	228.34	14.8	343.58	18.47	333.23	18.55	410.06	19.85	iTRAQ4plex@N-term
4	A0ZJM8_NODSP	A0ZJM8 AAA ATPase, central region.	40.0982	GVILLGATNRPDHLDPALR	1.09955	5.34657	0.966637	5.59253	1.05565	5.20486	26.99	26.99	1	auto	0	99	543.813	2171.22	2171.23	-0.00795591	4	543.815	25	42.1.1.1178.4	34.6959	544.63	22.89	902.32	29.82	767.04	28.3	1015.87	31.19	iTRAQ4plex@N-term
4	A0ZJM8_NODSP	A0ZJM8 AAA ATPase, central region.	40.0982	GVILLGATNRPDHLDPALR	0.984294	11.0838	0.965234	11.3115	1.02383	10.6035	26.99	26.99	1	auto	0	99	543.812	2171.22	2171.23	-0.0102376	4	543.815	23	43.1.1.1037.3	34.9591	132.48	11.27	196.48	13.96	186.31	13.89	239.66	15.17	iTRAQ4plex@N-term
4	A0ZJM8_NODSP	A0ZJM8 AAA ATPase, central region.	40.0982	GVILLGATNRPDHLDPALR	1.19992	14.8384	0.913195	16.0324	1.00983	14.8208	26.99	26.99	1	auto	0	99	543.818	2171.24	2171.23	0.0118066	4	543.815	18	19.1.1.1020.4	34.7262	68.38	8.12	123.63	11	90.98	9.8	122.01	10.82	iTRAQ4plex@N-term
4	A0ZJM8_NODSP	A0ZJM8 AAA ATPase, central region.	40.0982	GVILLGATNRPDHLDPALR	1.24745	14.5551	1.19202	14.8948	1.11888	14.3823	26.99	26.99	1	auto	0	99	543.813	2171.22	2171.23	-0.00584298	4	543.815	19	43.1.1.1038.3	35.0333	70.35	8.25	132.23	11.4	122.18	11.22	139.08	11.58	iTRAQ4plex@N-term
4	A0ZJM8_NODSP	A0ZJM8 AAA ATPase, central region.	40.0982	IELV							26.99	26.99	0	no quant - weak signal	0	0	617.424	616.417	616.392	0.0249111	1	617.399	4	36.1.1.1704.2	67.5071	0	0.12	5.44	2.24	0	0.52	4.35	2	iTRAQ4plex@N-term
4	A0ZJM8_NODSP	A0ZJM8 AAA ATPase, central region.	40.0982	IELVK							26.99	26.99	0	no quant - weak signal	0	0	445.27	888.526	888.589	-0.0632702	2	445.302	5	43.1.1.876.2	23.0241	0	0.07	3.16	1.73	2.87	1.73	4.18	2	iTRAQ4plex@N-term; iTRAQ4plex(K)@5
4	A0ZJM8_NODSP	A0ZJM8 AAA ATPase, central region.	40.0982	ILQV							26.99	26.99	0	no quant	0	0	472.35	471.343	471.306	0.0374138	1	472.313	3	1.1.1.1810.2	75.0775									No iTRAQ4plex@N-term
4	A0ZJM8_NODSP	A0ZJM8 AAA ATPase, central region.	40.0982	KARQ							26.99	26.99	0	no quant	0	0	395.748	789.48	789.506	-0.026104	2	395.761	3	29.1.1.941.2	17.1861									iTRAQ4plex@N-term; iTRAQ4plex(K)@1
4	A0ZJM8_NODSP	A0ZJM8 AAA ATPase, central region.	40.0982	LEVL							26.99	26.99	0	no quant - weak signal	0	0	617.424	616.417	616.392	0.0249111	1	617.399	4	36.1.1.1704.2	67.5071	0	0.12	5.44	2.24	0	0.52	4.35	2	iTRAQ4plex@N-term
4	A0ZJM8_NODSP	A0ZJM8 AAA ATPase, central region.	40.0982	LLGATN							26.99	26.99	0	no quant - weak signal	0	0	589.375	588.368	588.312	0.056136	1	589.319	4	36.1.1.1680.4	65.7254	3.17	1.73	2.95	1.73	3.07	1.73	0	0.15	No iTRAQ4plex@N-term; Deamidated(N)@6
4	A0ZJM8_NODSP	A0ZJM8 AAA ATPase, central region.	40.0982	LLRAG							26.99	26.99	0	no quant - weak signal	0	0	529.355	528.348	528.338	0.00966817	1	529.346	4	1.1.1.1726.3	72.2083	0	0	0	0	0	0	0	0	No iTRAQ4plex@N-term
4	A0ZJM8_NODSP	A0ZJM8 AAA ATPase, central region.	40.0982	LLRAG							26.99	26.99	0	no quant - weak signal	0	0	529.354	528.347	528.338	0.00847623	1	529.346	5	48.1.1.1667.4	73.1188	0	0	0	0	0	0.19	4.34	2	No iTRAQ4plex@N-term
4	A0ZJM8_NODSP	A0ZJM8 AAA ATPase, central region.	40.0982	LLVK							26.99	26.99	0	no quant - weak signal	0	0	616.405	615.398	615.444	-0.0463197	1	616.451	4	11.1.1.1587.2	67.1755	0	0.07	3.26	1.73	0	0.2	0	0	No iTRAQ4plex@N-term; iTRAQ4plex(K)@4
4	A0ZJM8_NODSP	A0ZJM8 AAA ATPase, central region.	40.0982	LVAQLLSLMDGFSQNK							26.99	26.99	0	no quant - weak signal	0	99	684.749	2051.23	2051.13	0.0933505	3	684.718	19	9.1.1.1325.2	50.526	13.63	3.61	16.99	4.12	16.67	4.12	15.4	3.87	iTRAQ4plex@N-term; iTRAQ4plex(K)@16
4	A0ZJM8_NODSP	A0ZJM8 AAA ATPase, central region.	40.0982	LVAQLLSLMDGFSQNK							26.99	26.99	0	no quant - weak signal	0	99	684.75	2051.23	2051.13	0.0960974	3	684.718	17	9.1.1.1326.2	50.601	0	0.09	4.21	2	3.38	2	16.06	3.87	iTRAQ4plex@N-term; iTRAQ4plex(K)@16
4	A0ZJM8_NODSP	A0ZJM8 AAA ATPase, central region.	40.0982	LVAQLLSLMDGFSQNK							26.99	26.99	0	no quant - weak signal	0	99	684.733	2051.18	2051.13	0.0436205	3	684.718	18	10.1.1.1315.2	50.4327	4.1	2	9.37	3	2.82	2	21.49	4.47	iTRAQ4plex@N-term; iTRAQ4plex(K)@16
4	A0ZJM8_NODSP	A0ZJM8 AAA ATPase, central region.	40.0982	LVAQLLSLMDGFSQNK							26.99	26.99	1	auto	0	99	684.729	2051.17	2051.13	0.0320837	3	684.718	17	10.1.1.1316.2	50.5077	4.7	2.24	31.43	5.48	22.61	4.9	33.48	5.66	iTRAQ4plex@N-term; iTRAQ4plex(K)@16
4	A0ZJM8_NODSP	A0ZJM8 AAA ATPase, central region.	40.0982	LVAQLLSLMDGFSQNK							26.99	26.99	0	no quant - weak signal	0	99	684.729	2051.17	2051.13	0.0324499	3	684.718	15	10.1.1.1317.3	50.6011	7.39	2.65	6.81	2.65	8.96	3	8.21	2.83	iTRAQ4plex@N-term; iTRAQ4plex(K)@16
4	A0ZJM8_NODSP	A0ZJM8 AAA ATPase, central region.	40.0982	LVAQLLSLMDGFSQNK							26.99	26.99	0	no quant - weak signal	0	99	684.739	2051.19	2051.13	0.061126	3	684.718	16	12.1.1.1420.2	50.5692	0	0.11	5.19	2.24	7.09	2.65	3.98	2	iTRAQ4plex@N-term; iTRAQ4plex(K)@16
4	A0ZJM8_NODSP	A0ZJM8 AAA ATPase, central region.	40.0982	LVAQLLSLMDGFSQNK							26.99	26.99	0	no quant - weak signal	0	99	684.736	2051.19	2051.13	0.0521526	3	684.718	18	12.1.1.1421.2	50.6434	5.4	2.24	0	0.69	10.31	3.16	12.48	3.46	iTRAQ4plex@N-term; iTRAQ4plex(K)@16
4	A0ZJM8_NODSP	A0ZJM8 AAA ATPase, central region.	40.0982	LVAQLLSLMDGFSQNK							26.99	26.99	0	no quant - weak signal	0	99	684.746	2051.22	2051.13	0.082292	3	684.718	19	13.1.1.1333.2	50.3949	9.2	3	22.8	4.69	13.31	3.74	10.15	3.16	iTRAQ4plex@N-term; iTRAQ4plex(K)@16
4	A0ZJM8_NODSP	A0ZJM8 AAA ATPase, central region.	40.0982	LVAQLLSLMDGFSQNK	1.41256	31.5099			1.90289	29.4864	26.99	26.99	1	auto	0	99	684.745	2051.21	2051.13	0.0799113	3	684.718	19	13.1.1.1334.2	50.4707	14.41	3.74	30.67	5.48	26.32	5.29	48.45	6.78	iTRAQ4plex@N-term; iTRAQ4plex(K)@16
4	A0ZJM8_NODSP	A0ZJM8 AAA ATPase, central region.	40.0982	LVAQLLSLMDGFSQNK							26.99	26.99	0	no quant - weak signal	0	99	684.751	2051.23	2051.13	0.0972413	3	684.718	15	33.1.1.1304.4	51.1718	0	0	0	0.14	4.35	2	0	0.21	iTRAQ4plex@N-term; iTRAQ4plex(K)@16
4	A0ZJM8_NODSP	A0ZJM8 AAA ATPase, central region.	40.0982	LVAQLLSLMDGFSQNK							26.99	26.99	0	no quant - weak signal	0	99	684.733	2051.18	2051.13	0.0438664	3	684.718	14	35.1.1.1326.3	51.2533	0	0.11	5.3	2.24	3.78	2	5.22	2.24	iTRAQ4plex@N-term; iTRAQ4plex(K)@16
4	A0ZJM8_NODSP	A0ZJM8 AAA ATPase, central region.	40.0982	LVAQLLSLMDGFSQNK							26.99	26.99	0	no quant - weak signal	0	99	684.753	2051.24	2051.13	0.103241	3	684.718	18	36.1.1.1329.2	51.2787	5.34	2.24	2.14	1.73	23.2	4.69	10.77	3.32	iTRAQ4plex@N-term; iTRAQ4plex(K)@16
4	A0ZJM8_NODSP	A0ZJM8 AAA ATPase, central region.	40.0982	LVAQLLSLMDGFSQNK							26.99	26.99	0	no quant - weak signal	0	99	684.751	2051.23	2051.13	0.0975646	3	684.718	16	36.1.1.1330.2	51.3537	5.28	2.24	4.74	2.24	10.03	3.16	11.41	3.32	iTRAQ4plex@N-term; iTRAQ4plex(K)@16
4	A0ZJM8_NODSP	A0ZJM8 AAA ATPase, central region.	40.0982	LVAQLLSLMDGFSQNK	0.585255	27.2699	0.852886	24.8809	0.888426	23.391	26.99	26.99	1	auto	0	99	684.752	2051.23	2051.13	0.100611	3	684.718	19	37.1.1.1278.2	51.3624	28.52	5.2	25.15	5.1	35.44	6	44.77	6.56	iTRAQ4plex@N-term; iTRAQ4plex(K)@16
4	A0ZJM8_NODSP	A0ZJM8 AAA ATPase, central region.	40.0982	LVAQLLSLMDGFSQNK	0.709605	26.997	1.26962	23.7559	0.763074	25.3012	26.99	26.99	1	auto	0	99	684.752	2051.23	2051.13	0.101527	3	684.718	17	37.1.1.1279.2	51.4374	26.3	5	28.12	5.39	48.65	6.93	35.46	5.92	iTRAQ4plex@N-term; iTRAQ4plex(K)@16
4	A0ZJM8_NODSP	A0ZJM8 AAA ATPase, central region.	40.0982	LVAQLLSLMDGFSQNK							26.99	26.99	0	no quant - weak signal	0	99	684.744	2051.21	2051.13	0.076902	3	684.718	15	38.1.1.1292.2	51.2851	6.31	2.45	6.95	2.65	6.59	2.65	12.65	3.46	iTRAQ4plex@N-term; iTRAQ4plex(K)@16
4	A0ZJM8_NODSP	A0ZJM8 AAA ATPase, central region.	40.0982	LVAQLLSLMDGFSQNK							26.99	26.99	0	no quant - weak signal	0	95	684.74	2051.2	2051.13	0.0637397	3	684.718	13	16.1.1.1392.4	50.5033	0	0	0	0.14	4.35	2	0	0.21	iTRAQ4plex@N-term; iTRAQ4plex(K)@16
4	A0ZJM8_NODSP	A0ZJM8 AAA ATPase, central region.	40.0982	LVAQLLSLMDGFSQNK							26.99	26.99	0	no quant - weak signal	0	74	684.734	2051.18	2051.13	0.0471625	3	684.718	12	35.1.1.1327.3	51.3283	6.31	2.45	7.09	2.65	2.58	1.73	5.28	2.24	iTRAQ4plex@N-term; iTRAQ4plex(K)@16
4	A0ZJM8_NODSP	A0ZJM8 AAA ATPase, central region.	40.0982	LVAQLLSLMDGFSQNK							26.99	26.99	0	no quant - weak signal	0	34	684.749	2051.22	2051.13	0.0916106	3	684.718	11	40.1.1.1295.3	51.3624	0	0	0	0.14	4.35	2	0	0.21	iTRAQ4plex@N-term; iTRAQ4plex(K)@16
4	A0ZJM8_NODSP	A0ZJM8 AAA ATPase, central region.	40.0982	LVAQLLSLMDGFSQNK							26.99	26.99	0	no quant - weak signal	0	2	690.068	2067.18	2067.13	0.0545782	3	690.05	9	14.1.1.1310.3	50.7078	0	0.09	4.35	2	0	0.26	0	0	iTRAQ4plex@N-term; Oxidation(M)@9; iTRAQ4plex(K)@16
4	A0ZJM8_NODSP	A0ZJM8 AAA ATPase, central region.	40.0982	LVAQLLSLMDGFSQNK							26.99	26.99	0	no quant	0	0	684.738	2051.19	2051.13	0.0580631	3	684.718	7	16.1.1.1393.4	50.5799									iTRAQ4plex@N-term; iTRAQ4plex(K)@16
4	A0ZJM8_NODSP	A0ZJM8 AAA ATPase, central region.	40.0982	NILV							26.99	26.99	0	no quant	0	0	602.38	601.373	601.392	-0.0189427	1	602.399	3	40.1.1.1378.3	57.7758									iTRAQ4plex@N-term
4	A0ZJM8_NODSP	A0ZJM8 AAA ATPase, central region.	40.0982	NRPD							26.99	26.99	0	no quant	0	0	645.39	644.383	644.336	0.0462369	1	645.344	3	2.1.1.2041.2	66.0217									iTRAQ4plex@N-term
4	A0ZJM8_NODSP	A0ZJM8 AAA ATPase, central region.	40.0982	NRVV							26.99	26.99	0	no quant - weak signal	0	0	631.443	630.436	630.393	0.0421697	1	631.401	3	25.1.1.1576.3	61.7534	0	0	0	0	0	0.14	3.25	1.73	iTRAQ4plex@N-term
4	A0ZJM8_NODSP	A0ZJM8 AAA ATPase, central region.	40.0982	QADPCVIFIDELDTLAPAR							26.99	26.99	0	no quant - weak signal	0	99	759.729	2276.16	2276.13	0.0338959	3	759.717	19	5.1.1.1447.3	51.5016	0	0.06	3.02	1.73	7.27	2.65	2.89	1.73	iTRAQ4plex@N-term; Methylthio(C)@5
4	A0ZJM8_NODSP	A0ZJM8 AAA ATPase, central region.	40.0982	QADPCVIFIDELDTLAPAR							26.99	26.99	0	no quant	0	96	1058.53	2115.04	2115	0.0395787	2	1058.51	7	27.1.1.1573.2	62.4802									Gln->pyro-Glu@N-term; Methylthio(C)@5
4	A0ZJM8_NODSP	A0ZJM8 AAA ATPase, central region.	40.0982	QALK							26.99	26.99	0	no quant	0	0	586.37	585.363	585.361	0.00187769	1	586.368	3	12.1.1.1702.2	72.6243									Gln->pyro-Glu@N-term; iTRAQ4plex(K)@4
4	A0ZJM8_NODSP	A0ZJM8 AAA ATPase, central region.	40.0982	QAVR							26.99	26.99	0	no quant - weak signal	0	0	617.439	616.432	616.378	0.0537884	1	617.385	3	37.1.1.1623.3	74.9466	0	0	0	0	0	0.19	4.34	2	iTRAQ4plex@N-term
4	A0ZJM8_NODSP	A0ZJM8 AAA ATPase, central region.	40.0982	QGRP							26.99	26.99	0	no quant - weak signal	0	0	601.364	600.357	600.347	0.0106334	1	601.354	4	39.1.1.1345.4	54.7186	0	0	0	0	0	0	0	0	iTRAQ4plex@N-term
4	A0ZJM8_NODSP	A0ZJM8 AAA ATPase, central region.	40.0982	QPEG							26.99	26.99	0	no quant - weak signal	0	0	574.4	573.393	573.288	0.104634	1	574.295	4	31.1.1.1615.2	75.6691	4.05	2	11.68	3.32	0	0.86	3.27	1.73	iTRAQ4plex@N-term
4	A0ZJM8_NODSP	A0ZJM8 AAA ATPase, central region.	40.0982	QTLR							26.99	26.99	0	no quant - weak signal	0	0	500.286	499.279	499.275	0.00327996	1	500.283	3	42.1.1.1036.4	24.1165	0	0.07	3.26	1.73	0	0.2	0	0	Gln->pyro-Glu@N-term
4	A0ZJM8_NODSP	A0ZJM8 AAA ATPase, central region.	40.0982	RAGR					6.48578	40.1907	26.99	26.99	0	auto - low confidence	0	0	603.398	602.391	602.373	0.0176745	1	603.381	3	6.1.1.1703.2	71.972	6.35	2.45	5.05	2.24	0	3.47	72.77	8.19	iTRAQ4plex@N-term
4	A0ZJM8_NODSP	A0ZJM8 AAA ATPase, central region.	40.0982	RAGR					6.70106	43.8086	26.99	26.99	0	auto - low confidence	0	0	603.404	602.397	602.373	0.0233152	1	603.381	3	41.1.1.1631.4	72.6181	5.32	2.24	2.94	1.73	0	2.92	62.99	7.62	iTRAQ4plex@N-term
4	A0ZJM8_NODSP	A0ZJM8 AAA ATPase, central region.	40.0982	RAGRL							26.99	26.99	0	no quant	0	0	716.416	715.409	715.457	-0.0484499	1	716.465	3	38.1.1.1687.2	82.4632									iTRAQ4plex@N-term
4	A0ZJM8_NODSP	A0ZJM8 AAA ATPase, central region.	40.0982	RLVAQLLSLMDGFSQNK	2.38831	35.6614	2.7777	35.2834			26.99	26.99	1	auto	0	33	552.828	2207.28	2207.23	0.0471941	4	552.816	11	45.1.1.1352.4	47.5036	9.99	3.16	35.95	5.92	40.43	6.32	15.3	4	iTRAQ4plex@N-term; iTRAQ4plex(K)@17
4	A0ZJM8_NODSP	A0ZJM8 AAA ATPase, central region.	40.0982	RQVP							26.99	26.99	0	no quant - weak signal	0	0	643.427	642.419	642.393	0.0258461	1	643.401	3	44.1.1.1449.3	65.3797	0	0	0	0	0	0	0	0	iTRAQ4plex@N-term
4	A0ZJM8_NODSP	A0ZJM8 AAA ATPase, central region.	40.0982	SAVEGEVEK	1.04093	21.8836	1.18464	21.6075	1.21939	20.5558	26.99	26.99	0	auto - shared MS/MS	0	98	618.36	1234.71	1234.66	0.04057	2	618.34	15	30.1.1.1069.2	25.8076	33.32	5.66	52.26	7.21	57.51	7.68	71.79	8.31	iTRAQ4plex@N-term; iTRAQ4plex(K)@9
4	A0ZJM8_NODSP	A0ZJM8 AAA ATPase, central region.	40.0982	SAVEGEVEK							26.99	26.99	0	no quant - weak signal	0	16	546.307	1090.6	1090.56	0.0375499	2	546.289	10	30.1.1.1050.4	24.4509	0	0	0	0.18	5.25	2.24	4.07	2	No iTRAQ4plex@N-term; iTRAQ4plex(K)@9
4	A0ZJM8_NODSP	A0ZJM8 AAA ATPase, central region.	40.0982	SAVEGEVEKR	1.02591	19.8454	0.889621	20.8653	0.959843	19.3824	26.99	26.99	0	auto - shared MS/MS	0	99	464.612	1390.81	1390.77	0.0488346	3	464.596	18	7.1.1.974.3	23.591	40.62	6.25	62.79	7.87	52.65	7.42	68.89	8.12	iTRAQ4plex@N-term; iTRAQ4plex(K)@9
4	A0ZJM8_NODSP	A0ZJM8 AAA ATPase, central region.	40.0982	SAVEGEVEKR	0.834238	19.4831	0.852469	19.6616	0.84286	18.6164	26.99	26.99	0	auto - shared MS/MS	0	99	464.61	1390.81	1390.77	0.0434325	3	464.596	18	7.1.1.975.3	23.6644	46.11	6.63	57.96	7.62	57.27	7.68	68.67	8.12	iTRAQ4plex@N-term; iTRAQ4plex(K)@9
4	A0ZJM8_NODSP	A0ZJM8 AAA ATPase, central region.	40.0982	SAVEGEVEKR	0.660678	21.1254	0.866857	19.8344	0.573246	20.8104	26.99	26.99	0	auto - shared MS/MS	0	99	464.611	1390.81	1390.77	0.0449539	3	464.596	18	8.1.1.1092.3	23.6484	44.26	6.48	44.06	6.71	55.9	7.48	44.83	6.63	iTRAQ4plex@N-term; iTRAQ4plex(K)@9
4	A0ZJM8_NODSP	A0ZJM8 AAA ATPase, central region.	40.0982	SAVEGEVEKR	0.850584	24.369	1.19345	22.832	0.828	23.5235	26.99	26.99	0	auto - shared MS/MS	0	99	464.612	1390.82	1390.77	0.0492849	3	464.596	18	32.1.1.1008.4	24.0522	29.33	5.29	37.59	6.16	51	7.14	42.91	6.48	iTRAQ4plex@N-term; iTRAQ4plex(K)@9
4	A0ZJM8_NODSP	A0ZJM8 AAA ATPase, central region.	40.0982	SAVEGEVEKR	1.01501	17.7221	0.81674	19.008	0.937609	17.3536	26.99	26.99	0	auto - shared MS/MS	0	99	464.609	1390.8	1390.77	0.038847	3	464.596	18	32.1.1.1009.2	24.0888	51.06	7	78.09	8.77	60.76	8	84.59	9	iTRAQ4plex@N-term; iTRAQ4plex(K)@9
4	A0ZJM8_NODSP	A0ZJM8 AAA ATPase, central region.	40.0982	SLSSIPR	1.22478	18.147	1.30957	18.1959	1.52106	17.0287	26.99	26.99	1	auto	0	13	452.281	902.548	902.531	0.0173607	2	452.273	10	25.1.1.1136.3	28.895	45.55	6.63	84.06	9.11	86.91	9.49	122.42	10.82	iTRAQ4plex@N-term
4	A0ZJM8_NODSP	A0ZJM8 AAA ATPase, central region.	40.0982	SSIP							26.99	26.99	0	no quant - weak signal	0	0	547.342	546.335	546.314	0.0216605	1	547.321	5	13.1.1.1537.3	66.5657	0	0	0	0	0	0.19	4.34	2	iTRAQ4plex@N-term
4	A0ZJM8_NODSP	A0ZJM8 AAA ATPase, central region.	40.0982	TLAPA							26.99	26.99	0	no quant	0	0	616.427	615.42	615.371	0.0484327	1	616.379	3	35.1.1.1445.3	59.3875									iTRAQ4plex@N-term
4	A0ZJM8_NODSP	A0ZJM8 AAA ATPase, central region.	40.0982	TVGFVGADLK							26.99	26.99	0	no quant - weak signal	0	0	647.822	1293.63	1293.75	-0.123498	2	647.884	7	5.1.1.1064.4	22.8157	0	0	0	0	0	0.52	11.93	3.32	iTRAQ4plex@N-term; iTRAQ4plex(K)@10
4	A0ZJM8_NODSP	A0ZJM8 AAA ATPase, central region.	40.0982	VDLPNLDSR	1.10244	9.73372	1.00326	10.1067	1.1722	9.31125	26.99	26.99	1	auto	0	12	586.828	1171.64	1171.63	0.0101334	2	586.823	13	29.1.1.1193.4	33.7261	164.21	12.57	272.77	16.4	240.03	15.84	340.11	18.03	iTRAQ4plex@N-term
4	A0ZJM8_NODSP	A0ZJM8 AAA ATPase, central region.	40.0982	VGFV							26.99	26.99	0	no quant	0	0	565.336	564.329	564.339	-0.0104103	1	565.347	3	20.1.1.1325.2	53.0452									iTRAQ4plex@N-term
4	A0ZJM8_NODSP	A0ZJM8 AAA ATPase, central region.	40.0982	VGFV							26.99	26.99	0	no quant	0	0	565.335	564.328	564.339	-0.0112417	1	565.347	3	40.1.1.1451.4	63.3666									iTRAQ4plex@N-term
4	A0ZJM8_NODSP	A0ZJM8 AAA ATPase, central region.	40.0982	VGFV							26.99	26.99	0	no quant	0	0	565.387	564.379	564.339	0.0401328	1	565.347	3	47.1.1.1326.4	47.4318									iTRAQ4plex@N-term
4	A0ZJM8_NODSP	A0ZJM8 AAA ATPase, central region.	40.0982	VITK							26.99	26.99	0	no quant	0	0	604.389	603.382	603.408	-0.0256435	1	604.415	3	35.1.1.1780.2	80.7731									No iTRAQ4plex@N-term; iTRAQ4plex(K)@4
4	A0ZJM8_NODSP	A0ZJM8 AAA ATPase, central region.	40.0982	VITK							26.99	26.99	0	no quant	0	0	604.465	603.458	603.408	0.0498242	1	604.415	3	40.1.1.1683.3	80.0708									No iTRAQ4plex@N-term; iTRAQ4plex(K)@4
4	A0ZJM8_NODSP	A0ZJM8 AAA ATPase, central region.	40.0982	VLLVG							26.99	26.99	0	no quant	0	0	644.396	643.389	643.439	-0.0504656	1	644.446	3	38.1.1.1709.4	84.7374									iTRAQ4plex@N-term
4	A0ZJM8_NODSP	A0ZJM8 AAA ATPase, central region.	40.0982	WVGASEQAVR	0.958743	8.85696	0.925745	9.07768	1.01989	8.42676	26.99	26.99	0	auto - shared MS/MS	0	99	623.839	1245.66	1245.66	0.00556303	2	623.837	18	16.1.1.1120.3	30.2174	209.81	14.18	303.09	17.35	282.99	17.15	378.09	19.03	iTRAQ4plex@N-term
4	A0ZJM8_NODSP	A0ZJM8 AAA ATPase, central region.	40.0982	WVGASEQAVR	0.787435	6.2279	0.82959	6.24253	0.918514	5.76671	26.99	26.99	0	auto - shared MS/MS	0	99	623.824	1245.63	1245.66	-0.0248723	2	623.837	17	38.1.1.1010.3	30.2409	463.93	21.02	550.44	23.52	560.75	24.08	752.93	26.86	iTRAQ4plex@N-term
4	A0ZJM8_NODSP	A0ZJM8 AAA ATPase, central region.	40.0982	WVGASEQAVR	1.10442	9.76474	1.04455	10.0493	1.21951	9.28331	26.99	26.99	0	auto - shared MS/MS	0	96	623.836	1245.66	1245.66	-0.0022829	2	623.837	16	40.1.1.1021.4	30.914	163.14	12.53	271.48	16.37	248.28	16.09	351.53	18.33	iTRAQ4plex@N-term
4	A0ZJM8_NODSP	A0ZJM8 AAA ATPase, central region.	40.0982	WVGASEQAVR	0.891644	8.95457	0.766539	9.49127	1.04439	8.34291	26.99	26.99	0	auto - shared MS/MS	0	12	623.827	1245.64	1245.66	-0.0196634	2	623.837	13	14.1.1.1034.4	30.0061	211.33	14.21	283.92	16.79	236.02	15.81	389.98	19.26	iTRAQ4plex@N-term
4	A0ZJM8_NODSP	A0ZJM8 AAA ATPase, central region.	40.0982	WVGASEQAVR	0.925621	8.80299	0.832767	9.18954	0.948503	8.42239	26.99	26.99	0	auto - shared MS/MS	0	11	623.838	1245.66	1245.66	0.00185147	2	623.837	12	39.1.1.1022.4	30.5919	215.26	14.35	300.22	17.26	261.18	16.52	360.76	18.57	iTRAQ4plex@N-term
4	A0ZJM8_NODSP	A0ZJM8 AAA ATPase, central region.	40.0982	YGEA							26.99	26.99	0	no quant	0	0	583.342	582.335	582.277	0.0574579	1	583.284	4	40.1.1.1341.3	54.8583									iTRAQ4plex@N-term
4	A0ZJM8_NODSP	A0ZJM8 AAA ATPase, central region.	40.0982	YYGEAEQK	1.13269	8.62068	1.23727	8.59072	1.2192	8.23891	26.99	26.99	1	auto	0	92	638.338	1274.66	1274.64	0.0233917	2	638.327	14	31.1.1.969.2	26.6048	207.63	14.14	354.36	18.73	374.29	19.6	447.28	20.74	iTRAQ4plex@N-term; iTRAQ4plex(K)@8
4	A0ZJM8_NODSP	A0ZJM8 AAA ATPase, central region.	40.0982	YYGEAEQK	0.57614	17.5848	0.609913	17.5182	0.643489	16.1442	26.99	26.99	1	auto	0	14	425.904	1274.69	1274.64	0.0505422	3	425.887	11	31.1.1.970.4	26.7156	68.69	8.06	59.63	7.81	61.04	7.94	78.1	8.66	iTRAQ4plex@N-term; iTRAQ4plex(K)@8
5	Q2PHG6_SPIPL	Q2PHG6 Ferredoxin-NADP+ oxidoreductase.	62.0948	CLSNEELVR	0.807117	9.25007	0.801151	9.42015	0.914796	8.62448	26.8	26.8	1	auto	2	99	626.813	1251.61	1251.61	0.0044543	2	626.811	16	7.1.1.1078.4	31.3236	207.7	14.07	252.59	15.91	242.44	15.87	335.72	17.92	iTRAQ4plex@N-term; Methylthio(C)@1
5	Q2PHG6_SPIPL	Q2PHG6 Ferredoxin-NADP+ oxidoreductase.	62.0948	EQQNPEGGK							26.8	26.8	0	no quant - weak signal	2	99	637.864	1273.71	1273.65	0.0617729	2	637.833	8	30.1.1.888.2	16.3165	0	0	0	0	0	0.19	4.34	2	iTRAQ4plex@N-term; iTRAQ4plex(K)@9
5	Q2PHG6_SPIPL	Q2PHG6 Ferredoxin-NADP+ oxidoreductase.	62.0948	FDVDWSDYQK	0.604828	6.55883	0.809279	6.12099	0.756006	5.88128	26.8	26.8	1	auto	2	99	530.93	1589.77	1589.76	0.00733288	3	530.927	16	5.1.1.1232.3	35.2908	482.46	21.38	439.68	21.26	568.87	24.02	644.47	24.92	iTRAQ4plex@N-term; iTRAQ4plex(K)@10
5	Q2PHG6_SPIPL	Q2PHG6 Ferredoxin-NADP+ oxidoreductase.	62.0948	GMEGGIDEGMSAAAGK	1.03732	8.34972	0.819909	8.97957	0.858527	8.35731	26.8	26.8	1	auto	2	99	590.283	1767.83	1767.84	-0.0117399	3	590.286	21	5.1.1.1178.2	31.2283	228.07	14.8	356.47	18.73	272.45	16.91	345.97	18.22	iTRAQ4plex@N-term; iTRAQ4plex(K)@16
5	Q2PHG6_SPIPL	Q2PHG6 Ferredoxin-NADP+ oxidoreductase.	62.0948	HLIFDISGGDLR	0.642641	3.30246	0.722243	3.25067	0.948846	2.87528	26.8	26.8	1	auto	2	99	496.266	1485.78	1485.81	-0.0310181	3	496.276	17	33.1.1.1104.2	36.0717	1833.69	41.7	1775.57	42.52	1929.58	44.82	3074.24	54.09	iTRAQ4plex@N-term
5	Q2PHG6_SPIPL	Q2PHG6 Ferredoxin-NADP+ oxidoreductase.	62.0948	IFVFEVEGMR	1.0488	6.80435	1.20035	6.70095	1.01989	6.60283	26.8	26.8	1	auto	2	99	685.869	1369.72	1369.72	0.00514848	2	685.867	17	32.1.1.1241.2	41.3789	343.54	18.17	542.89	23.24	600.81	24.72	619.08	24.47	iTRAQ4plex@N-term
5	Q2PHG6_SPIPL	Q2PHG6 Ferredoxin-NADP+ oxidoreductase.	62.0948	IVNIYPAGETPPVR	0.957569	6.43699	0.983779	6.50179	1.1144	6.02519	26.8	26.8	1	auto	2	99	835.463	1668.91	1668.93	-0.0205967	2	835.473	22	16.1.1.1181.2	34.7274	397.72	19.52	573.84	23.9	570.07	24.31	783.13	27.37	iTRAQ4plex@N-term
5	Q2PHG6_SPIPL	Q2PHG6 Ferredoxin-NADP+ oxidoreductase.	62.0948	LYSIASTR	0.657057	6.2031	0.711785	6.15596	0.790342	5.64259	26.8	26.8	1	auto	2	99	527.801	1053.59	1053.59	-0.00687048	2	527.804	14	1.1.1.1078.2	30.4816	513.28	22.07	508.16	22.72	532.3	23.45	716.78	26.19	iTRAQ4plex@N-term
5	Q2PHG6_SPIPL	Q2PHG6 Ferredoxin-NADP+ oxidoreductase.	62.0948	MYSPTGTGVAMR	0.906104	8.3143	0.854411	8.59646	1.13983	7.65636	26.8	26.8	1	auto	2	99	707.85	1413.68	1413.69	-0.0021003	2	707.851	22	24.1.1.1101.3	30.8503	243.65	15.26	332.65	18.19	303.31	17.86	490.71	21.61	iTRAQ4plex@N-term
5	Q2PHG6_SPIPL	Q2PHG6 Ferredoxin-NADP+ oxidoreductase.	62.0948	QGQNTDNFNYPIR	0.655529	23.4921	0.73959	23.0739	0.892204	20.8287	26.8	26.8	0	auto - no iTRAQ	2	99	775.361	1548.71	1548.7	0.0106692	2	775.355	17	4.1.1.1278.4	34.1947	35.84	5.83	35.4	6	38.62	6.32	56.5	7.35	Gln->pyro-Glu@N-term
5	Q2PHG6_SPIPL	Q2PHG6 Ferredoxin-NADP+ oxidoreductase.	62.0948	SGTVYLTVPYER	1.10484	6.50441	1.13538	6.56738	1.21836	6.18445	26.8	26.8	1	auto	2	99	764.917	1527.82	1527.81	0.0138311	2	764.91	20	11.1.1.1106.3	33.8438	367.87	18.81	612.4	24.62	608.54	25.08	791.93	27.55	iTRAQ4plex@N-term
5	Q2PHG6_SPIPL	Q2PHG6 Ferredoxin-NADP+ oxidoreductase.	62.0948	TDIPVNIYKPK	0.665724	12.4589	0.774941	12.1275	0.865229	11.158	26.8	26.8	1	auto	2	99	525.981	1574.92	1574.93	-0.00484022	3	525.983	14	43.1.1.992.2	31.6007	126.44	10.95	126.83	11.36	142.76	12.12	193.3	13.6	No iTRAQ4plex@N-term; iTRAQ4plex(K)@9; iTRAQ4plex(K)@11
5	Q2PHG6_SPIPL	Q2PHG6 Ferredoxin-NADP+ oxidoreductase.	62.0948	TQAAPENGQQSQSSGTQTPTMTQAK	0.566589	22.817	0.577122	23.0125	0.659597	20.7144	26.8	26.8	1	auto	2	99	956.14	2865.4	2865.37	0.0326435	3	956.129	28	29.1.1.1101.2	26.8611	41.22	6.25	35.19	6	34.66	6	48.04	6.78	iTRAQ4plex@N-term; Deamidated(N)@7; iTRAQ4plex(K)@25
5	Q2PHG6_SPIPL	Q2PHG6 Ferredoxin-NADP+ oxidoreductase.	62.0948	YLEGQSIGIIPPGTDNNGKPHK							26.8	26.8	0	no quant - weak signal	0.356547	56	692.879	2767.49	2767.49	0.000919556	4	692.879	12	11.1.1.2739.2	98.0314	0	0	0	0.39	11.67	3.32	5.92	2.45	iTRAQ4plex@N-term; Deamidated(N)@17; iTRAQ4plex(K)@19; iTRAQ4plex(K)@22
5	Q2PHG6_SPIPL	Q2PHG6 Ferredoxin-NADP+ oxidoreductase.	62.0948	LTLAISR	0.712948	8.32996	0.787881	8.22025	0.728309	7.89534	26.8	26.8	1	auto	0.207608	38	459.295	916.576	916.583	-0.00730478	2	459.299	12	24.1.1.1130.4	33.0161	272.5	16.09	292.73	17.2	312.81	17.89	350.67	18.38	iTRAQ4plex@N-term
5	Q2PHG6_SPIPL	Q2PHG6 Ferredoxin-NADP+ oxidoreductase.	62.0948	MNQEMR							26.8	26.8	0	no quant - weak signal	0.180456	34	476.741	951.467	951.439	0.0278326	2	476.727	9	12.1.1.1028.4	21.4367	0	0.09	4.21	2	3.29	2	18.23	4.12	iTRAQ4plex@N-term
5	Q2PHG6_SPIPL	Q2PHG6 Ferredoxin-NADP+ oxidoreductase.	62.0948	NPYIGK	0.5273	13.6828	0.803949	12.2477	0.800334	11.6083	26.8	26.8	1	auto	0.050543	10.9863	490.291	978.568	978.574	-0.0067255	2	490.294	9	21.1.1.1074.3	26.4851	120.64	10.68	95.85	10	141.31	11.96	170.6	12.81	iTRAQ4plex@N-term; iTRAQ4plex(K)@6
5	Q2PHG6_SPIPL	Q2PHG6 Ferredoxin-NADP+ oxidoreductase.	62.0948	AAAGK							26.8	26.8	0	no quant - weak signal	0	0	561.362	560.355	560.34	0.0142103	1	561.348	4	44.1.1.1369.4	59.5755	0	0	0	0.11	3.26	1.73	0	0.16	No iTRAQ4plex@N-term; iTRAQ4plex(K)@5
5	Q2PHG6_SPIPL	Q2PHG6 Ferredoxin-NADP+ oxidoreductase.	62.0948	AAGRI							26.8	26.8	0	no quant - weak signal	0	0	631.376	630.368	630.393	-0.0250118	1	631.401	4	33.1.1.1888.3	81.6743	0	0	0	0.11	3.26	1.73	0	0.16	iTRAQ4plex@N-term
5	Q2PHG6_SPIPL	Q2PHG6 Ferredoxin-NADP+ oxidoreductase.	62.0948	CGLK	0.815917	31.4917			1.99148	26.1492	26.8	26.8	0	auto - low confidence	0	0	377.713	753.412	753.412	0.000126802	2	377.713	4	21.1.1.1033.3	23.4967	17.83	4.12	21.92	4.69	21.89	4.9	62.74	7.68	iTRAQ4plex@N-term; Methylthio(C)@1; iTRAQ4plex(K)@4
5	Q2PHG6_SPIPL	Q2PHG6 Ferredoxin-NADP+ oxidoreductase.	62.0948	EGGK							26.8	26.8	0	no quant - weak signal	0	0	678.411	677.404	677.395	0.00837546	1	678.402	3	33.1.1.1741.4	70.2751	0	0.07	3.26	1.73	0	0.2	0	0	iTRAQ4plex@N-term; iTRAQ4plex(K)@4
5	Q2PHG6_SPIPL	Q2PHG6 Ferredoxin-NADP+ oxidoreductase.	62.0948	EGGK							26.8	26.8	0	no quant - weak signal	0	0	678.489	677.481	677.395	0.086115	1	678.402	3	40.1.1.1612.4	75.4616	0	0	0	0	0	0.14	3.25	1.73	iTRAQ4plex@N-term; iTRAQ4plex(K)@4
5	Q2PHG6_SPIPL	Q2PHG6 Ferredoxin-NADP+ oxidoreductase.	62.0948	EGGTGTVR							26.8	26.8	0	no quant - weak signal	0	0	460.776	919.536	919.484	0.0518844	2	460.75	6	48.1.1.994.2	23.0662	0	0	0	0.11	3.26	1.73	0	0.16	iTRAQ4plex@N-term
5	Q2PHG6_SPIPL	Q2PHG6 Ferredoxin-NADP+ oxidoreductase.	62.0948	EGQS							26.8	26.8	0	no quant - weak signal	0	0	564.289	563.282	563.267	0.0146701	1	564.275	3	10.1.1.1510.2	62.5903	3.24	1.73	0	0.31	3.03	1.73	5.26	2.24	iTRAQ4plex@N-term
5	Q2PHG6_SPIPL	Q2PHG6 Ferredoxin-NADP+ oxidoreductase.	62.0948	EGQS							26.8	26.8	0	no quant - weak signal	0	0	564.323	563.316	563.267	0.0483961	1	564.275	4	33.1.1.1671.2	64.9335	3.07	1.73	7.19	2.65	5.92	2.45	2.95	1.73	iTRAQ4plex@N-term
5	Q2PHG6_SPIPL	Q2PHG6 Ferredoxin-NADP+ oxidoreductase.	62.0948	ELQQ							26.8	26.8	0	no quant - weak signal	0	0	499.317	498.31	498.244	0.0662427	1	499.251	4	44.1.1.1320.2	55.9164	4.31	2	0	0.28	0	0	0	0	Glu->pyro-Glu@N-term
5	Q2PHG6_SPIPL	Q2PHG6 Ferredoxin-NADP+ oxidoreductase.	62.0948	EQQNPEGGK							26.8	26.8	0	no quant	0	98	637.854	1273.69	1273.65	0.0429777	2	637.833	8	6.1.1.890.2	15.9133									iTRAQ4plex@N-term; iTRAQ4plex(K)@9
5	Q2PHG6_SPIPL	Q2PHG6 Ferredoxin-NADP+ oxidoreductase.	62.0948	EQQNPEGGK							26.8	26.8	0	no quant - weak signal	0	97	637.847	1273.68	1273.65	0.0289388	2	637.833	10	6.1.1.891.2	15.9627	0	0.09	4.14	2	6.07	2.45	4.03	2	iTRAQ4plex@N-term; iTRAQ4plex(K)@9
5	Q2PHG6_SPIPL	Q2PHG6 Ferredoxin-NADP+ oxidoreductase.	62.0948	EQQNPEGGK							26.8	26.8	0	no quant	0	52	637.855	1273.7	1273.65	0.0455603	2	637.833	7	7.1.1.854.2	15.9324									iTRAQ4plex@N-term; iTRAQ4plex(K)@9
5	Q2PHG6_SPIPL	Q2PHG6 Ferredoxin-NADP+ oxidoreductase.	62.0948	EQQNPEGGK							26.8	26.8	0	no quant - weak signal	0	48	637.864	1273.71	1273.65	0.0637392	2	637.833	8	31.1.1.828.3	16.3603	0	0	0	0.11	3.26	1.73	0	0.16	iTRAQ4plex@N-term; iTRAQ4plex(K)@9
5	Q2PHG6_SPIPL	Q2PHG6 Ferredoxin-NADP+ oxidoreductase.	62.0948	EQQNPEGGK							26.8	26.8	0	no quant - weak signal	0	1	637.858	1273.7	1273.65	0.0510307	2	637.833	6	30.1.1.889.2	16.369	5.39	2.24	0	0.34	0	0	0	0	iTRAQ4plex@N-term; iTRAQ4plex(K)@9
5	Q2PHG6_SPIPL	Q2PHG6 Ferredoxin-NADP+ oxidoreductase.	62.0948	FDVDWSDYQK	0.658448	5.49775	0.711938	5.45146	0.698012	5.14862	26.8	26.8	1	auto	0	99	530.922	1589.75	1589.76	-0.0153731	3	530.927	16	5.1.1.1233.2	35.3474	652.38	24.88	647.24	25.63	676.7	26.36	804.6	27.83	iTRAQ4plex@N-term; iTRAQ4plex(K)@10
5	Q2PHG6_SPIPL	Q2PHG6 Ferredoxin-NADP+ oxidoreductase.	62.0948	FDVDWSDYQK	0.593481	4.55092	0.702162	4.38866	0.686915	4.14968	26.8	26.8	1	auto	0	99	795.881	1589.75	1589.76	-0.0133159	2	795.888	18	29.1.1.1229.3	36.3936	1010.61	30.94	903.72	30.43	1033.89	32.51	1226.6	34.36	iTRAQ4plex@N-term; iTRAQ4plex(K)@10
5	Q2PHG6_SPIPL	Q2PHG6 Ferredoxin-NADP+ oxidoreductase.	62.0948	FGIP							26.8	26.8	0	no quant - weak signal	0	0	577.351	576.343	576.339	0.00402302	1	577.347	3	14.1.1.1300.4	49.7928	0	0	0	0	0	0.33	7.59	2.65	iTRAQ4plex@N-term
5	Q2PHG6_SPIPL	Q2PHG6 Ferredoxin-NADP+ oxidoreductase.	62.0948	FGIP							26.8	26.8	0	no quant	0	0	577.371	576.364	576.339	0.0245366	1	577.347	3	36.1.1.1743.3	70.4338									iTRAQ4plex@N-term
5	Q2PHG6_SPIPL	Q2PHG6 Ferredoxin-NADP+ oxidoreductase.	62.0948	GDLR							26.8	26.8	0	no quant	0	0	604.372	603.365	603.346	0.0186111	1	604.353	3	37.1.1.1751.2	85.5231									iTRAQ4plex@N-term
5	Q2PHG6_SPIPL	Q2PHG6 Ferredoxin-NADP+ oxidoreductase.	62.0948	GETP							26.8	26.8	0	no quant	0	0	547.34	546.332	546.277	0.0551308	1	547.284	3	12.1.1.1561.2	61.4809									iTRAQ4plex@N-term
5	Q2PHG6_SPIPL	Q2PHG6 Ferredoxin-NADP+ oxidoreductase.	62.0948	GIAP							26.8	26.8	0	no quant - weak signal	0	0	501.295	500.288	500.308	-0.0199886	1	501.315	4	35.1.1.932.3	21.9274	0	0	0	0	0	0.14	3.25	1.73	iTRAQ4plex@N-term
5	Q2PHG6_SPIPL	Q2PHG6 Ferredoxin-NADP+ oxidoreductase.	62.0948	GMEGGIDEGMSAAAGK	1.11225	7.79641	0.795746	8.58689	0.884867	7.86512	26.8	26.8	1	auto	0	99	590.292	1767.85	1767.84	0.015727	3	590.286	22	5.1.1.1177.2	31.1541	254.54	15.65	426.58	20.45	295.11	17.69	397.97	19.52	iTRAQ4plex@N-term; iTRAQ4plex(K)@16
5	Q2PHG6_SPIPL	Q2PHG6 Ferredoxin-NADP+ oxidoreductase.	62.0948	GMEGGIDEGMSAAAGK	1.0304	12.4397	0.885695	13.0794	0.806621	12.6049	26.8	26.8	1	auto	0	99	595.622	1783.85	1783.83	0.0127802	3	595.618	18	29.1.1.1137.4	29.5619	103.12	9.95	160.1	12.57	133.07	11.75	146.97	11.92	iTRAQ4plex@N-term; Oxidation(M)@2; iTRAQ4plex(K)@16
5	Q2PHG6_SPIPL	Q2PHG6 Ferredoxin-NADP+ oxidoreductase.	62.0948	GMEGGIDEGMSAAAGK	1.40985	9.91077	0.71813	11.8583	1.18187	9.90569	26.8	26.8	0	auto - low confidence	0	0	590.267	1767.78	1767.84	-0.0590287	3	590.286	7	17.1.1.1025.3	29.7258	145.14	11.87	308.32	17.26	151.86	13.04	303.09	16.94	iTRAQ4plex@N-term; iTRAQ4plex(K)@16
5	Q2PHG6_SPIPL	Q2PHG6 Ferredoxin-NADP+ oxidoreductase.	62.0948	GVAMR							26.8	26.8	0	no quant - weak signal	0	0	677.405	676.397	676.381	0.0162031	1	677.388	4	39.1.1.1303.4	51.5828	0	0	0	0.18	5.43	2.24	0	0.26	iTRAQ4plex@N-term
5	Q2PHG6_SPIPL	Q2PHG6 Ferredoxin-NADP+ oxidoreductase.	62.0948	HLIFDISGGDLR	0.628892	4.14184	0.735768	4.02767	0.931776	3.59641	26.8	26.8	1	auto	0	99	496.278	1485.81	1485.81	0.00507388	3	496.276	17	9.1.1.1126.3	35.5326	1180.45	33.45	1118.58	33.79	1265.44	36.22	1943.46	43.04	iTRAQ4plex@N-term
5	Q2PHG6_SPIPL	Q2PHG6 Ferredoxin-NADP+ oxidoreductase.	62.0948	HLIFDISGGDLR	0.64116	3.29323	0.702687	3.26321	0.902971	2.89415	26.8	26.8	1	auto	0	99	496.265	1485.77	1485.81	-0.0315507	3	496.276	16	9.1.1.1127.2	35.5885	1845.38	41.83	1782.77	42.59	1889.3	44.35	2944.26	52.98	iTRAQ4plex@N-term
5	Q2PHG6_SPIPL	Q2PHG6 Ferredoxin-NADP+ oxidoreductase.	62.0948	HLIFDISGGDLR	0.826507	11.6487	1.00334	11.2783	0.991623	10.7558	26.8	26.8	1	auto	0	99	496.283	1485.83	1485.81	0.0202906	3	496.276	15	10.1.1.1120.4	35.8585	129.98	11.14	161.87	12.77	190.01	13.93	227.74	14.8	iTRAQ4plex@N-term
5	Q2PHG6_SPIPL	Q2PHG6 Ferredoxin-NADP+ oxidoreductase.	62.0948	HLIFDISGGDLR	0.736938	11.9446	0.791126	11.9029	0.846592	11.0563	26.8	26.8	1	auto	0	99	496.283	1485.83	1485.81	0.0221218	3	496.276	16	10.1.1.1121.4	35.9335	130.36	11.14	144.75	12.08	150.26	12.45	195	13.68	iTRAQ4plex@N-term
5	Q2PHG6_SPIPL	Q2PHG6 Ferredoxin-NADP+ oxidoreductase.	62.0948	HLIFDISGGDLR	0.612764	3.28797	0.673787	3.25247	0.87707	2.86804	26.8	26.8	1	auto	0	99	496.263	1485.77	1485.81	-0.0388008	3	496.276	16	33.1.1.1105.2	36.1459	1898.76	42.41	1753.1	42.3	1864	44.07	2942.53	52.94	iTRAQ4plex@N-term
5	Q2PHG6_SPIPL	Q2PHG6 Ferredoxin-NADP+ oxidoreductase.	62.0948	HLIFDISGGDLR	0.705812	10.5515	0.966286	9.86214	0.850173	9.63998	26.8	26.8	1	auto	0	99	496.282	1485.82	1485.81	0.0178049	3	496.276	18	34.1.1.1769.4	53.1028	171.53	12.77	182.42	13.64	241.49	15.62	257.67	15.78	iTRAQ4plex@N-term
5	Q2PHG6_SPIPL	Q2PHG6 Ferredoxin-NADP+ oxidoreductase.	62.0948	HLIFDISGGDLR							26.8	26.8	0	no quant	0	5	496.328	1485.96	1485.81	0.156223	3	496.276	7	33.1.1.1308.3	51.4759									iTRAQ4plex@N-term
5	Q2PHG6_SPIPL	Q2PHG6 Ferredoxin-NADP+ oxidoreductase.	62.0948	IAPF							26.8	26.8	0	no quant - weak signal	0	0	591.351	590.344	590.355	-0.0111787	1	591.362	3	44.1.1.1222.2	48.6105	3.07	1.73	7.3	2.65	2.8	1.73	0	0.14	iTRAQ4plex@N-term
5	Q2PHG6_SPIPL	Q2PHG6 Ferredoxin-NADP+ oxidoreductase.	62.0948	IAST							26.8	26.8	0	no quant	0	0	391.269	390.262	390.211	0.0504046	1	391.219	3	8.1.1.1598.3	57.4443									No iTRAQ4plex@N-term
5	Q2PHG6_SPIPL	Q2PHG6 Ferredoxin-NADP+ oxidoreductase.	62.0948	IFVFEVEGMR	0.867073	4.65455	1.04101	4.52046	0.942982	4.39093	26.8	26.8	1	auto	0	99	693.857	1385.7	1385.71	-0.0138139	2	693.864	18	7.1.1.1158.3	37.3094	795.71	27.57	1039.57	32.31	1206.88	35.04	1325.79	35.76	iTRAQ4plex@N-term; Oxidation(M)@9
5	Q2PHG6_SPIPL	Q2PHG6 Ferredoxin-NADP+ oxidoreductase.	62.0948	IFVFEVEGMR	0.89999	4.86462	0.997887	4.81505	0.913071	4.65999	26.8	26.8	1	auto	0	99	685.871	1369.73	1369.72	0.00919979	2	685.867	18	7.1.1.1190.4	39.7319	715.4	26.15	970.13	31.14	1040.12	32.6	1154.17	33.36	iTRAQ4plex@N-term
5	Q2PHG6_SPIPL	Q2PHG6 Ferredoxin-NADP+ oxidoreductase.	62.0948	IFVFEVEGMR	1.04286	4.0599	1.23502	3.97063	1.06323	3.90523	26.8	26.8	1	auto	0	99	685.861	1369.71	1369.72	-0.0105774	2	685.867	17	7.1.1.1191.2	39.7702	967.29	30.48	1519.93	38.91	1740.54	42.05	1817.19	41.92	iTRAQ4plex@N-term
5	Q2PHG6_SPIPL	Q2PHG6 Ferredoxin-NADP+ oxidoreductase.	62.0948	IFVFEVEGMR	1.03346	9.00892	1.05904	9.08819	0.99072	8.76056	26.8	26.8	1	auto	0	99	685.865	1369.72	1369.72	-0.0033432	2	685.867	16	8.1.1.1323.2	40.8417	196.85	13.75	306.53	17.44	303.74	17.66	344.59	18.22	iTRAQ4plex@N-term
5	Q2PHG6_SPIPL	Q2PHG6 Ferredoxin-NADP+ oxidoreductase.	62.0948	IFVFEVEGMR	0.922063	4.67964	1.00175	4.65651	0.946275	4.47649	26.8	26.8	1	auto	0	99	693.856	1385.7	1385.71	-0.015631	2	693.864	16	31.1.1.1119.3	37.8582	765.07	27.06	1062.93	32.57	1116.64	33.82	1279.19	35.1	iTRAQ4plex@N-term; Oxidation(M)@9
5	Q2PHG6_SPIPL	Q2PHG6 Ferredoxin-NADP+ oxidoreductase.	62.0948	IFVFEVEGMR	1.02626	6.04694	1.16729	5.96093	0.997981	5.86491	26.8	26.8	1	auto	0	99	685.865	1369.72	1369.72	-0.00327733	2	685.867	17	31.1.1.1152.3	40.3365	438.58	20.52	678.19	25.98	745.9	27.55	773.37	27.35	iTRAQ4plex@N-term
5	Q2PHG6_SPIPL	Q2PHG6 Ferredoxin-NADP+ oxidoreductase.	62.0948	IFVFEVEGMR	1.03934	4.48961	1.15285	4.45247	1.06767	4.31163	26.8	26.8	1	auto	0	99	685.854	1369.69	1369.72	-0.0243968	2	685.867	18	31.1.1.1153.2	40.3931	791.41	27.57	1239.37	35.1	1329.32	36.86	1492.99	37.93	iTRAQ4plex@N-term
5	Q2PHG6_SPIPL	Q2PHG6 Ferredoxin-NADP+ oxidoreductase.	62.0948	IFVFEVEGMR	0.919276	10.82	0.997319	10.7666	0.922605	10.3944	26.8	26.8	1	auto	0	94	685.872	1369.73	1369.72	0.0101538	2	685.867	14	32.1.1.1242.4	41.4906	143.2	11.7	198.35	14.07	208.08	14.59	233.44	15	iTRAQ4plex@N-term
5	Q2PHG6_SPIPL	Q2PHG6 Ferredoxin-NADP+ oxidoreductase.	62.0948	IFVFEVEGMR	1.04007	16.6811	1.06434	16.8661	1.18696	15.7328	26.8	26.8	1	auto	0	5	685.868	1369.72	1369.72	0.00349345	2	685.867	11	8.1.1.1324.4	40.9534	57.27	7.42	89.75	9.43	88.81	9.59	120.11	10.72	iTRAQ4plex@N-term
5	Q2PHG6_SPIPL	Q2PHG6 Ferredoxin-NADP+ oxidoreductase.	62.0948	IFVFEVEGMR							26.8	26.8	0	no quant - weak signal	0	0	685.907	1369.8	1369.72	0.0812006	2	685.867	7	31.1.1.1656.4	78.9416	3.23	1.73	0	0.21	0	0	0	0	iTRAQ4plex@N-term
5	Q2PHG6_SPIPL	Q2PHG6 Ferredoxin-NADP+ oxidoreductase.	62.0948	IVNIYPAGETPPVR	0.877482	6.2188	0.920965	6.2491	1.07013	5.74586	26.8	26.8	1	auto	0	99	835.476	1668.94	1668.93	0.00598926	2	835.473	21	11.1.1.1109.2	34.0488	442.68	20.57	585.29	24.19	594	24.82	837.03	28.29	iTRAQ4plex@N-term
5	Q2PHG6_SPIPL	Q2PHG6 Ferredoxin-NADP+ oxidoreductase.	62.0948	IVNIYPAGETPPVR	0.865154	4.00432	0.974572	3.95333	1.06068	3.69281	26.8	26.8	1	auto	0	99	835.462	1668.91	1668.93	-0.0218702	2	835.473	20	12.1.1.1199.2	34.1084	1075.25	32.05	1401.67	37.48	1526.78	39.65	2015.17	43.93	iTRAQ4plex@N-term
5	Q2PHG6_SPIPL	Q2PHG6 Ferredoxin-NADP+ oxidoreductase.	62.0948	IVNIYPAGETPPVR	0.946297	4.59922	1.00589	4.60946	1.14293	4.27527	26.8	26.8	1	auto	0	99	835.458	1668.9	1668.93	-0.0303363	2	835.473	20	15.1.1.1102.2	34.3927	783.23	27.39	1116.76	33.36	1147.87	34.47	1581.7	38.9	iTRAQ4plex@N-term
5	Q2PHG6_SPIPL	Q2PHG6 Ferredoxin-NADP+ oxidoreductase.	62.0948	IVNIYPAGETPPVR	1.0278	8.04943	1.02374	8.18641	1.13739	7.62666	26.8	26.8	1	auto	0	99	835.471	1668.93	1668.93	-0.00478217	2	835.473	21	17.1.1.1091.3	34.625	246.88	15.39	382.33	19.47	368.24	19.54	496.15	21.8	iTRAQ4plex@N-term
5	Q2PHG6_SPIPL	Q2PHG6 Ferredoxin-NADP+ oxidoreductase.	62.0948	IVNIYPAGETPPVR	0.956921	3.70272	1.02943	3.69869	1.10236	3.47193	26.8	26.8	1	auto	0	99	835.466	1668.92	1668.93	-0.0150693	2	835.473	21	38.1.1.1069.3	34.6275	1202.7	33.94	1734.11	41.57	1803.87	43.13	2342.59	47.38	iTRAQ4plex@N-term
5	Q2PHG6_SPIPL	Q2PHG6 Ferredoxin-NADP+ oxidoreductase.	62.0948	IVNIYPAGETPPVR	0.820677	9.68921	0.779345	9.99478	0.957897	8.99198	26.8	26.8	1	auto	0	99	835.467	1668.92	1668.93	-0.0120942	2	835.473	19	10.1.1.1098.3	34.1994	187.69	13.38	232.09	15.23	213.12	14.93	317.67	17.41	iTRAQ4plex@N-term
5	Q2PHG6_SPIPL	Q2PHG6 Ferredoxin-NADP+ oxidoreductase.	62.0948	IVNIYPAGETPPVR	0.699842	9.63346	0.861808	9.24289	0.829551	8.82643	26.8	26.8	1	auto	0	99	557.322	1668.94	1668.93	0.0114962	3	557.318	18	11.1.1.1110.3	34.1421	206.27	14	217.51	14.87	259	16.25	302.34	17.06	iTRAQ4plex@N-term
5	Q2PHG6_SPIPL	Q2PHG6 Ferredoxin-NADP+ oxidoreductase.	62.0948	IVNIYPAGETPPVR	0.88577	5.61062	0.879949	5.70781	0.905781	5.36267	26.8	26.8	1	auto	0	99	557.307	1668.9	1668.93	-0.032675	3	557.318	17	12.1.1.1200.2	34.1825	540.97	22.74	722	26.83	693.56	26.78	865.79	28.83	iTRAQ4plex@N-term
5	Q2PHG6_SPIPL	Q2PHG6 Ferredoxin-NADP+ oxidoreductase.	62.0948	IVNIYPAGETPPVR	0.916547	4.47258	1.07151	4.38288	1.16039	4.11579	26.8	26.8	1	auto	0	99	835.467	1668.92	1668.93	-0.0124823	2	835.473	20	13.1.1.1115.3	33.9748	840.47	28.35	1160.7	34.09	1312.12	36.72	1723.23	40.64	iTRAQ4plex@N-term
5	Q2PHG6_SPIPL	Q2PHG6 Ferredoxin-NADP+ oxidoreductase.	62.0948	IVNIYPAGETPPVR	0.788382	4.902	0.7501	5.04392	0.779008	4.69853	26.8	26.8	1	auto	0	99	557.307	1668.9	1668.93	-0.0332001	3	557.318	18	13.1.1.1116.2	34.0315	747.31	26.68	887.73	29.82	816.72	29.1	1028.63	31.42	iTRAQ4plex@N-term
5	Q2PHG6_SPIPL	Q2PHG6 Ferredoxin-NADP+ oxidoreductase.	62.0948	IVNIYPAGETPPVR	0.797244	9.1384	0.826309	9.18745	0.796322	8.74489	26.8	26.8	1	auto	0	99	557.32	1668.94	1668.93	0.00643578	3	557.318	19	14.1.1.1092.4	34.3152	214.06	14.28	257.14	16.06	257.71	16.28	301.19	17.03	iTRAQ4plex@N-term
5	Q2PHG6_SPIPL	Q2PHG6 Ferredoxin-NADP+ oxidoreductase.	62.0948	IVNIYPAGETPPVR	0.908978	9.01386	0.85397	9.30452	0.935799	8.61251	26.8	26.8	1	auto	0	99	557.317	1668.93	1668.93	-0.00143866	3	557.318	19	14.1.1.1093.2	34.3527	207.03	14.07	283.55	16.79	257.59	16.37	342.32	18.11	iTRAQ4plex@N-term
5	Q2PHG6_SPIPL	Q2PHG6 Ferredoxin-NADP+ oxidoreductase.	62.0948	IVNIYPAGETPPVR	0.913998	7.53026	0.850667	7.78833	0.897677	7.26286	26.8	26.8	1	auto	0	99	557.312	1668.91	1668.93	-0.0184428	3	557.318	18	15.1.1.1103.3	34.4852	295.86	16.82	407.45	20.12	366.69	19.52	469.27	21.21	iTRAQ4plex@N-term
5	Q2PHG6_SPIPL	Q2PHG6 Ferredoxin-NADP+ oxidoreductase.	62.0948	IVNIYPAGETPPVR	0.855104	10.1541	0.760861	10.6526	0.923818	9.58668	26.8	26.8	1	auto	0	99	557.317	1668.93	1668.93	-0.00141421	3	557.318	18	16.1.1.1182.3	34.8199	167.56	12.65	215.89	14.66	185.75	13.96	273.51	16.16	iTRAQ4plex@N-term
5	Q2PHG6_SPIPL	Q2PHG6 Ferredoxin-NADP+ oxidoreductase.	62.0948	IVNIYPAGETPPVR	1.06517	7.12613	1.19404	7.04934	1.01543	6.94432	26.8	26.8	1	auto	0	99	557.315	1668.92	1668.93	-0.00820822	3	557.318	17	34.1.1.1745.4	51.3195	311.1	17.29	499.3	22.27	541.22	23.47	558.17	23.24	iTRAQ4plex@N-term
5	Q2PHG6_SPIPL	Q2PHG6 Ferredoxin-NADP+ oxidoreductase.	62.0948	IVNIYPAGETPPVR	0.922117	7.14971	0.888372	7.31827	0.806551	7.06808	26.8	26.8	1	auto	0	99	557.312	1668.91	1668.93	-0.0177301	3	557.318	18	34.1.1.1746.2	51.357	327.14	17.69	454.53	21.26	423.43	20.88	466.21	21.22	iTRAQ4plex@N-term
5	Q2PHG6_SPIPL	Q2PHG6 Ferredoxin-NADP+ oxidoreductase.	62.0948	IVNIYPAGETPPVR	0.951942	3.63759	0.953987	3.69599	1.07384	3.42283	26.8	26.8	1	auto	0	99	835.452	1668.89	1668.93	-0.0429022	2	835.473	20	38.1.1.1070.2	34.6834	1247.81	34.57	1789.79	42.19	1734.38	42.43	2367.58	47.59	iTRAQ4plex@N-term
5	Q2PHG6_SPIPL	Q2PHG6 Ferredoxin-NADP+ oxidoreductase.	62.0948	IVNIYPAGETPPVR	1.23886	15.6347	1.14718	16.1535	1.43904	14.8229	26.8	26.8	1	auto	0	97	835.469	1668.92	1668.93	-0.00953987	2	835.473	14	43.1.1.1044.4	35.4983	61.05	7.68	113.96	10.58	102.04	10.34	155.23	12.17	iTRAQ4plex@N-term
5	Q2PHG6_SPIPL	Q2PHG6 Ferredoxin-NADP+ oxidoreductase.	62.0948	IVNIYPAGETPPVR	0.942271	14.6417	0.902879	15.0167	0.873982	14.3067	26.8	26.8	1	auto	0	87	557.321	1668.94	1668.93	0.00891706	3	557.318	14	19.1.1.1025.4	35.0971	77.28	8.6	109.72	10.44	101.66	10.25	119.34	10.73	iTRAQ4plex@N-term
[truncated: 63,138 more rows]

## Sheet: Denominator115
114:115	%Err 114:115	116:115	%Err 116:115	117:115	%Err 117:115
2.45024	2.46114	1.51613	2.53524	1.35653	2.49134
[truncated: 21,828 more rows]

## Sheet: Denominator116
114:116	%Err 114:116	115:116	%Err 115:116	117:116	%Err 117:116
[truncated: 21,074 more rows]

[truncated: 1 more sheets: Denominator117]
