# Supplementary material for: Comparative analysis of the Spirulina platensis subcellular proteome in response to low- and high-temperature stresses: uncovering cross-talk of signaling components
Source: Proteome Sci. 2011 Jul 15;9:39. doi: 10.1186/1477-5956-9-39 (PMC3162491; doi:10.1186/1477-5956-9-39)
Supplement: Additional file 5 — Table S3. List of differentially expressed proteins (after having been filtering by statistical criteria mentioned in Material & Methods) detected by the two techniques under low-temperature and high temperature stresses. The column names, coldLC, cold2D and heat2D, represent the conditions and techniques, whereas the fractions where the proteins were detected are listed by abbreviation S, P and T for soluble, plasma membrane and thylakoid membrane fractions, respectively. [file 1477-5956-9-39-S5.XLS]

## Sheet: Suppl. Table 3
AP	protein name	coldLC	cold2D	heat2D
AP07920017	chaperonin GroEL	C	P
AP04510005	Carbonate dehydratase	C
AP04910005	Carbonate dehydratase	C
AP04910008	microcompartments protein	C
AP05160010	phosphoribulokinase	C
AP05270005	microcompartments protein	C
AP05450003	dihydroxy-acid dehydratase	C
AP05610007	conserved hypothetical protein	C
AP05770001	flavin reductase domain protein FMN-binding	C
AP06270004	sp|P72506|PYC1_SPIPL Phycobilisome 7.8 kDa linker polypeptide, allophycocyanin-associated, core (LC 7.8)	C
AP06490007	nitrate ABC transporter, ATPase subunits C and D (NrtD)	C
AP06630012	Phosphoglycerate kinase	C
AP06740003	translation elongation factor Tu	C
AP06740004	sp|P13550|EFG_SPIPL RecName: Full=Elongation factor G; Short=EF-G	C
AP06740006	sp|P13576|RS12_SPIPL RecName: Full=30S ribosomal protein S12	C
AP06810013	glutamine synthetase, type I	C
AP07150012	Argininosuccinate synthase	C
AP07220009	Methionine adenosyltransferase	C
AP07620023	ribosomal protein S5	C
AP07620035	ribosomal protein S19	C
AP07620036	ribosomal protein L2	C
AP07710023	two component transcriptional regulator, winged helix family	C
AP07800010	thiamine S protein	C
AP07840003	30S ribosomal protein S18	C
AP07860001	fructose-1,6-bisphosphatase, class II	C
AP07920018	chaperonin Cpn10	C
AP07950009	Ribulose-bisphosphate carboxylase	C
AP07950040	D-3-phosphoglycerate dehydrogenase	C
AP08030047	UbiD family decarboxylase	C
AP06040007	glyceraldehyde-3-phosphate dehydrogenase, type I	CPT
AP06260008	gas vesicle protein GvpN	CPT
AP05040007	AtpH	CT
AP05040011	ATP synthase F1, alpha subunit	CT
AP05040012	ATP synthase F1, gamma subunit	CT
AP06010009	ATP-dependent metalloprotease FtsH	P
AP07410016	phospho-2-dehydro-3-deoxyheptonate aldolase	P
AP02510003	photosystem II chlorophyll-binding protein CP47	T
AP04250007	photosystem I reaction center protein PsaF subunit III	T
AP04440004	cytochrome f	T
AP05040004	prolyl-tRNA synthetase	T
AP05520006	Phycobilisome linker polypeptide	T
AP05910001	ATPase AAA-2 domain protein	T
AP06000004	glyceraldehyde-3-phosphate dehydrogenase, type I	T
AP06300005	photosystem I core protein PsaB	T
AP07030003	NADH dehydrogenase (quinone)	T
AP07230005	CTP synthase	T
AP07830014	photosystem I assembly protein Ycf4	T
AP07830022	ATP synthase F1, beta subunit	T
AP07970006	NAD(P)(+) transhydrogenase (AB-specific)	T
AP08000034	sulfate adenylyltransferase	T
AP08030022	Peroxidase	T
PY09730002	Cytochrome b/b6 domain	T
AP07250004	possible glycosyl transferase, family 2		C	C
AP07350018	hybrid sensor and regulator		C	CT
AP05380002	Similar DEAD/DEAH box helicase domain protein (membrane-helicase)		C	PT
AP05960003	preprotein translocase SecA subunit		C	T
AP06700002	Similar WD-40 repeat protein		C	T
AP07830017	polyphosphate kinase (membrane-helicase)		C	T
AP06030001	acyl-(acyl-carrier-protein)-UDP-N-acetylglucosamine O-acyltransferase		C
AP06100009	GTP-binding domain of ferrous iron transport protein B		C
AP06350002	phosphoenolpyruvate synthase		C
AP06700009	multi-sensor hybrid histidine kinase		C
AP07090018	SAM-dependent methyltransferases		C
AP07770002	transglutaminase-like enzyme		C
AP07880013	DNA-directed RNA polymerase, beta subunit		C
AP07920028	predicted ATPase of the PP-loop superfamily- implicated in cell cycle control		C
AP08030057	Phosphoenolpyruvate carboxylase		C
AP08040046	sulfotransferase protein		C
AP07020011	conserved hypothetical protein		CP	C
AP07670017	possible two-component sensor histidine kinase		CP	CPT
AP06740013	possible ferredoxin-glutamate synthase		CPT	PT
AP08010042	Type I secretion system ATPase, HlyB		CT
AP06960003	putative exonuclease SbcC		P	C
AP07780003	conserved hypothetical protein		P	C
AP04840005	serine/threonine kinase with TPR repeat		P	CP
AP06620005	Glycosyl transferase, family 2:Glycosyl transferase, group 1		P	P
AP07990044	putative ABC transporter		P	P
AP06620002	Glycosyl transferase domain containing protein		P	T
AP03800003	hypothetical protein		P
AP04360002	pyruvate kinase		P
AP04480005	DNA polymerase III subunit beta		P
AP05000001	transposase		P
AP05710002	Sec-independent protein secretion pathway components		P
AP05970009	DNA gyrase subunit A		P
AP06440006	putative DNA modification methyltransferase		P
AP06530030V02	GlpX protein [Synechocystis sp. PCC 6803]		P
AP06740016	mrr restriction system protein		P
AP06900027	conserved hypothetical protein sll1563		P
AP07050011	putative membrane protein		P
AP07410017	type II secretory pathway, ATPase PulE		P
AP07530034	cyanoglobin		P
AP07580006	putative two-component response regulator		P
AP07640012	transposase		P
AP07660015	5-methyltetrahydrofolate-homocysteine-		P
AP07800023	DNA polymerase III, delta subunit		P
AP07810025	glycosyl transferase, family 2		P
AP07860014	hypothetical protein		P
AP04600003	phosphoglucomutase/phosphomannomutase; S-adenosyl-L-homocysteine hydrolase		PT	PT
AP04730007	ATPases with chaperone activity, ATP-binding-subunit; Chaperone clpB 2		T	C
AP08040017	chaperonin GroEL (HSP60 family)		T	C
AP07870030	Molybdopterin oxidoreductase; nitrate reductase		T	T
AP08030034	predicted oxidoreductases; similar aldo/keto reductase		T	T
AP02580003	putative membrane-fusion protein		T
AP04100005V02	transposase		T
AP04170001	arsenite-translocating ATPase		T
AP04300002	HEAT:Peptidase M1, membrane alanine aminopeptidase: PBS lyase HEAT-like repeat		T
AP04960006	putative sugar nucleotide epimerase- dehydratase protein		T
AP05090002	ferredoxin-NADP reductase (FNR)		T
AP05200009	hypothetical protein		T
AP05790003	cyanate ABC transporter ATP-binding-component		T
AP06360002	light-independent protochlorophyllide-reductase subunit N		T
AP06510002	Radical_SAM domain containing protein		T
AP06900013	uroporphyrinogen decarboxylase		T
AP07200014	magnesium chelatase		T
AP07300010	(p)ppGpp synthetase I (GTP pyrophosphokinase), SpoT/RelA		T
AP07570014	magnesium chelatase H subunit		T
AP07680021	putative HlyD family secretion protein		T
AP07710033	Zn-dependent protease with chaperone function		T
AP07790010	L-asparaginase		T
AP07850015	glycosyltransferase		T
AP07870035	chaperone protein DnaJ		T
AP08030020	heat shock protein 90		T
AP08040007	putative transglutaminase-like enzymes		T
AP02770002	putative chromosome segregation ATPases			C
AP02950002	putative response regulator receiver signal transduction histidine kinase			C
AP03710004	sensory box/GGDEF family protein			C
AP04260002	NADPH-dependent FMN reductase			C
AP04960025	30S ribosomal protein S2			C
AP05290001	putative transposase			C
AP05970008	possible DNA gyrase subunit A			C
AP06120011	TPR repeat-containing protein			C
AP06420003	RNA-directed DNA polymerase			C
AP06460007	Multi-sensor Hybrid Histidine Kinase			C
AP06870011	type I restriction system endonuclease			C
AP06960005	Fe-S oxidoreductase			C
AP07180022	putative aldehyde dehydrogenase			C
AP07220011	30S ribosomal protein S1			C
AP07310007	Hybrid sensory kinase			C
AP07430015	Similar sensory box histidine kinase/response regulator			C
AP07510011	possible ribitol type dehydrogenase protein			C
AP07540009	Similar two-component hybrid sensor and regulator			C
AP07540011	two component response regulator			C
AP07820015	putative WD-40 repeat protein			C
AP07900024	Restriction endonuclease			C
AP07910035	Outer membrane efflux protein			C
AP08000025	Two-component sensor histidine kinase			C
AP08040014	ethylene response sensor protein			C
AP06080002	putative enzyme of poly-gamma-glutamate biosynthesis, capsule formation			CP
AP06510003	putative membrane carboxypeptidase			CP
AP06930009	Similar TPR repeat			CP
AP07580004	two-component sensor histidine kinase			CP
AP06390003	Pentapeptide repeat; WD-40 repeat protein			CPT
AP06710002	Similar multi-sensor signal transduction histidine kinase			CT
AP07620006	ABC transporter-like protein			CT
AP01720004	putative two-component sensor histidine kinase			P
AP02010002	Possible restriction endonuclease			P
AP04660005	TPR repeat			P
AP05300003	similar to ATPase of the ABC class			P
AP05860006	putative glycosyl transferase			P
AP06360005	two component hybrid sensor and regulator			P
AP07330005	TPR repeat			P
AP07470001	possible RNA polymerase sigma-70 factor			P
AP07620038	Similar 50S ribosomal protein L4			P
AP07650006	Two-component hybrid sensor and regulator			P
AP07740012	TPR repeat			P
AP07790020	type II site-specific deoxyribonuclease			P
AP07830002	Sensory box/GGDEF family protein			P
AP07850026	Possible two-component hybrid sensor and regulator			P
AP07880008	Similar two-component hybrid sensor and regulator			P
AP07970028	Similar two-component system sensory histidine kinase			P
AP08060123	putative transcriptional regulator, LysR family			P
AP05550005	TPR repeat			PT
AP03680003	putative RNA-directed DNA polymerase (Reverse transcriptase):HNH endonuclease			T
AP04100001	glucose-inhibited division protein A			T
AP04930005	N-6 DNA methylase			T
AP05060006	5-methyltetrahydropteroyltriglutamate-homocysteine S-methyltransferase			T
AP05090011	possible multi-sensor signal transduction histidine kinase			T
AP05780004	Similar type I site-specific restriction-modification with related helicase system			T
AP05940003	transcriptional regulator, LysR family			T
AP06400004	Slr0554 protein.			T
AP06440002	Twin-arginine translocation pathway signal			T
AP06580007	two-component hybrid sensor and regulator			T
AP06920007	aldehyde-alcohol dehydrogenase			T
AP06990006	phytochrome-like protein; Similar hybrid sensor and regulator			T
AP07230009	TPR repeat containing protein			T
AP07700024	putative transcriptional acitvator, Baf			T
AP07740021	similar to Chromosome segregation ATPases			T
AP07750017	possible UvrD/REP helicase			T
AP07790019	putative site-specific DNA-methyltransferase (cytosine-specific)			T
AP07810017	hypothetical protein			T
AP07830020	molecular chaperone DnaK			T
AP07840004	ribonuclease II			T
AP07900036	delta-9 desaturase			T
AP07910008	Possible adenylate cyclase			T
