# Supplementary material for: Comparative analysis of the Spirulina platensis subcellular proteome in response to low- and high-temperature stresses: uncovering cross-talk of signaling components
Source: Proteome Sci. 2011 Jul 15;9:39. doi: 10.1186/1477-5956-9-39 (PMC3162491; doi:10.1186/1477-5956-9-39)
Supplement: Additional file 6 — Table S4a. List of differentially expressed proteins (after having been filtering by statistical criteria mentioned in Material & Methods) detected by the two techniques under low-temperature stress only. The column names, coldLC, cold2D and heat2D, represent the conditions and techniques, whereas the fractions where the proteins were detected are listed by abbreviation S, P and T for soluble, plasma membrane and thylakoid membrane fractions, respectively. [file 1477-5956-9-39-S6.XLS]

## Sheet: Suppl. Table 4a
AP	Synechocystis	symbol	COG-Function	protein name	coldLC	cold2D	heat2D	S_%Coverage	S_#peptides	P_%Coverage	P_#peptides	T_%Coverage	T_#peptides	S_Coverage	P_Coverage	T_Coverage	coldLC_S_foldchange	coldLC_S_pVal	cold2D_S_foldchange	cold2D_S_pVal	coldLC_P_foldchange	coldLC_P_pVal	cold2D_P_foldchange	cold2D_P_pVal	coldLC_T_foldchange	coldLC_T_pVal	cold2D_T_foldchange	cold2D_T_pVal	heat2D_S_foldchange	heat2D_S_pVal	heat2D_P_foldchange	heat2D_P_pVal	heat2D_T_foldchange	heat2D_T_pVal
AP02510003	slr0906	PsbB		photosystem II chlorophyll-binding protein CP47	T							36.74	12												-1.68	1.28e-14
AP02580003	sll1053		Cell wall/membrane/envelope biogenesis	putative membrane-fusion protein		T										13.61											3.57	0.01
AP03800003				hypothetical protein		P									4.81								1.61	0.04
AP04100005V02				transposase		T										7.73											3.23	0.01
AP04170001	sll0086		Inorganic ion transport & metabolism	arsenite-translocating ATPase		T										10.95											3.16	0.03
AP04250007	sll0819	PsaF		photosystem I reaction center protein PsaF subunit III	T							21.47	1												2.07	0.0129297
AP04300002	sll1343	Ape2	Amino acid transport & metabolism	HEAT:Peptidase M1, membrane alanine aminopeptidase: PBS lyase HEAT-like repeat		T										10.55											-1.74	0.01
AP04360002	sll1275	PykF	Carbohydrate transport & metabolism	pyruvate kinase		P									7.94								1.87	0.05
AP04440004	sll1317	PetA		cytochrome f	T							20.92	1												-2.27	1.47e-08
AP04480005	slr0965	DnaN	DNA replication, recombination & repair	DNA polymerase III subunit beta		P									5.6								3.87	0.01
AP04510005	sll0158		Carbohydrate transport & metabolism	Carbonate dehydratase	S			23.26	1								-1.8	0.00014841
AP04910005	sll1031	CcmM	General function prediction only	Carbonate dehydratase	S			32.31	1								1.47	3.43e-06
AP04910008	sll1029		Secondary metabolites biosynthesis, transport & catabolism	microcompartments protein	S			53.4	1								-1.45	0.00113422
AP04960006	sll0576		Cell wall/membrane/envelope biogenesis	putative sugar nucleotide epimerase- dehydratase protein		T										13.9											6.41	0.01
AP05000001				transposase		P									11.92								7.04	0.04
AP05040004	sll1425		Translation, ribosomal structure & biogenesis	prolyl-tRNA synthetase	T							25.75	1												1.57	0.0472513
AP05040007	ssl2615	AtpH	Energy production & conversion	AtpH; H+-transporting two-sector ATPase (delta chain, atpH)	ST			64.63				100	1				-1.88	8e-09							2.14	1.49e-07
AP05040011	sll1326		Energy production & conversion	ATP synthase F1, alpha subunit	ST			38.81	2			43.37	1				-1.04	0.0844941							-2.24	1.27e-33
AP05040012	sll1327	AtpC	Energy production & conversion	ATP synthase F1, gamma subunit	ST			45.34	1			68.81	2				-1.75	2.51e-10							-2.17	1.06e-26
AP05090002	slr1643	PetH	Inorganic ion transport & metabolism	ferredoxin-NADP reductase (FNR)		T										5.74											-1.57	0.05
AP05160010	sll1525	Prk	Nucleotide transport & metabolism	phosphoribulokinase	S			38.39	1								-1.43	8.28e-07
AP05200009				hypothetical protein		T										11.52											4.84	0.01
AP05270005	slr1839	CcmK4	Secondary metabolites biosynthesis, transport & catabolism	microcompartments protein	S			55.56	1								-1.5	0.0101132
AP05450003	slr0452	IlvD	Amino acid transport & metabolism	dihydroxy-acid dehydratase	S			22.46	1								-1.29	0.000490974
AP05520006	slr0394	Pgk	Carbohydrate transport & metabolism	Phycobilisome linker polypeptide	T							47.25	1												1.92	1.12e-12
AP05610007	slr1600			conserved hypothetical protein	S			26.35	1								1.29	5.77e-05
AP05710002	slr1046		Intracellular trafficking, secretion, and vesicular transport	Sec-independent protein secretion pathway components		P									20								-3.59	0.01
AP05770001	sll0217		Energy production & conversion	flavin reductase domain protein FMN-binding	S			25.61									-2.55	0.0022241
AP05770001	sll0550		Energy production & conversion	ATPase AAA-2 domain protein	T							27.7	1												-1.34	2.09e-10
AP05970009	sll1941	GyrA	DNA replication, recombination & repair	DNA gyrase subunit A		P									10.49								-10.11	0.01
AP06000004	slr0884	Gap1	Carbohydrate transport & metabolism	glyceraldehyde-3-phosphate dehydrogenase, type I	T							30.95	1												-1.57	2.48e-20
AP06010009	slr1604	FtsH	Posttranslational modification, protein turnover, chaperones	ATP-dependent metalloprotease FtsH	P					18.83	4										-1.4	0.24
AP06030001				acyl-(acyl-carrier-protein)-UDP-N-acetylglucosamine O-acyltransferase		S								14.29					1.53	0.03
AP06040007	sll1342		Carbohydrate transport & metabolism	glyceraldehyde-3-phosphate dehydrogenase, type I	SPT			28.82	3	21.96	2	23.24	1				-1.11	0.00160873			1.02	0.81			-1.64	4.35e-06
AP06100009				GTP-binding domain of ferrous iron transport protein B		S								13.06					-1.79	0.01
AP06260008	slr0009		Carbohydrate transport & metabolism	gas vesicle protein GvpN	SPT			65.28	2	21.96	3	52.1	1				-1.08	0.00551134			1.17	0.4			-1.04	0.279482
AP06270004	ssr3383		Posttranslational modification, protein turnover, chaperones	sp|P72506|PYC1_SPIPL Phycobilisome 7.8 kDa linker polypeptide, allophycocyanin-associated, core (LC 7.8)	S			44.12	1								1.73	1.12e-15
AP06300005	slr1835	PsaB		photosystem I core protein PsaB	T							26.51	1												-2.19	7.59e-09
AP06350002	slr0301	PpsA	carbohydrate transport & metabolism	phosphoenolpyruvate synthase		S								7.4					-1.57	0.01
AP06360002	slr0750	ChlN	Energy production & conversion	light-independent protochlorophyllide-reductase subunit N		T										7.71											5.07	0.03
AP06440006				putative DNA modification methyltransferase		P									5.04								-10.89	0.04
AP06490007	sll1082	NrtD	Inorganic ion transport & metabolism	nitrate ABC transporter, ATPase subunits C and D (NrtD)	S			34.39	1								-1.27	0.0363581
AP06510002	sll1659		Coenzyme transport & metabolism	Radical_SAM domain containing protein		T										19.05											1.99	0.04
AP06530030V02	b?slr2094	FbpI	Carbohydrate transport & metabolism	GlpX protein [Synechocystis sp. PCC 6803]		P									8.12								1.58	0.05
AP06630012	sll1621		Posttranslational modification, protein turnover, chaperones	Phosphoglycerate kinase	S			27.27	1								-1.55	4.63e-08
AP06700009	slr1759	Hik14	Signal Transduction mechanisms	multi-sensor hybrid histidine kinase		S								10.65					2.13	0.03
AP06740003	sll1099	TufA	Translation, ribosomal structure & biogenesis	translation elongation factor Tu	S			86.1	7								-1.21	1.74e-10
AP06740004	sll1098	Fus	Translation, ribosomal structure & biogenesis	sp|P13550|EFG_SPIPL RecName: Full=Elongation factor G; Short=EF-G	S			52.37	2								-1.88	1.01e-16
AP06740006	sll1096	Rps12	Translation, ribosomal structure & biogenesis	sp|P13576|RS12_SPIPL RecName: Full=30S ribosomal protein S12	S			59.84	1								1.45	3.92e-05
AP06740016				mrr restriction system protein		P									15.69								2.23	0.05
AP06810013	slr1756	GlnA	Amino acid transport & metabolism	glutamine synthetase, type I	S			35.52	2								-2.01	4.08e-22
AP06900013	slr0536	HemE	Coenzyme transport & metabolism	uroporphyrinogen decarboxylase		T										11.3											4.96	0.02
AP06900027	sll1563			conserved hypothetical protein sll1563		P									3.97								5.54	0.01
AP07030003	sll0519	NdhA	Energy production & conversion	NADH dehydrogenase (quinone)	T							23.92	1												4.81	4.71e-06
AP07050011	slr1298		Function unknown	putative membrane protein		P									5.35								4.95	0.03
AP07150012	slr0585	ArgG	Amino acid transport & metabolism	Argininosuccinate synthase	S			30.42	1								-1.3	0.0190169
AP07200014	slr1777	ChlD	Coenzyme transport & metabolism	magnesium chelatase		T										4.23											8.73	0.02
AP07220009	sll0927	MetX	Coenzyme transport & metabolism	Methionine adenosyltransferase	S			21.46	1								-1.07	0.0108618
AP07230005	sll1443	PyrG	Nucleotide transport & metabolism	CTP synthase	T							25.78	1												5.12	0.0646118
AP07300010	slr1325	SpoT	Signal Transduction mechanisms	(p)ppGpp synthetase I (GTP pyrophosphokinase), SpoT/RelA		T										7.96											-2.19	0.04
AP07410016	sll0934	CcmA	Amino acid transport & metabolism	phospho-2-dehydro-3-deoxyheptonate aldolase	P					14.77	1										-1.08	0.44
AP07410017				type II secretory pathway, ATPase PulE		P									11.59								3.38	0.05
AP07530034	slr2097	GlbN	General function prediction only	cyanoglobin		P									22.92								-2.28	0.01
AP07570014	slr1055	ChlH	Coenzyme transport & metabolism	magnesium chelatase H subunit		T										11.61											6.63	0
AP07580006	b?sll0821	Cph2	Signal Transduction mechanisms	putative two-component response regulator		P									5.85								11.23	0.04
AP07620023	sll1812	Rps5	Translation, ribosomal structure & biogenesis	ribosomal protein S5	S			54.75	2								1.41	0.000206844
AP07620035	ssl3432	Rps19	Translation, ribosomal structure & biogenesis	ribosomal protein S19	S			36.96	2								1.31	9.95e-06
AP07620036	sll1802	Rpl2	Translation, ribosomal structure & biogenesis	ribosomal protein L2	S			41.11	1								-1.2	3.78e-05
AP07640012				transposase		P									4.03								2.99	0
AP07660015	ssr1513		Amino acid transport & metabolism	5-methyltetrahydrofolate-homocysteine-		P									7.72								3.86	0.05
AP07680021				putative HlyD family secretion protein		T										5.6											-2.26	0
AP07710023	slr0947		Signal Transduction mechanisms	two component transcriptional regulator, winged helix family	S			46.91	1								-1.02	0.813943
AP07710033				Zn-dependent protease with chaperone function		T										6.37											8.94	0.03
AP07770002				transglutaminase-like enzyme		S								4.6					-2.03	0.01
AP07790010	sll0422		Amino acid transport & metabolism	L-asparaginase		T										12.1											4.28	0.01
AP07800010	slr0821		Coenzyme transport & metabolism	thiamine S protein	S			39.56	1								1.35	0.00347772
AP07800023	sll0544		DNA replication, recombination & repair	DNA polymerase III, delta subunit		P									7.28								3.12	0.03
AP07810025				glycosyl transferase, family 2		P									3.24								11.79	0.02
AP07830014	sll0226			photosystem I assembly protein Ycf4	T							34.57	1												-1.51	0.0451971
AP07830022	slr1329	AtpB	Energy production & conversion	ATP synthase F1, beta subunit	T							50.83	8												-1.64	1.4e-44
AP07840003	ssr1399	Rps18	Translation, ribosomal structure & biogenesis	30S ribosomal protein S18	S			43.66	2								1.71	1.19e-05
AP07850015				glycosyltransferase		T										14.29											2.66	0.02
AP07860001	slr2094	FbpI	Carbohydrate transport & metabolism	fructose-1,6-bisphosphatase, class II	S			37.1	1								-1.35	0.000670076
AP07860014	slr0748			hypothetical protein		P									6.17								5.4	0.04
AP07880013	sll1787		Transcription	DNA-directed RNA polymerase, beta subunit		S								5.94					1.56	0.03
AP07920017	slr2076	GroEL	Posttranslational modification, protein turnover, chaperones	chaperonin GroEL	S	P		40.81	5						10.46		1.08	0.0546767					1.31	0.02
AP07920018	slr2075		Posttranslational modification, protein turnover, chaperones	chaperonin Cpn10	S			44.66	2								1.51	1.23e-05
AP07920028	slr1278	Ycf62	Cell division & chromosome partitioning	predicted ATPase of the PP-loop superfamily- implicated in cell cycle control		S								11.05					-2.06	0.04
AP07950009	slr0012	RbcS	Energy production & conversion	Ribulose-bisphosphate carboxylase	S			51.52	2								1.22	1.32e-11
AP07950040	sll1908	SerA	Coenzyme transport & metabolism	D-3-phosphoglycerate dehydrogenase	S			31.31	1								-1.07	0.416563
AP07970006	slr1239	PntA	Energy production & conversion	NAD(P)(+) transhydrogenase (AB-specific)	T							43.13	1												1.14	0.201965
AP08000034	slr1165	Sat	Inorganic ion transport & metabolism	sulfate adenylyltransferase	T							23.97	1												2.42	0.000590659
AP08010042	sll1180	HlyB	Defense mechanisms	Type I secretion system ATPase, HlyB		T										4.12											-2.8	0.01
AP08030020	sll0430	HtpG	Posttranslational modification, protein turnover, chaperones	heat shock protein 90		T										9.2											-3.06	0.01
AP08030022	slr1198		Posttranslational modification, protein turnover, chaperones	Peroxidase	T							20.28	1												1.47	0.00225413
AP08030047	sll0936		Coenzyme transport & metabolism	UbiD family decarboxylase	S			34.46	1								1.6	0.0260185
AP08030057	sll0920	Ppc	Energy production & conversion	Phosphoenolpyruvate carboxylase		S								6.67					-1.82	0.04
AP08040007	sll1608		Amino acid transport & metabolism	putative transglutaminase-like enzymes		T										6.27											2.12	0.04
AP08040046				sulfotransferase protein		S								24.07					1.92	0.02
PY09730002	slr0343	PetD	Energy production & conversion	Cytochrome b/b6 domain	T							34.38	1												-1.67	1.39e-15
