# Supplementary material for: Comparative analysis of the Spirulina platensis subcellular proteome in response to low- and high-temperature stresses: uncovering cross-talk of signaling components
Source: Proteome Sci. 2011 Jul 15;9:39. doi: 10.1186/1477-5956-9-39 (PMC3162491; doi:10.1186/1477-5956-9-39)
Supplement: Additional file 7 — Table S4b. List of differentially expressed proteins (after having been filtering by statistical criteria mentioned in Material & Methods) under high-temperature stress only. The column names, coldLC, cold2D and heat2D, represent the conditions and techniques, whereas the fractions where the proteins were detected are listed by abbreviation S, P and T for soluble, plasma membrane and thylakoid membrane fractions, respectively. [file 1477-5956-9-39-S7.XLS]

## Sheet: Suppl. Table 4b
AP	Synechocystis	symbol	COG-Function	protein name	coldLC	cold2D	heat2D	S_%Coverage	P_%Coverage	T_%Coverage	coldLC_S_foldchange	coldLC_S_pVal	cold2D_S_foldchange	cold2D_S_pVal	coldLC_P_foldchange	coldLC_P_pVal	cold2D_P_foldchange	cold2D_P_pVal	coldLC_T_foldchange	coldLC_T_pVal	cold2D_T_foldchange	cold2D_T_pVal	heat2D_S_foldchange	heat2D_S_pVal	heat2D_P_foldchange	heat2D_P_pVal	heat2D_T_foldchange	heat2D_T_pVal
AP01720004	slr0484	Hik26	Signal Transduction mechanisms	putative two-component sensor histidine kinase			P		6.34																2.21	0.04
AP02010002				Possible restriction endonuclease			P		11.57																1.69	0.03
AP02770002				putative chromosome segregation ATPases			S	9.45															1.47	0.03
AP02950002				putative response regulator receiver signal transduction histidine kinase			S	13.19															2.04	0.01
AP03680003				putative RNA-directed DNA polymerase (Reverse transcriptase):HNH endonuclease			T			8.13																	3.89	0.03
AP03710004	slr1588		Signal Transduction mechanisms	sensory box/GGDEF family protein			S	11.55															4.41	0.03
AP04100001	sll0202	GidA	Cell division & chromosome partitioning	glucose-inhibited division protein A			T			5.49																	1.79	0.04
AP04260002	slr0945		General function prediction only	NADPH-dependent FMN reductase			S	7.48															2.98	0.04
AP04660005				TPR repeat			P		7.89																-2.18	0.02
AP04930005	slr6095			N-6 DNA methylase			T			8.7																	2.23	0.04
AP04960025	sll1260	Rps2	Translation, ribosomal structure & biogenesis	30S ribosomal protein S2			S	6.25															5.46	0.02
AP05060006				5-methyltetrahydropteroyltriglutamate-homocysteine S-methyltransferase			T			9.86																	-1.79	0
AP05290001				putative transposase			S	12.64															1.43	0.01
AP05300003				similar to ATPase of the ABC class			P		9.74																2.18	0.01
AP05550005	slr2048		General function prediction only	TPR repeat			PT		12.7	12.7															1.8	0.01	1.89	0.01
AP05780004				Similar type I site-specific restriction-modification with related helicase system			T			10.55																	1.59	0.02
AP05860006	slr2120		Cell envelope biogenesis, outer membrane	putative glycosyl transferase			P	9.08																	1.89	0.03
AP05940003				transcriptional regulator, LysR family			T			9.86																	2.66	0.01
AP05970008	sll1941	GyrA	DNA replication, recombination & repair	possible DNA gyrase subunit A			S	5.69															2.47	0
AP06080002				putative enzyme of poly-gamma-glutamate biosynthesis, capsule formation			SP	8.29	5.68														3.31	0.02	1.9	0.03
AP06120011				TPR repeat-containing protein			S	5.79															2.29	0.02
AP06360005	sll1353	Hik15	Signal Transduction mechanisms	two component hybrid sensor and regulator			P		6.9																2.47	0.01
AP06390003	sll0163			Pentapeptide repeat; WD-40 repeat protein			SPT	2.9	5.52	10.82													4.79	0.02	3.11	0.05	1.64	0.01
AP06400004	slr0554		Cell motility & secretion	Slr0554 protein.			T			7.41																	-6.45	0.02
AP06420003				RNA-directed DNA polymerase			S	7.92															4.45	0.03
AP06440002				Twin-arginine translocation pathway signal			T			7.82																	-2.12	0.05
AP06460007	sll0474	Hik28	Signal Transduction mechanisms	Multi-sensor Hybrid Histidine Kinase			S	6.58															1.73	0.04
AP06510003	slr1710	MrcB	Cell wall/membrane/envelope biogenesis	putative membrane carboxypeptidase			SP	3.15	5.77														2.65	0.03	1.65	0.04
AP06710002	sll1003	Hik13	Signal Transduction mechanisms	Similar multi-sensor signal transduction histidine kinase			S	5.45															1.75	0.05
AP06870011				type I restriction system endonuclease			S	4.07															1.7	0.04
AP06920007				aldehyde-alcohol dehydrogenase			T			13.21																	-1.83	0.05
AP06930009				Similar TPR repeat			SP	6.66	3.65														1.5	0.01	1.81	0.02
AP06960005	sll1242		Energy production & conversion	Fe-S oxidoreductase			S	4.58															4.87	0.02
AP06990006	slr0473	Cph1	Signal Transduction mechanisms	phytochrome-like protein; Similar hybrid sensor and regulator			T			7.12																	1.72	0.01
AP07180022	slr0091		Energy production & conversion	putative aldehyde dehydrogenase			S	12.21															4.15	0.02
AP07220011	slr1356	Rps1a	Translation, ribosomal structure & biogenesis	30S ribosomal protein S1			S	14.32															1.55	0.04
AP07230009	sll0837		General function prediction only	TPR repeat containing protein			T			16.61																	-2.7	0.04
AP07310007	sll1672	Hik12	Signal Transduction mechanisms	Hybrid sensory kinase			S	2.82															1.87	0.04
AP07330005				TPR repeat			P		4.54																1.38	0.02
AP07430015	slr2098	Hik21	Signal Transduction mechanisms	Similar sensory box histidine kinase/response regulator			S	1.21															2.01	0
AP07470001				possible RNA polymerase sigma-70 factor			P		19.07																1.76	0.02
AP07510011				possible ribitol type dehydrogenase protein			S	5.1															2.11	0.01
AP07540009	sll1124	Hik3	Signal Transduction mechanisms	Similar two-component hybrid sensor and regulator			S	3.37															-1.8	0.02
AP07540011	slr0687	PleD	Signal Transduction mechanisms	two component response regulator			S	7.06															-1.54	0.03
AP07580004	sll1473		Signal Transduction mechanisms	two-component sensor histidine kinase			SP	5.51	8.57														4.05	0	1.78	0.01
AP07620006	slr0864		General function prediction only	ABC transporter-like protein			ST	8.96		5.62													2.22	0			1.43	0.01
AP07620038	sll1800	Rpl4	Translation, ribosomal structure & biogenesis	Similar 50S ribosomal protein L4			P		13.81																2.81	0.02
AP07650006	sll1905	Hik19	Signal Transduction mechanisms	Two-component hybrid sensor and regulator			P		6.47																1.43	0.04
AP07700024	slr0812		Transcription	putative transcriptional acitvator, Baf			T			15.77																	2.37	0.04
AP07740012				TPR repeat			P		2.95																1.99	0.03
AP07740021				similar to Chromosome segregation ATPases			T			6.79																	-1.41	0.05
AP07750017				possible UvrD/REP helicase			T			4.39																	-2.01	0
AP07790019				putative site-specific DNA-methyltransferase (cytosine-specific)			T			11.11																	-4.43	0.01
AP07790020				type II site-specific deoxyribonuclease			P		5.03																3.88	0.02
AP07810017				hypothetical protein			T			12.75																	1.6	0.05
AP07820015				putative WD-40 repeat protein			S	3.6															-1.55	0.01
AP07830002	sll1170		Signal Transduction mechanisms	Sensory box/GGDEF family protein			P		8.15																1.78	0.02
AP07830020	sll0170	DnaK2	Posttranslational modification, protein turnover, chaperones	molecular chaperone DnaK			T			7.38																	1.91	0.01
AP07840004	sll1290	Rnb	Transcription	ribonuclease II			T			10.27																	-1.3	0.05
AP07850026	sll1228	Hik4	Signal Transduction mechanisms	Possible two-component hybrid sensor and regulator			P		6.97																-2	0.02
AP07880008	slr0210	Hik9	Signal Transduction mechanisms	Similar two-component hybrid sensor and regulator			P		2.86																3.15	0.03
AP07900024	slr2080		Defense mechanisms	Restriction endonuclease			S	9.39															2.49	0.04
AP07900036	sll0541	DesC	Lipid metabolism	delta-9 desaturase			T			7.78																	-2.43	0.03
AP07910008				Possible adenylate cyclase			T			13.72																	5.53	0.03
AP07910035	slr1270		Cell envelope biogenesis, outer membrane	Outer membrane efflux protein			S	6.03															1.62	0.02
AP07970028	sll1871	Hik6	Signal Transduction mechanisms	Similar two-component system sensory histidine kinase			P		6.22																1.71	0.02
AP08000025				Two-component sensor histidine kinase			S	8.04															3.42	0.02
AP08040014				ethylene response sensor protein			S	6.1															5.64	0
AP08060123	sll0998	Ycf30	Transcription	putative transcriptional regulator, LysR family			P		4.49																2.11	0.04
