# Supplementary material for: Comparative analysis of the Spirulina platensis subcellular proteome in response to low- and high-temperature stresses: uncovering cross-talk of signaling components
Source: Proteome Sci. 2011 Jul 15;9:39. doi: 10.1186/1477-5956-9-39 (PMC3162491; doi:10.1186/1477-5956-9-39)
Supplement: Additional file 8 — Table S4c. List of differentially expressed proteins (after having been filtering by statistical criteria mentioned in Material & Methods) detected by the two techniques under both temperature stresses. The column names, coldLC, cold2D and heat2D, represent the conditions and techniques, whereas the fractions where the proteins were detected are listed by abbreviation S, P and T for soluble, plasma membrane and thylakoid membrane fractions, respectively. [file 1477-5956-9-39-S8.XLS]

## Sheet: Suppl. Table 4c
AP	Synechocystis	symbol	COG-Function	protein name	coldLC	cold2D	heat2D	cold_S_%coverage	cold_P_%coverage	cold_T_%coverage	heat_S_coverage	heat_P_coverage	heat_T_coverage	coldLC_S_foldchange	coldLC_S_pVal	cold2D_S_foldchange	cold2D_S_pVal	coldLC_P_foldchange	coldLC_P_pVal	cold2D_P_foldchange	cold2D_P_pVal	coldLC_T_foldchange	coldLC_T_pVal	cold2D_T_foldchange	cold2D_T_pVal	heat2D_S_foldchange	heat2D_S_pVal	heat2D_P_foldchange	heat2D_P_pVal	heat2D_T_foldchange	heat2D_T_pVal
AP04600003	sll1234	AhcY	Coenzyme metabolism	phosphoglucomutase/phosphomannomutase; S-adenosyl-L-homocysteine hydrolase		PT	PT		16.74	15.85		10.27	14.96							2.6	0.01			2.58	0.02			1.57	0.04	2.18	0.02
AP04730007	slr1641	ClpB1	Posttranslational modification, protein turnover, chaperones	ATPases with chaperone activity, ATP-binding-subunit; Chaperone clpB 2		T	S			12.27	7.22													3.19	0.03	1.98	0.01
AP04840005				serine/threonine kinase with TPR repeat		P	SP		6.34		5.79	7.45								2.15	0					1.36	0.02	1.81	0.04
AP05380002				Similar DEAD/DEAH box helicase domain protein (membrane-helicase)		S	PT	11.1				5.29	2.67			2.86	0.04											2.24	0	1.88	0.01
AP05960003	sll0616	SecA	Intracellular trafficking, secretion, and vesicular transport	preprotein translocase SecA subunit		S	T	7.43					6.67			-2.26	0.01													1.88	0.02
AP06620002	sll1528		Cell wall/membrane/envelope biogenesis	Glycosyl transferase domain containing protein		P	T		2.29				7.29							3.22	0.01									1.69	0.03
AP06620005	sll1528		Cell envelope biogenesis, outer membrane	Glycosyl transferase, family 2:Glycosyl transferase, group 1		P	P		6.52			6.92								2.56	0							1.82	0.03
AP06700002				Similar WD-40 repeat protein		S	T	2.99					4.37			2.12	0.05													1.68	0.02
AP06740013	sll1502	GltB	Amino acid transport & metabolism	possible ferredoxin-glutamate synthase		SPT	PT	4.91	2.81	3.57		6.89	2.04			1.78	0.02			30.26	0.05			3.54	0.02			2.09	0.01	2.27	0.05
AP06960003	slr1048		DNA replication, recombination & repair	putative exonuclease SbcC		P	S		3.62		3.05									11.81	0.01					1.33	0
AP07020011				conserved hypothetical protein		SP	S	3.68	2.6		2.74					2.14	0.02			2.49	0.02					2.86	0.03
AP07250004				possible glycosyl transferase, family 2		S	S	7.17			1.19					2.33	0.03									2.16	0.01
AP07350018	slr0533	Hik10	Signal Transduction mechanisms	hybrid sensor and regulator		S	S	2.76			4.51					2.55	0.12									5.21	0.05
AP07670017				possible two-component sensor histidine kinase		P	SP		3.98		4.07	5.92								15.23	0.01					1.7	0.02	3.49	0.02
AP07780003	slr1301			conserved hypothetical protein		P	S		7.03		7.03									2.63	0.01					2.26	0.02
AP07830017	sll0290	Ppk	Inorganic ion transport & metabolism	polyphosphate kinase (membrane-helicase)		S	T	5.47					4.16			1.82	0.06													1.6	0.04
AP07870030	sll1454	NarB	Energy production & conversion	Molybdopterin oxidoreductase; nitrate reductase		T	T			8.15			11.14											4.37	0.05					-2.76	0.03
AP07990044	sll0778		Defense mechanisms	putative ABC transporter		P	P		9.56			4.14								1.68	0.01							2.4	0.01
AP08030034				predicted oxidoreductases; similar aldo/keto reductase		T	T			9.2			16.02											3.23	0.06					1.88	0.05
AP08040017	sll0416	GroEL-2	Posttranslational modification, protein turnover, chaperones	chaperonin GroEL (HSP60 family)		T	S			6.27	5.73													5.05	0.03	1.5	0.01
