# Supplementary material for: Comparative analysis of the Spirulina platensis subcellular proteome in response to low- and high-temperature stresses: uncovering cross-talk of signaling components
Source: Proteome Sci. 2011 Jul 15;9:39. doi: 10.1186/1477-5956-9-39 (PMC3162491; doi:10.1186/1477-5956-9-39)
Supplement: Additional file 19 — Table S5. List of differentially expressed proteins (after having been filtering by statistical criteria mentioned in Material & Methods) detected by LC-MS/MS technique under low-temperature stress only. The fractions where the proteins were detected are listed by abbreviation S, P and T for soluble, plasma membrane and thylakoid membrane fractions, respectively, whereas the column names, Cluster no._S, Cluster no._P and Cluster no._T represent the protein-expression-pattern cluster number of the designated protein found in soluble, plasma membrane and thylakoid membrane fractions, respectively. [file 1477-5956-9-39-S19.XLS]

## Sheet: suppl. table 5
AP	Protein name	Fraction	COG-Function	COG class	Cluster no._S	Cluster no._P	Cluster no._T
AP06260008	gas vesicle protein GvpN	SPT	Carbohydrate transport & metabolism	G	1	10	5
AP06040007	glyceraldehyde-3-phosphate dehydrogenase, type I	SPT	Carbohydrate transport & metabolism	G	1	10	7
AP05040011	ATP synthase F1, alpha subunit	ST	Energy production & conversion	C	1		3
AP07950009	Ribulose-bisphosphate carboxylase	S	Energy production & conversion	C	1
AP04910005	Carbonate dehydratase	S	General function prediction only	R	1
AP07710023	two component transcriptional regulator, winged helix family	S	Signal Transduction mechanisms	T	1
AP07620036	ribosomal protein L2	S	Translation, ribosomal structure & biogenesis	J	1
AP08030047	UbiD family decarboxylase	S	Coenzyme transport & metabolism	H	2
AP07920017	chaperonin GroEL	S	Post-translational modification, protein turnover, chaperones	O	4
AP07840003	30S ribosomal protein S18	S	Translation, ribosomal structure & biogenesis	J	4
AP05040007	AtpH	ST	Energy production & conversion	C	6		2
AP06810013	glutamine synthetase, type I	S	Amino acid transport & metabolism	E	6
AP05770001	flavin reductase domain protein FMN-binding	S	Energy production & conversion	C	6
AP06740004	sp|P13550|EFG_SPIPL RecName: Full=Elongation factor G; Short=EF-G	S	Translation, ribosomal structure & biogenesis	J	6
AP05040012	ATP synthase F1, gamma subunit	ST	Energy production & conversion	C	7		3
AP05450003	dihydroxy-acid dehydratase	S	Amino acid transport & metabolism	E	7
AP04510005	Carbonate dehydratase	S	Carbohydrate transport & metabolism	G	7
AP05160010	phosphoribulokinase	S	Nucleotide transport & metabolism	F	7
AP06630012	Phosphoglycerate kinase	S	Post-translational modification, protein turnover, chaperones	O	7
AP04910008	microcompartments protein	S	Secondary metabolites biosynthesis, transport & catabolism	Q	7
AP05270005	microcompartments protein	S	Secondary metabolites biosynthesis, transport & catabolism	Q	7
AP07150012	Argininosuccinate synthase	S	Amino acid transport & metabolism	E	8
AP07860001	fructose-1,6-bisphosphatase, class II	S	Carbohydrate transport & metabolism	G	8
AP07220009	Methionine adenosyltransferase	S	Coenzyme transport & metabolism	H	8
AP07950040	D-3-phosphoglycerate dehydrogenase	S	Coenzyme transport & metabolism	H	8
AP06490007	nitrate ABC transporter, ATPase subunits C and D (NrtD)	S	Inorganic ion transport & metabolism	P	8
AP06740003	translation elongation factor Tu	S	Translation, ribosomal structure & biogenesis	J	8
AP07800010	thiamine S protein	S	Coenzyme transport & metabolism	H	10
AP06270004	sp|P72506|PYC1_SPIPL Phycobilisome 7.8 kDa linker polypeptide, allophycocyanin-associated, core (LC 7.8)	S	Post-translational modification, protein turnover, chaperones	O	10
AP07920018	chaperonin Cpn10	S	Post-translational modification, protein turnover, chaperones	O	10
AP06740006	sp|P13576|RS12_SPIPL RecName: Full=30S ribosomal protein S12	S	Translation, ribosomal structure & biogenesis	J	10
AP07620023	ribosomal protein S5	S	Translation, ribosomal structure & biogenesis	J	10
AP07620035	ribosomal protein S19	S	Translation, ribosomal structure & biogenesis	J	10
AP05610007	conserved hypothetical protein	S			10
AP07410016	phospho-2-dehydro-3-deoxyheptonate aldolase	P	Amino acid transport & metabolism	E		5
AP06010009	ATP-dependent metalloprotease FtsH	P	Post-translational modification, protein turnover, chaperones	O		5
AP05520006	Phycobilisome linker polypeptide	T	Carbohydrate transport & metabolism	G			2
AP08000034	sulfate adenylyltransferase	T	Inorganic ion transport & metabolism	P			2
AP08030022	Peroxidase	T	Post-translational modification, protein turnover, chaperones	O			2
AP04250007	photosystem I reaction center protein PsaF subunit III	T					2
AP07830022	ATP synthase F1, beta subunit	T	Energy production & conversion	C			3
PY09730002	Cytochrome b/b6 domain	T	Energy production & conversion	C			3
AP02510003	photosystem II chlorophyll-binding protein CP47	T					3
AP06300005	photosystem I core protein PsaB	T					3
AP07970006	NAD(P)(+) transhydrogenase (AB-specific)	T	Energy production & conversion	C			4
AP05040004	prolyl-tRNA synthetase	T	Translation, ribosomal structure & biogenesis	J			4
AP04440004	cytochrome f	T					6
AP06000004	glyceraldehyde-3-phosphate dehydrogenase, type I	T	Carbohydrate transport & metabolism	G			7
AP07830014	photosystem I assembly protein Ycf4	T					7
AP05910001	ATPase AAA-2 domain protein	T	Post-translational modification, protein turnover, chaperones	O			8
AP07030003	NADH dehydrogenase (quinone)	T	Energy production & conversion	C			9
AP07230005	CTP synthase	T	Nucleotide transport & metabolism	F			9
